# Supplementary material for: Epidemiological analysis based on ORF5 of porcine reproductive and respiratory syndrome virus in China in 2019–2024
Source: Front Microbiol. 2026 Apr 10;17:1794268. doi: 10.3389/fmicb.2026.1794268 (PMC13106454; doi:10.3389/fmicb.2026.1794268)
Supplement: Supplementary file 1 [file Table_1.XLSX]

## Sheet: Sheet1
Accesion Number	Isolations Name	Lineage/Sub lineage	Country	Year	Source	Sequence
MK202794	FJ0908	L1A	China	2018	GenBank	ATGTTGGGGAAATGCTTGACCGCGGGCTGCTGCTCGCAATTGCTTTTTTTGTGGTGTATCGTGCCGTTCTGTTTTGTTGCGCTCGTCAACGCCAACAACAGCAGCAGCTCCCATTTACAGTTGATTTATAACCTGACTATATGTGAGCTGAATGGCACAGATTGGCTAAATAAAAATTTTGATTGGGCGGTGGAGACTTTTGTTATCTTTCCTGTGTTGACTCATATTGTCTCCTATGGCGCCCTCACCACCAGCCACTTCCTTGACACAGTCGCCCTGATCACCGTGTCTGCCGCCGGATATTGCCACCAGCGGTATGTCTTGAGTAGCATTTATGCCGTCTGCGCCCTGGCTGCGTTAACTTGCTTCGTCATTAGGCTAACAAAAAATTGTATGTCC…
MF326985	IA/2014/NADC34	L1A	USA	2014	GenBank	ATGTTGGGGAAATGCTTGACCGCGGGCTGCTGCTCGCAATTGCCTTTTTTGTGGTGTATCGTGCCGTTCTGTTTTGTTGCGCTCGTCAACGCCAACAACAGCAGCAGCTCCCATTTACAGTTGATTTATAACCTGACGATATGTGAGCTGAATGGCACAGATTGGCTAAATAAAAGTTTTGATTGGGCGGTGGAGACCTTTGTTATTTTTCCTGTGTTGACTCATATTGTCTCCTATGGCGCCCTCACCACCAGCCATTTCCTTGACACAGTCGGCCTGATCACCGTGTCTGCCGCCGGATATTACCACGGGCGGTATGTCTTGAGTAGCATTTACGCCGTCTGCGCCCTGGCTGCGTTAACTTGCTTCGTCATCAGGCTAACAAAAAATTGTATGTCC…
MH370474	CH/2018/NCV-Anheal-1	L1A	China	2018	GenBank	ATGTTGGGGAAATGCTTGATCGCGGGCTGCTGCTCGCAATTGCCTTTTTTGTGGTGTATCGTGCCGTTCTGTTTTGTTGCGCTCGTCAACGCCAACAACAGCAGCAGCTCCCATTTACAGTTGATTTATAACCTGACGATATGTGAGCTGAATGGCACAGATTGGCTAAATAAAAGTTTTGATTGGGCGGTTGAGACCTTTGTTATCTTTCCTGTGTTGACTCATATTGTCTCCTATGGCGCCCTCACCACCAGCCATTTTCTTGACACAGTCGGCCTGACCACCGTGTCTGCCGCCGGATATTACCACGGGCGGTATGTCTTGAGTAGCATTTACGCCGTCTGCGCTTTGGCTGCGTTAACTTGCTTCGTCATCAGGCTAACAAAAAATTGTATGTCC…
OQ818692	SH 9-6	L1A	China	2023	GenBank	ATGTTGGGGAGATGCTTGACCGCGGGCTGCTGCTCGCAATTGCTTTTTTTGTGGTATATCGTGCCGTTCTGTTTAGTTGCGCTCGTCAACGCCAACAACGGCAGCAGCTCCCAGTTACAGTTGATTTATAACCTGACGATATGTGAGCTGAATGGCACAGATTGGCTAAATAAAAATTTTGATTGGGCAGTGGAGACCTTTGTTATTTTTCCTGTGTTGACTCATATTGTCTCCTATGGCGCCCTAACCACCAGCCATTTCCTTGACACAGTCGGCCTGATTACCGTGTCTACCGCCGGATATTGCCACGGGCGGGATGTCTTGAGCAGCGTTTACGCCGTCTGCGCCCTAGCTGCGTTAACTTGCTTCGTCATCAGGCTAATAAAAAATTGCATGTCC…
ON890221	SDHY_DZ037 GP5	L1B	China	2020	GenBank	ATGTTGGGGAAATGCTTGACCGCGGGTTATTGCTCGCAATTGCTTTTTTTGTGGTGTATCGTGCCATTCTGTTTTGTTGCACTCGTCAACGCCAACAGCAACAGCAGCTCCCATTTACAATTGATTTATAACCTGACGATATGTGAGCTGAACGGCACAGATTGGCTAAACAACAATTTTCACTGGGCAGTGGAGACTTTCGTCATCTTTCCTGTATTGACTCATATTGTCTCTTATGGTGCCCTCACCACTAGCCATTTCCTTGATGCAGTCGGTCTGATCACTGTGTCCACCGCTGGATACTACCATAAGCGGTATGTCCTGAGTAGCATTTACGCTGTCTGCGCCCTGGCCGCGCTGATTTGCGCTGCCATCAGGCTGACAAAGAACTGCATGACC…
OP168793	SDHY_DZ037	L1B	China	2020	GenBank	ATGTTGGGGAAATGCTTGACCGCGGGTTATTGCTCGCAATTGCTTTTTTTGTGGTGTATCGTGCCATTCTGTTTTGTTGCACTCGTCAACGCCAACAGCAACAGCAGCTCCCATTTACAATTGATTTATAACCTGACGATATGTGAGCTGAACGGCACAGATTGGCTAAACAACAATTTTCACTGGGCAGTGGAGACTTTCGTCATCTTTCCTGTATTGACTCATATTGTCTCTTATGGTGCCCTCACCACTAGCCATTTCCTTGATGCAGTCGGTCTGATCACTGTGTCCACCGCTGGATACTACCATAAGCGGTATGTCCTGAGTAGCATTTACGCTGTCTGCGCCCTGGCCGCGCTGATTTGCGCTGCCATCAGGCTGACAAAGAACTGCATGACC…
OR293545	USA/IA/29311-1/2021	L1C	USA	2021	GenBank	ATGTTGGGGAAATGCTTGACCGCGGGCTGTTGCTCGCAATTGCTTTTTTTGTGGTGTATCGTGCCGTTCTGTTTTGTTGCGCTCGTCAACGCCAACAACAGCAGCAGCTCCCATTTACAGTTGATTTATAACCTGACGATATGTGAGCTGAATGGCACAGATTGGCTAAATGAAAGATTTGACTGGGCAGTGGAGACTTTCGTTATCTTTCCTGTGTTGACTCATATCGTCTCTTACGGTGCCCTTACCACTAGCCATTTTCTTGACACGGTCGGCTTGGCCACTGTGTCCACCGCCGGATATTGTCACGGGCGGTATGTATTGAGTAGCATTTACGCTGTCTGTGCCCTGGCTGCGTTGATTTGCTTCGCCATTAGGTTGGCGAAAAATTGCATGTCC…
OR365675	SCABTC-202308	L1C	China	2023	GenBank	ATGTTGGGGAAATGCTTGACCGCGGGTTATTGCTCGCAATTGCTTTTTTTGTGGTGTATCGTGCCATTCTGTTTTGTTGTGCTCGTCAACGCCGACAACAGCAGCTCCCATTTACAGTTGATTTACAACCTGACGATATGTGAGCTGAATGGCACAGAATGGCTAAATAAAAGCTTTGACTGGGCAGTGGAGACTTTCGTCATTTTTCCTGTGTTGACTCACATTGTCTCTTACGGTGCCCTTACCACTAGCCATTTTCTCGACACGGTTGGCCTGGCCACTGTGTCCACCGCCGGTTATTATCACGGGCGGTATGTATTGAGTAGCATTTACGCTGTCTGTGCTCTGGCAGCGTTGGTTTGCTTCGCCTTTAGGCTGGCAAAAAATTGTATGTCCTGG…
MG860516	LNWK96	L1C	China	2017	GenBank	ATGTTGGGGAAATGCTTGACCGCGGGTTATTGCTCGCAATTGCTTTTTTTGTGGTGTATCGTGCCATCCTGTTTTGTTGCGCTCGTCAGCGCCAACAACAACAGCAGCTCCCGCTTACAGTTGATTTATAACTTGACGATATGTGAGCTGAATGGCACAGATTGGCTTAACCAAAATTTTGACTGGGCAGTTGAGACTTTCGTCATCTTTCCTGCGCTGACTCACATTGTTTCTTACGGCGCCCTTACCACCAGCCATTTTCTTGACACGGTTGGCCTGATTACTGTGTCCACCGCCGGCTATTATCACGGGCGGTATGTGTTGAGTAGCATCTACGCTGTTTGCGCCCTGGCTGCGTTGGTCTGCTTCGCCATCAGGTTGGCGAAAAATTGCTTGTCC…
MN046241	SX2-1607	L1C	China	2016	GenBank	ATGTTGGTGAAATGCTTGACCGCGGGTTATTGCTCACAATTGCCTTTTTTGTGGTGTATCGTGCCGTTCTGTTTTGCTGCGCTCGTCAACGCCAGCAACGACAGCAGCTCCAATTTGCAGTTGATTTATAACCTGACGATATGTGAGCTGAATGGCACAGATTGGCTGGACAAAAGATTTGACTGGGCAGTAGAGACTTTCGTCATCTTTCCTGTGTTGACCCATATTGTCTCTTACGGCGCTCTTACCACTAGCCATTTTCTTGATACGGTCGGCCTAATCACTGTGTCCACCGCTGGGTATTATCATAAGCGGTATGTATTGAGCAGCATCTATGCTGTCTGTGCCCTGGCCGCGTTGGTTTGCTTCGCCATTAGGTTGGCGAAAAATTGCATGTCT…
OK274266	ZJqz21	L1C	China	2021	GenBank	ATGTTGGGGAAATGCTTGACCGCGGGTTATTGCTCGCAATTGCCTTTTTTGTGGTGTATCGTGCCATTCTGTTTTGCTGCGCTCGTCAACGCCAACAGCAACAGCAGCTCCCATCTACAGTTGATTTATAACCTGACGATATGTGAGCTGAATGGCACAGATTGGCTGAACGAAAGATTTTACTGGGCAGTGGAGACTTTCGTTATCTTTCCTGTGTTGACTCATATTGTCTCTTACGGCGCCCTTACCACTAGCCATTTTCTTGACACGGTCGGCCTGATCACTGTGTCCACCGCCGGATATTATCACAGGCGGTATGTATTGAGTAGCATCTACGCTGTCTGTGCCCTGGCTGCGTTGATTTGCTTCGCCATTAGGTTGGCGAAAAATTGCATGTCC…
MN137940	HENXX-13	L1C	China	2019	GenBank	ATGTTGGGGAAATGCTTGACCGAGGGTTATTGCTCGCGATTGCCTTTTTTGTGGTGTATCGTGCCGTTCTGTTTTGCTGCGCTCGTCAACGCCAGCAACAGCAGCAGCTCCCATTTACAGTTGATTTATAACCTGACGATATGTGAGCTGAATGGCACAGATTGGCTGAATAAAAAATTTGATTGGGCAGTGGAGACTTTCGTCATTTTTCCTGTGTTGACTCATATTGTCTCTTACGGCGCCCTTACTACTAGTCATTTTCTTGACACGGTCGGCCTAATCACCGTGTCCACCGCCGGATATTATCACGGGCGGTATGTATTGAGTAGCATTTACGCTGTCTGTGCCCTGGCTGCGTTGATTTGCTTCGTCATTAGGTTGGCGAAAAATTGCATGTCC…
JN654459	NADC30	L1C	USA	2008	GenBank	ATGTTGGGGAAATGCTTGACCGCGGGTTATTGCTCGCAATTGCCTTTTTTGTGGTGTATCGTGCCATTCTGTTTTGCTGCGCTCGTCAACGCCAACAGCAACAGCAGCTCCCATCTACAGTTGATTTATAACCTGACGATATGTGAGCTGAATGGCACAGATTGGCTGAACGAAAGATTTTACTGGGCAGTGGAGACTTTCGTTATCTTTCCTGTGTTGACTCATATTGTCTCTTACGGCGCCCTTACCACTAGCCATTTTCTTGACACGGTCGGCCTGATCACTGTGTCCACCGCCGGATATTATCACAGGCGGTATGTATTGAGTAGCATCTACGCTGTCTGTGCCCTGGCTGCGTTGATTTGCTTCGCCATTAGGTTGGCGAAAAATTGCATGTCC…
OR293609	USA/IA/20274-GH/2016	L1D	USA	2016	GenBank	ATGTTGGAGAAATGCTTGACCGCGGGCTATTGCTCGCAATTGCTTTTTTTGTGGTGTATCGTGCCGTTCTGGTTTGCTGCGCTCGTCAACGCCAGCAGCAACAGCAGCTCCCATTTACAGTCGATCTATAATCTAACTATATGCGAGCTGAATGGCACAGATTGGCTGAACAATAAATTTGACTGGGCAGTGGAGACTTTTGTCATTTTTCCTGTGTTGACTCACATTGTCTCCTACGGGGCCCTAACCACCAGCCACTTCCTTGACGCGATCGGTCTGATCACTGTGTCCACCGCCGGATACTACCATGGGCGGTATGTGTTGAGTAGCATCTACGCCGTCTGTGCCCTGGCTGCGTTGATTTGTTTCGTCATTAGGTTGACGAAAAACTGCATGTCC…
OR293654	USA/AZ/73366-1/2020	L1E	USA	2020	GenBank	ATGTTGGGGAAATGCTTGACCGCGGGCTGCTGCTCGCGATTGCTTTTTTTGTGGTGTATCGTGCCGTTCTGGTCTGTTGTACTCGCCAACGCCAACAACAACAGCAGCTCTTATTCTCAGTTGATTTATAACTTAACGCTATGTGAGCTGAATGGCACAGATTGGCTGGCAAACAAATTTGATTGGGCGGTGGAGACTTTTGTCATTTTTCCTGTGTTGACTCACATTGTCTCTTACGGAGCCCTCACCACCAGCCATTTCCTCGACACAGTCGGTCTGGTGACTGTGTCTACCGCCGGTTATCTTCACGGGCGGTATGTACTGAGTAGCATCTACGCCGTCTGTGCCCTGGCCGCGTTGATTTGCTTTGCTATCAGGCTAACAAAAAATTGCATGTCC…
OR293680	USA/IA/25031-A/2015	L1F	USA	2015	GenBank	ATGTTGGGGAAGTGCTTGACCGCGGGCTATTACTCGCAATTGCCTTTTTTGTGGTGTATCGTGCCGTTCTGTTTTGCTGCGCTCGTCAACGCCAGCAGCAACAACAGCTCCCATTTACAGTTGATTTACAACCTAACGATATGTGAGCTGAATGGCACAGACTGGCTAAACAATCATTTTGGTTGGGCAGTGGAGACTTTTGTCATCTTTCCTGCGTTGACTCATATTGTTTCCTACGGCGCCCTCACAACCAGCCACTTCCTTGACACGGTCGGCCTGATCACTGTGTCCGCCGCCGGGTACTACCGTAAGCGGTTTGTCCTGAGTAGCATCTATGCTGTTTGCGCTTTGGCTGCGCTGATTTGCTTTGTCATCAGGTTGACAAAAAATTGTATGTCC…
OR293703	USA/OK/77817-7/2019	L1H	USA	2019	GenBank	ATGTTGGTGAAATGCTTGACCGCGGGCTGTTGCTCGCAATTGCCTTTTTTGTGGTGTATCGTGCCGTTCTGTTTTGCTGCGCTCGTCAGCGCCAGCGACAACAGCAGCTCCCACTTACAGTTGATTTATAACCTGACGATATGTGAGCTGAATGGCACAGATTGGCTGAATGGGCATTTTAATTGGGCAGTGGAGACCTTTGTCATTTTTCCTGTGTTGACTCACATCGTTTCCTACGGTGCCCTCACCACCAGTCACTTGCTTGACACGGTCGGTCTGATCACTGTGTCTACCGCCGGTTATWGTCATGGACGGTATGTATTGAGTAGCATCTACGCCATTTGCGCCCTGGCCGCGCTTATCTGTTTTGTCATCAGGTTAACGAAAAACTGCATGTCC…
EU756128	PRRSV0000005145	L1I	USA	2005	GenBank	ATGTTGGGGAAATGCTTGACCGCGGGCTGTTGCTCGCAATTGCCTTTTTTGTGGTGTATCGTGCCGTTCTGTTTTGCTGCGCTCGTCAACGCCAGCAACAACAGCAGCTCCCACTTACAGTTGATTTATAACCTGACGATATGTGAGCTGAATGGCACAGAGTGGCTAAATCAAAAATTTGCTTGGGCAGTAGAGACTTTTGTTATCTTTCCTGTGCTGACTCATATTGTCTCCTATGGTGCCCTTACCACCAGCCATTTTCTTGACTCTGTCGGTCTGATTACTGTTTCTACCGCCGGATATTACCACGAGCGGTATGTATTGAGTAGCATCTATGCTGTCTGCGCCTTAGCTGCGCTAGTTTGCTTCGCCATTAGGTTGACAAAAAACTGCATGTCC…
KR154394	K14-088	L1J	South Korea	2014	GenBank	ATGTTGGTGAAATGCTTGACCGCGGGTTATTACTCGCAATTGCCTTTTTTGTGGTGTATCGTGCCGTTCTGTTTTGTTGCGCTCGTCAACGCCAACAGCAACAGCAGCTCTCACTTACAGTTGATTTATAACTTGACGATATGCGAGCTGAATGGCACAGACTGGCTAAACCATAGATTTGACTGGGCAGTGGAAACCTTCGTTATTTTTCCTGTGTTGACTCACATCGTTTCCTACGGCGCCCTCACCACTAGCCACTTCCTTGACACAGTCGGTCTAATTACTGTGTCCACCGCCGGATATTGTCATGGGCGGTATGTCTTGAGTAGCATCTATGCTGTTTGCGCCTTGGCTGCGTTAACCTGCTTCGCCATCAGGCTGACAAGAAATTGCATGTCC…
OR294011	USA/MI/405-4/2011	L2	USA	2011	GenBank	ATGTTGGGGAGATGCTTGACCGCGGGTTGTTGCTCGCGATTGCCTTTTTTGTGGTGTATCGTGCCGTTCTGTTTTGCTGCGCTCGCCAACGCCAGCAGCAACAGCAGCTCCCATTTACAGCTGATTTACAACTTGACGCTATGTGAGCTGAATGGCACAGATTGGTTGAATGACAAATTTGAATGGGCAGTGGAGACTTTTGTCATCTTCCCCGCTCTGACTCATATTGTTTCCTATGGTGCTCTCACTACTAGCCATTTCCTTGACACAGTCGCTCTAATCACTGTGTCTACCGCCGGCTTTTGTCACGAGCGGTATGTCCTGAGTAGCATCTATGCGGTCTGTGCTCTAGCTGCGTTGACTTGCTTTATCGTTAGATTCGTGAAGAACTGCATGTCC…
OR294025	USA/MI/18854-B/2010	L2	USA	2010	GenBank	ATGTTGGGGAGATGCTTGACCGCGGGTTATTGCTCGCGATTGCCTTTTTTGTGGTGTATCGTGCCGTTCTGTTTTGCTGCGCTCGCCGACGCCAGCAACAGCAACAGCTCCCATTTACAGCTGATTTACAACTTGACGCTATGTGAGCTGAATGGCACAGATTGGCTAGAAAACAGATTTGAATGGGCAGTGGAAACTTTTGTCATCTTCCCCGCTCTGACTCATATTGTTTCCTATGGTGCTCTCACTACTAGCCATTTCCTTGACACAGTCGCTCTAATTACTGTGTCTACCGCCGGTTTTTATCATGGGCGGTATGTCCTGAGCAGCATCTACGCGGTCTGTGCTCTAGCTGCGTTGACTTGCTTTATCGTTAGATTCGTGAAGAACTGCATGTCC…
JQ308798	QYYZ	L3	China	2011	GenBank	ATGTTGGGGAAATGCTCGACCGCGGGCTGCTGCTCGCAATTTCTTTTTTTGTGGTGTATCGTGCCGTTCTGTTCTATTGCGCTCGTCAGCGCCAACGGAAACAGCAGCTCTTATTCGCAGTTGATCTACAACCTGACGTTATGTGAGCTGAATGGCACAGATTGGCTGGCCACTAATTTTGATTGGGCAGTGGAATGTTTTGTTATCTTTCCCGTGTTGACTCACATCGTCTCCTACGGTGCCCTAACTACCAGCCATTTTCTTGACACAGTCAGCCTGGTCACTGTATCCGCCGCTGGGTTTCATCACGGACGGTATGTTTTGAGTAGCATCTATGCAGTCTGTGCTTTTGCTGCTTTAATTTGCTTCATCATTAGGCTGGTGAAGAATTGCATGTCT…
JN662424	GM2	L3	China	2011	GenBank	ATGTTGGGGAAATGCTCGACCGCGGGCTGCTGCTCGCAATTTCTTTTTTTGTGGTGTATCGTGCCGTTCTGTTCTATTGCGCTCGTCAGCGCCAACGGAAACAGCAGCTCTTATTCGCAGTTGATCTACAACCTGACGTTATGTGAGCTGAATGGCACAGATTGGCTGGCCACTAATTTTGATTGGGCAGTGGAATGTTTTGTTATCTTTCCCGTGTTGACTCACATCGTCTCCTACGGTGTCCTAACTACCAGCCATTTTCTTGACACAGTCAGCCTGGTCACTGTATCCGCCGCTGGGTTTCATCACGGACGGTATGTTTTGAGTAGCATCTATGCAGTTTGTGCTTTTGCTGCTTTAATTTGCTTCATCATTAGGCTGGTGAAGAATTGCATGTCT…
MK079335	GDsg2-18	L3	China	2018	GenBank	ATGTTGGGGAAATTCTTGACCGCGGGCTGCTGCTCGCGATCTCTTTTTTTGTGGTGTATCGTGCCGTTCTGTTCTATTGCGCTCGTCAACGCCAGTGGAAACAGCAGCTCTTATTCACAGTTGATTTACAACCTGACGCTATGTGAGCTGAACGGCACAGAATGGCTGGCCAAAAAATTTGATTGGGCAGTGGAATGTTTTGTCATCTTTCCCGTGTTGACCCACATCGTCTCCTACGGTGCCCTCACCACCAGCCACTTCCTTGACACAGTCAGCCTGGTCATTGTGTCCACCGCCGGGTTTCGTCACGGGCGGTATGTCTTGAGTAGCATCTACGCAGTCTGTGCCCTTGCCGCGTTAATCTGTTTCGTCATTAGGCTGGCAAAAAATTGCATGGCT…
MN137931	HENXX-22	L3	China	2019	GenBank	ATGTTGGGGAAATGCTTGACCGCGGGCTGCTGCTCGCGATCTCTTTTTTTGTGGTGTATCGTGCCGTTCTGTTCTATTGCGCTCGTCAGCGCCAACGGAAACAACAGCTCTTATTCGCAGTTGATCTACAACCTGACGCTATGTGAGCTGAATGGCACAGATTGGCTGGTCAATAAATTTGATTGGGCAGTGGAATGTTTTGTCATCTTTCCCGTGTTGACTCACATCGTTTCCTACGGTGCCCTCACTACCAGCCATTTTCTTGATACAGTCAGCCTGGTCACTGTAGCCACCGCCGGGTTTTGTCACGGACGGTATGTTCTGAGTAGCATCTATGCAGTCTGTGGCTTTGCTGCATTAATCTGCTTTGTCATCAGGCTGGTGAAGAATTGCATGTCT…
ON462044	HNTZJ1714-2011	L3	China	2020	GenBank	ATGTTGGGGAAATGTTTGACCGCGGGCTGCTGCTCGCGATTTCTTTTTTCGTGGTGTATCGTGCCGTTCTGTTTTATTGCGCTTGTCGGCGCCAACAAAAACAGCAGCTCTTATTCACAGTTGATTTATAATTTGACGCTATGTGAGCTGAATGGCACGGATTGGCTGGCTACAAATTTTGATTGGGCAGTGGAATGTTTTGTCATTTTCCCCGTGTTGACACACATCGTTTCCTACTGCGCCCTTACTACCAGCCATTTTCTTGACACGGTCAGCCTGGCCACTGTGTCCACCGCCGGGTTCTGTCACGGGCGGTATGTCTTGAGTAGCATCTACGCAGTCTGTGCCTTTGCTGCGGCAATTTGCTTTGTCATCAGGTTGGTGAAGAATTGCATGTCT…
AB546106	Miyagi08-3	L4	Japan	2010	GenBank	ATGTTGGGGAAATGCTTGACCGCGGGCTGTTGCTCGCGATTGCTTTTTTTGTGGTGTATCGTGCCGTCCTGGTTTGCTGTGCTCGTCAACGCCAACAACAGCAGCAGCTCTCATTTACAGTTGATTTATAACTTGACGTTATGTGAGCTGAACGGCACAGATTGGCTGGCTGGCAAATTTGATTGGGCAGTAGAGAGTTTCGTTATTTTCCCCGTGCTGACTCACATCGTCTCCTATGGTGCCCTCACCACTAGCCACTTCCTTGACACAGTTGGTTTGGTCACTGTGTCTACCGCCGGGTTCCTCCACGGGCGGTATGTCTTGAGTAGCATCTATGCGGTCTGTGCCCTGGCCGCGTTGATTTGCTTCGTCATTAGACTGACGAAGAACTGTATGTCC…
KR018764	130202-GD-STFZC	L5A	China	2013	GenBank	ATGTTGGGGAAGTGCTTGACCGCGGGCTGTTGCTCGCAATTGCTTTCTTTGTGGTGTATCGTGCCGTTCTGTTTTGCTGTGCTCGCCAACGCCAGCAACGACAGCAGCTCCCATCTACAGCTGATTTACAACTTGACGCTATGTGAGCTGAATGGCACAGATTGGCTAGCTAACAAATTTGATTGGGCAGTGGAGAGTTTTGTCATCTTTCCCGTTTTGACTCACATTGTCTCCTATGGTGCCCTCACTACCAGCCATTTCCTTGACACAGTCGCTTTAGTCACTGTGTCTACCGCCGGGTTTGTTCACGGGCGGTATGTCCTAAGTAGCATCTACGCGGTCTGTGCCCTGGCTGCGTTGACTTGCTTCGTCATTAGGTTTGCAAAGAATTGCATGTCC…
AF066183	RespPRRS MLV	L5A	USA	1998	GenBank	ATGTTGGAGAAATGCTTGACCGCGGGCTGTTGCTCGCAATTGCTTTCTTTGTGGTGTATCGTGCCGTTCTGTTTTGCTGTGCTCGCCAACGCCAGCAACGACAGCAGCTCCCATCTACAGCTGATTTACAACTTGACGCTATGTGAGCTGAATGGCACAGATTGGCTAGCTAACAAATTTGATTGGGCAGTGGAGAGTTTTGTCATCTTTCCCGTTTTGACTCACATTGTCTCCTATGGTGCCCTCACTACCAGCCATTTCCTTGACACAGTCGCTTTAGTCACTGTGTCTACCGCCGGGTTTGTTCACGGGCGGTATGTCCTAAGTAGCATCTACGCGGTCTGTGCCCTGGCTGCGTTGACTTGCTTCGTCATTAGGTTTGCAAAGAATTGCATGTCC…
AF331831	BJ-4	L5A	China	2000	GenBank	ATGTTGGAGAAATGCTTGACCGCGGGCTGTTGCTCGCAATTGCTTTCTTTGTGGTGTATCGTGCCGTTCTGTTTTGCTGCGCTCGCCAACGCCAGCAACGACAGCAGCTCCCATCTACAGCTGATTTACAACTTGACGCTATGTGAGCTGAATGGCACAGATTGGCTAGCTAACAAATTTGATTGGGCAGTGGAGAGTTTTGTCATCTTTCCCGTTTTGACTCACATTGTCTCCTATGGTGCCCTCACTACCAGCCATTTCCTTGACACGGTCGCTTTAGTCACTGTGTCTACCGCCGGGTTTGTTCACGGGCGGTATGTCCTATGTAGCATCTACGCGGTCTGTGCCCTGGCTGCGTTGACTTGCTTCGTCATTAGGTTTGCAAAGAATTGCATGTCC…
U87392	VR2332	L5A	USA	1993	GenBank	ATGTTGGAGAAATGCTTGACCGCGGGCTGTTGCTCGCGATTGCTTTCTTTGTGGTGTATCGTGCCGTTCTGTTTTGCTGTGCTCGCCAACGCCAGCAACGACAGCAGCTCCCATCTACAGCTGATTTACAACTTGACGCTATGTGAGCTGAATGGCACAGATTGGCTAGCTAACAAATTTGATTGGGCAGTGGAGAGTTTTGTCATCTTTCCCGTTTTGACTCACATTGTCTCCTATGGTGCCCTCACTACCAGCCATTTCCTTGACACAGTCGCTTTAGTCACTGTGTCTACCGCCGGGTTTGTTCACGGGCGGTATGTCCTAAGTAGCATCTACGCGGTCTGTGCCCTGGCTGCGTTGACTTGCTTCGTCATTAGGTTTGCAAAGAATTGCATGTCC…
ON100583	ISU1020_MARC-145	L5A	USA	2012	GenBank	ATGTTGGAGAAATGCTTGACCGCGGGCTGTTGCTCGCAATTGCTTTCTTTGTGGTGTATCGTGCCGTTCTGTTTTGCTGTGCTCGCCAACGCCAGCAACGACAGCAGCTCCCATCTACAGCTGATTTACAACTTGACGCTATGTGAGCTGAATGGCACAGATTGGCTAGCTAACAAATTTGATTGGGCAGTGGAGAGTTTTGTCATCTTTCCCGTTTTGACTCACATTGTCTCCTATGGTGCCCTCACTACTAGCCATTTCCTTGACACAGTCGCTTTAGTCACTGTGTCTACCGCCGGGTTTGTTCACGGGCGGTATGTCCTAAGTAGCATCTACGCGGTCTGTGCCCTGGCTGCGTTGACTTGCTTCGTCATTAGGTTTGCAAAGAATTGCATGTCC…
MG926569	JXJJ-2	L5B	China	2017	GenBank	ATGTTGGGGAAATGCTTGACCGCGGGCTGTTGCTCGCAATTGTTTTTTTTGTGGTGTATCGTGCCGTCTTGTTTTGTTGCGCTCGTCAGCGCCAACAGCAACAGCAGCTCAAATTTACAGCTGATTTACAACTTGACGCTATGTGAGCTGAATGGCACAGATTGGCTAGCTAATAAATTTGACTGGGCAGTGGAGTGTTTTGTCATTTTTCCTGTGTTGACTCACATTGTCTCTTATGGTGCCCTCACTACTAGCCATTTCCTTGACACAGTCGGTCTGGTCACTGTGTCTACCGCCGGATTTGTTCACGGGCGGTATGTTCTGAGTAGCATCTACGCGGTCTGTGCCCTGGCTGCGTTGATTTGCTTCGTCATTAGGCTTGCGAAGAATTGCATGTCC…
KU504079	PRRSV2/USA/NP281/2010	L6	USA	2016	GenBank	ATGTCGGTGAAATGCTTGACCGCGGGCTGTTGCTCGCGATTGCTTTTTTTGTGGTGTATCGTGCCGTGCTTTCTTGCTGTGCTCGGCAGCGCCAGCAGCGCCAACAGCTCCCATTTACAGTTGATTTATAACCTAACGTTATGTGAGCTGAATGGCACAGAATGGCTGGCAGACAAATTTTCTTGGGCAGTTGAGACCTTTGTCATTTTTCCTGTGTTGACTCACATTGTTTCCTATGGAGCACTCACTACCAGTCATTTCCTTGACACAGTCGGTCTAGTCACTGTGTCTACCGCCGGTTTCCATCACGGGCGGTATGTCTTGAGTAGCATCTACGCGGTTTGTGCCCTGGCTGCGTTTGTTTGCTTCGGCATCAGGTTTGCAAAAAACTGCATGTCC…
OR293817	USA/MI/75378-32/2020	L7	USA	2020	GenBank	ATGTTGGGGAAATGCTTGACCGCGGGTTGCTGCTCGCGATTGCTTTCTTTTTGGTGTATCGTGCCGTTCTGTTTTGCTGTGCTCGTCAACGCCAGCTACAGCAGCAGCTCTCATTTACAGTTGATTTATAACTTGACGCTATGTGAGCTGAATGGTACAGATTGGCTGGCTAATAAATTTGATTGGGCAGTGGAGAGTTTTGTCATCTTTCCTGTGTTGACCCACATCGTTTCCTATGGTGCACTAACCACCAGCCACTTCCTTGACACAGTTGGTCTGGTTACTGTGTCTACCGCCGGGTTTTATCATGGGCGGTATGTCCTGAGTAGCATCTACGCGGTCTGTGCCCTGGCTGCGTTAATTTGCTTCGTCATTAGGTTGGCGAAGAACTGTATGTCC…
OR293840	USA/IA/42385-3/2017	L8A	USA	2017	GenBank	ATGTTGGGGAGATGCTTGACCGCGGGCTGTTGCTCGCGATTGCTTTCTTTGTGGTGTATCGTGCCATTTTGTTTTGTTGCGCTCGTCAACGCCAACAGCAACAGCAGCTCTCATCTTCAGTTAATTTACAACTTGACGCTATGTGAGCTGAATGGCACAGATTGGCTGAAAGACAAATTTGATTGGGCAGTGGAGACTTTTGTCATCTTTCCCGTGTTGACTCACATTGTCTCATATAGTGCACTCACCACTAGCCATTTCCTTGACACAGTCGGTCTGGTTACTGTGTCTACTGCCGGGTTCTACCACGGGCGGTATGTTCTGAGTAGCATCTACGCGGTCTGCGCTCTGGCCGCATTGACTTGCTTCGTCATTAGGCTTGCGAAGAACTGCATGTCC…
OR293866	USA/IA/5974-6/2012	L8B	USA	2012	GenBank	ATGTTGGGGAGATGCTTGACCGCGGGCTATTGCTCGCGATTGCTTTCTTTGTGGTGTATCGTGCCGTTCTGGTTTGCTGTGCTCGTCAACGCCAACAACGCCAGCAGCTCTTATTTTCAGTCGATTTATAACTTGACGCTATGCGAGCTGAATGGCACAGATTGGCTGAGTGATAAATTTGATTGGGCAGTGGAAACCTTTGTCATCTTTCCCGTGCTAACTCACATTGTCTCCTACGGTGCACTCACCACCAGCCATTTCCTTGACACAGTTGGTCTAGTTACTGTGTCCACCGCCGGGTTTATCCACGGGCGGTATGTCTTGAGCAGCGTCTACGCAGTCTGTGCCCTGGCTGCGTTGATTTGCTTCACCATTAGGCTTGCGAAGAACTGCATGTCC…
JQ798258	117-10-HM-1	L8C	China	2010	GenBank	ATGTTGGGGGAATGCTTGACCGCGGGCTGTTGCTCGCGATTGCTTTCTTTGTGGTGTATCGTGCCGTTCTGTTTTGCTGTGCTCGGCAGCGCCAACAGCAGCAGCAGCTCTCATTTTCAGTTGATTTATAACTTGACGCTATGTGAGCTGAATGGCACAGATTGGCTGGCAGAAAAATTTGATTGGGCAGTGGAGACTTTTGTCATCTTTCCCGTGTTGACTCACATTGTTTCCTATGGTGCACTCACCACCAGCCATTTCCTTGACACAGTTGGTCTGGTTACTGTGTCCACCGCCGGGTTTTATCACGGGCGGTATGTCTTGAGTAGCATCTACGCGGTCTGTGCTCTGGCTGCGTTGATTTGCTTCGTTATTAGGCTTGCGAAGAACTGCATGTCC…
OR293921	Mexico/34485-3/2018	L8D	Mexico	2018	GenBank	ATGTGGGGGAAATACTTGATCGCTGCCTGCTGCTCGCAATTGCTTTCTTTGTGGTATATCGTGCCGTTTTGTTCTGTTGTGCTCGTCAACACCGCCAGCGGCACCAACAGCAGCTCTCATTTTCAGTCGATTTATAACATGACGCTATGCGAGCTGAATGGCACACAATGGCTGGCAGACAGATTTGATTGGGCCGTGGAGACTTTTGTCATTTTTCCCGTGCTGACCCACATTGTCTCCTACGGCGCCCTCACCACCAGCCATTTTCTTGACACAGCCGGTTTGGCCGTTGTGTCCACCGCCGGGTTCTGGCACGGGCGATATGTCTTGAGCAGCATTTATGCGGCCTGCGCCTTGGCGGCGTTGACTTGCTTCGCCATTAGGCTCACGAAGAACTGC…
GQ351601	BJ0706	L8E	China	2007	GenBank	ATGTTGGGGAAATGCTTGACCGCGGGCTGTTGCTCGCGATTGCTTTCTTTGTGGTGTATCGTGCCGTTCTATCTTGCTGTGCACGTCAACGCCAGCAACAACAACAGCTCTCATATTCAGTTGATTTATAACTTGACGCTATGTGAGCTGAATGGCACAGATTGGCTGGCACAAAAATTTGACTGGGCAGTGGAGACTTTTGTCATCTTCCCCGTGTTGACTCACATTGTTTCCTATGGGGCACTCACCACCAGCCATTTCCTTGACACAGTTGGTCTGGCCACTGTGTCCACCGCCGGATATTGGCACGGGCGGTATGTCTTGAGTAGCATTTACGCAGTCTGTGCTCTGGCTGCGCTGATTTGCTTTGTCATTAGGCTTGCGAAGAACTGCATGTCC…
AY032626	CH-1a	L8E	China	1999	GenBank	ATGTTGGGGAAATGCTTGACCACGGGCTGTTGCTCGCGATTGCTTTCTTTGTGGTGTATCGTGCCGTTCTGTTTTGCTGTGCTCGTCAACGCCAACAGCAACAGCAGCTCTCATTTTCAGTTGATTTATAACTTGACGCTATGTGAGCTGAATGGCACAGATTGGCTGGCTAACAAATTTGACTGGGCAGTGGAGACTTTTGTCATCTTTCCCGTGTTGACTCACATTGTTTCCTATGGGGCACTCACCACCAGCCATTTCCTTGACACAGTTGGTCTGGTCACTGTGTCCACCGCCGGGTTTTATCACGGGCGGTATGTCTTGAGTAGCATCTACGCGGTCTGTGCTCTGGCTGCGTTGATTTGCTTCGTCATTAGGCTTGCGAAGAACTGCATGTCC…
EF635006	HUN4	L8E	China	2007	GenBank	ATGTTGGGGAAGTGCTTGACCGCGTGCTGTTGCTCGCGATTGCTTTTTTTGTGGTGTATCGTGCCGTTCTATCTTGCTGTGCTCGTCAACGCCAGCAACAACAACAGCTCTCATATTCAGTTGATTTATAACTTAACGCTATGTGAGCTGAATGGCACAGATTGGCTGGCACAAAAATTTGACTGGGCAGTGGAGACTTTTGTCATCTTCCCCGTGTTGACTCACATTGTTTCCTATGGGGCACTCACCACCAGCCATTTCCTTGACACAGTTGGTCTGGCCACTGTGTCCACCGCCGGATATTATCACGGGCGGTATGTCTTGAGTAGCATTTACGCAGTCTGTGCTCTGGCTGCGCTGATTTGCTTTGTCATTAGGCTTGCGAAGAACTGCATGTCC…
EF112445	JXA1	L8E	China	2007	GenBank	ATGTTGGGGAAGTGCTTGACCGCGTGCTGTTGCTCGCGATTGCTTTTTTTGTGGTGTATCGTGCCGTTCTATCTTGCTGTGCTCGTCAACGCCAGCAACAACAACAGCTCTCATATTCAGTTGATTTATAACTTAACGCTATGTGAGCTGAATGGCACAGATTGGCTGGCACAAAAATTTGACTGGGCAGTGGAGACTTTTGTCATCTTCCCCGTGTTGACTCACATTGTTTCCTATGGGGCACTCACCACCAGCCATTTCCTTGACACAGTTGGTCTGGCCACTGTGTCCACCGCCGGATATTATCACGGGCGGTATGTCTTGAGTAGCATTTACGCAGTCTGTGCTCTGGCTGCGCTGATTTGCTTTGTCATTAGGCTTGCGAAGAACTGCATGTCC…
FJ536165	NB-04	L8E	China	2004	GenBank	ATGTTGGGGAAATGCTTGACCGCGGGCTGTTGCTCGCGATTGCTTTCTTTGTGGTGTATCGTGCCGTTCTATCTTGCTGTGCTCGTCAACGCCAGCAACAACAACAGCTCTCATATTCAGTTGATTTATAACTTAACGCTATGTGAGCTGAATGGCACAGATTGGCTGGCACAAAGATTTGACTGGGCAGTGGAGACTTTTGTCATCTTCCCCGTGTTGACTCACATTGTTTCCTATGGGGCACTCACCACCAGCCATTTCCTTGACACAGTTGGTCTGGCCACTGTGTCCACCGCCGGATATTATCACAGGCGGTATGTCTTGAGTAGCATTTACGCAGTCTGTGCTCTGGCTGCGCTGATTTGCTGTGTCATTAGGCTTGCGAAGAACTGCATGTCC…
EU860248	TJ	L8E	China	2006	GenBank	ATGTTGGGGAAGTGCTTGACCGCGTGCTGTTGCTCGCGATTGCTTTTTTTGTGGTGTATCGTGCCGTTCTATCTTGCTGTGCTCGTCAACGCCAGCAACAACAACAGCTCTCATATTCAGTTGATTTATAACTTAACGCTATGTGAGCTGAATGGCACAGATTGGCTGGCGCAAAAATTTGACTGGGCAGTGGAGACTTTTGTCATCTTCCCCGTGTTGACTCACATTGTTTCCTATGGGGCACTCACCACCAGCCATTTCCTTGACACAGTTGGTCTGGCCACTGTGTCCACCGCCGGATATTATCACGGGCGGTATGTCTTGAGTAGCATTTACGCAGTCTGTGCTCTGGCTGCGCTGATTTGCTTTGTCATTAGGCTTGCGAAGAACTGCATGTCC…
OP852569	SH2020	L8E	China	2020	GenBank	ATGTTGGGGAAGTGCTTGACCGCGTGCTGTTGCTCGCGATTGCTTTTTTTGTGGTGTATCGTGCCGTTTTATCTTGCTGTGCTCGTCAACGCCAGCAACAACAACAGCTCTCATATTCAGTTGATTTATAACTTAACGCTATGTGAGCTGAATGGCACAGATTGGCTGGCACAAAAATTTGACTGGGCAGTGGAGACTTTTGTCATCTTCCCCGTGTTGACTCACATTGTTTCCTATGGGGCACTCACCACCAGCCATTTCCTTGACACAGTTGGTCTGGCCACTGTGTCCACCGCCGGATATTATCACGGGCGGTATGTCTTGAGTAGCATTTACGCAGTCTGTGCTCTGGCTGCGCTGATTTGCTTTGTCATTAGGCTTGCGAAGAACTGCATGTCC…
EF398045	Jiangxi-1	L8E	China	2006	GenBank	ATGTTGGGGAAGTGCTTGACCGCGTGCTGTTGCTCGCGATTGCTTTTTTTGTGGTGTATCGTGCCGTTCTATCTTGCTGTGCTCGTCAACGCCAGCAACAACAACAGCTCTCATATTCAGTTGATTTATAACTTAACGCTATGTGAGCTGAATGGCACAGATTGGCTGGCACAAAAATTTGACTGGGCAGTGGAGACTTTTGTCATCTTCCCCGTGTTGACTCACATTGTTTCCTATGGGGCGCTCACCACCAGCCATTTCCTTGACACAGTTGGTCTGGCCACTGTGTCCACCGCCGGATATTATCACGGGCGGTATGTCTTGAGTAGCATTTACGCAGTCTGTGCTCTGGCTGCGCTGATTTGCTTTGTCATTAGGCTTGCGAAGAACTGCATGTCC…
OR548216	SD-8	L8E	China	2023	GenBank	ATGTTGGGGAAGTGCTTGACCGCGTGCTGTTGCTCACGATTGCTTTTTTTGTGGTGTATCGTGCCGTTCTATCTTGCTGTGCTCGCCAACGCCAGCAACAACAGCAGCTCTCATATTCAGTTGATTTATAACTTAACGCTATGTGAGCTGAATGGCACAGATTGGCTGGCACAAAGTTTTGACTGGGCAGTGGAGACTTTTGTCATCTTCCCCGTGTTGACACACATTGTTTCCTACGGGGCACTCACCACCAGCCACTTCCTTGACACAGTTGGTCTAGCCACTGTGTCCACCGCCGGATATTTTCACGGGCGGTATGTCTTGAGTAGCATTTACGCAGTCTGTGCTCTGGCTGCGCTGATTTGCTTTGTCATTAGGCTTGCGAAGAACTGCATGTCC…
KT208352	HuN-2014	L8E	China	2014	GenBank	ATGTTGGGGAAGTGCTTGACCGCGTGCTGTTGCTCGCGATTGCTTTTTTTGTGGTGTATTGTGCCGTTCTATCTTGCTGTGCTCGTCAACGCCAGCAACAACAACAGCTCTCATATTCAGTTGATTTATAACTTAACGCTATGTGAGCTGAATGGCACAGATTGGCTGGCAAAAAAATTTGACTGGGCAGTGGAGACTTTTGTCATCTTCCCCGTGTTGACTCACATTGTTTCCTATGGGGCACTCACCACCAGCCATTTCCTTGACACAGTTGGTCTGGCCACTGTGTCCACCGCCGGATATTATCACGGGCGGTATGTCTTGAGTAGCATTTACGCAGTCTGTGCTCTGGCTGCGCTGATTTGCTTTGTCATTAGGCTTGCGAAGAACTGCATGTCC…
OR293954	USA/IA/15645/2009	L9A	USA	2009	GenBank	ATGTTGGGGAGATGCTTGACCGCGGGCTGTTGCTCACGATTGCTTTCTTCGTGGTGTATCGTGCCGTTTTGGCTTGCTGTGCTCGTCAACGCCAACAGCAGCAACAGCTCCAAATTTCAGTTGATTTATAACTTGACGCTATGCGAGCTGAATGGCACAGATTGGCTGGCTAACAAATTTGAATGGGCAGTGGAGACTTTTGTCATTTTTCCCGTGTTGACTCACATTGTTTCCTATGGCGCACTCACCACTAGCCATTTCCTTGATACAGTTGGTCTCGTTACTGTATCCACCGCCGGGTTTTATCACCAGCGGTATGTTTTGAGTAGCATCTACGCGGTCTGTGCTCTGGCTGCGTTGGCTTGTTTCGTCATCAGGTTTGCGAAGAACTGCATGTCC…
JX014358	XJNJ-17-1	L9B	China	2011	GenBank	ATGTTGGGGAAATGCTTGACCGCGGGCTGCTGCTCGCGATTGCCTTTTTTGTGGTGCATCGTGCCGTTCTGTTTTGCTGTGATCGCCAACGCCAGCAGCAACAGCAGCTCTCAACTTCAACTGATTTACAACTTGACATTATGTGAGCTGAATGGCACAGATTGGCTGAATGATAAATTTGATTGGGCAGTAGAAACTTTTGTCATCTTTCCCGTGTTGACTCACATTGTTTCCTATGGTGCACTCACCACCAGCCATTTTCTTGACACAGTTGCTTTGGCGACCGTGTCCACCGCCGGTTTTTTTCGTGGGCGGTATGTCTTGAGTAGCATTTATGCGGTCTGTGCCTTGGCTGCGTTATGTTGCTTTGTCATTAGATTTTCAAAAAACTGCATGTCC…
OR293970	USA/IA/27070-43/2010	L9C	USA	2010	GenBank	ATGTTGGGGAAATGCTTGACCGCGGGCTGTTGCTCGCGATTGCTTTCTTTGTGGTGTATCGTGCCGTTCTGGTTTGCTGTGCTCGTCAACGCCAGCAACGCCAGCAGCTCATATTCTCAGTCGATTTATAATTTGACGTTATGTGAGCTGAATGGCACAGACTGGCTGGCAACAAAATTCGATTGGGCAGTGGAGACTTTTGTCATTTTTCCCGTTTTAACTCACATTGTTTCCTATGGTGCTCTTACCACCAGCCATTTCCTTGACACAGTTGGTCTAGTCGCTGTGTCCACCGCCGGACTTTATCATGGGCGGTATGTCTTGAGTAGCATCTACGCGGTCTGTGCCCTTGCTGCGTTGATTTGTTTTGCCATTAGGTTTGTAAAGAACTGCATGTCC…
KT902460	PRRSV2/USA/AP154/2009	L9D	USA	2009	GenBank	ATGTTGGGGAAATGCTTGACCGCGGGCTGTTGCTCGCGATTGCTTTCTTTGTGGTGTATCGTGCCGTTCTGGTTTGCTGTGCTCGTCGACGCCAACAACACCAGCAGCTCTCATTTTCAGTCGATTTATAACTTGACGCTATGTGAGCTGAATGGCACAGAATGGCTTGCTAATAAATTTGATTGGGCAGTGGAAACTTTTGTCATTTTTCCTGTGTTGACTCACATTGTTTCCTATGGTGCACTTACTACCAGCCATTTCCTTGATACAGTTGGTCTTGTTACTGTGTCTACCGCCGGGTTTTATCACGAGCGGTATGTCTTGAGTAGCATTTACGCGGTCTGTGCCCTGGCCGCGTTGATTTGCTTCATGATCAGGTTTGCGAAGAACTGCATGTCC…
DQ475966	PRRSV0001511	L9E	USA	2002	GenBank	ATGTTGGGGAAATGCTTGACCGCGGGCTATTGCTCGCGATTGCCTTCTTTGTGGTGTATCGTGCCGTTCTGTTTTGCTGTGGCCGTCAACGCCAACAGCAGCAGCAGCTCTCATTTTCAGTCGATTTATAACTTGACGCTATGTGAGCTGAATGGCACAGACTGGCTGAATTCACATTTCAATTGGGCAGTGGAGACTTTTGTTATTTTTCCCGTGTTGACTCACATTGTTTCCTACGGCGCACTTACCACCAGCCACTTCCTTGACACAGTTGGTCTGGTTACTGTGTCCACCGCCGGGTTTTATCACGGGCGGTATGTCTTGAGTAGCATCTACGCGGTCTGTGCCCTGGCTGCGTTGATTTGCTTCATCATTAGATTCGCGAAGAACTGCATGTCC…
JN002294	RR10US	L10	Thailand	2010	GenBank	ATGTTGGGGAAATGCTTGACCGCGGGCTGTTGCTCGCGATTGCTTTCTTTGTGGTGTATCGTGCCGTTCTGTTTTGCTGTGCTCGCCAACGCCAGCAACACCAACAGCTCTCATTTTCAGTTGATTTATAACTTGACGCTATGTGAGCTGAATGGTACGGACTGGCTGGCTAACAAATTTGATTGGGCAGTGGAGAGTTTTGTCATCTTTCCCGTACTAACTCACATCATTTCCTATTGTGCTCTCACCACGAGCCATTTCCTTGACACAGTCGGTCTGGTTACTGTGTCCACCGCCGGTTTTTATCACGGGCGGTATGTCTTGAGTAGCATTTACGCAGTCTGTGCCCTGGCTGCGTTGATCTGCTTCGTCATTAGGTTGACGAAGAACTGCATGTCC…
MK057530	KU-N1606	L11	South Korea	2016	GenBank	ATGTTGGGGAAATGCTTGATCGTGGGCTGTTGCTCGCGATTGCTTTTTTTGTGGTGTATCGTGCCGTCCTGTTTTGTTGCGCTCGCCAGCGCCAGCGGAAACAGCAGCTCCCATTTTCAGTTGATTTATAATTTGACGATATGCGAGCTGAATGGCACAGATTGGCTAAATGACAAATTTGATTGGGCAGTTGAGACCTTTGTCATTTTTCCCGTGTTGACTCACATTGTCTCCTATGGTGCCCTCACTACTAGTCATTTCTTAGACACAGTCGCTCTGGCCACTGTGTCTACCGCCGGTTACTATCATGGGCGGTATGTCTTGAGTAGCATCTACGCGGTCTGTGCCCTGGCTGCGTTGATTTGCTTCATTATCAGGTTTGTGAAAAACTGCATGTCC…
AY588319	LV4.2.1	PRRSV-1	Netherlands	2004	GenBank	ATGAGATGTTCTCACAAATTGGGGCGTTTCTTGACTCCGCACTCTTGCTTCTGGTGGCTTTTTTTGCTGTGTACCGGCTTGTCCTGGTCCTTTGCCGATGGCAACGGCGACAGCTCGACATACCAATACATATATAACTTGACGATATGCGAGCTGAATGGGACCGACTGGTTGTCCAGCCATTTTGGTTGGGCAGTCGAGACCTTTGTGCTTTACCCGGTTGCCACTCATATCCTCTCACTGGGTTTTCTCACAACAAGCCATTTTTTTGACGCGCTCGGTCTCGGCGCTGTATCCACTGCAGGATTTGTTGGCGGGCGGTACGTACTCTGCAGCGTCTACGGCGCTTGTGCTTTCGCAGCGTTCGTATGTTTTGTCATCCGTGCTGCTAAAAATTGC…
AF253532	V-502	PRRSV-1	Czech Republic	2000	GenBank	ATGAGATGTTCTCACAAATTGGGGCGTTTCTTGACTCCGCACTCTTGCTTCTGGTGGCTTTTTTTGCTGTGTACCGGCTTGTCCTGGTCCTTTGCCGATGGCAACGGCGACAGCTCGACATACCAATACATATATAACTTGACGATATGCGAGCTGAATGGGACCGACTGGTTGTCCAGCCATTTTGGTTGGGCAGTCGAGACCTTTGTGCTTTACCCGGTTGCCACTCATATCCTCTCACTGGGTTTTCTCACAACAAGCCATTTTTTTGACGCGCTCGGTCTCGGCGCTGTATCCACTGCAGGATTTGTTGGCGGGCGGTACGTACTCTGCAGCGTCTACGGCGCTTGTGCTTTCGCAGCGTTCGTATGTTTTGTCATCCGTGCTGCTAAAAATTGC…
DQ477805	PRRSV0003791	PRRSV-1	—	2006	GenBank	ATGAGATGTTCTCACAAATTGGGGCGTTTCTTGACTCCGCACTCTTGCTTCTGGTGGCTTTTTTTGCTGTGTACCGGCTTGTCCTGGTCCTTTGCCGATGGCAACGGCGACAGCTCGACATACCAATACATATATAACTTGACGATATGCGAGCTGAATGGGACCGACTGGTTGTCCAGCCATTTTGGTTGGGCAGTCGAGACCTTTGTGCTTTACCCGGTTGCCACTCATATCCTCTCACTGGGTTTTCTCACAACAAGCCATTTTTTTGACGCGCTCGGTCTCGGCGCTGTATCCACTGCAGGATTTGTTGGCGGGCGGTACGTACTCTGCAGCGTCTACGGCGCTTGTGCTTTCGCAGCGTTCGTATGTTTTGTCATCCGTGCTGCTAAAAATTGC…
