# Supplementary material for: Epidemiological analysis based on ORF5 of porcine reproductive and respiratory syndrome virus in China in 2019–2024
Source: Front Microbiol. 2026 Apr 10;17:1794268. doi: 10.3389/fmicb.2026.1794268 (PMC13106454; doi:10.3389/fmicb.2026.1794268)
Supplement: Supplementary file 2 [file Table_2.XLSX]

## Sheet: Sheet1
Accesion Number	Isolations Name	Lineage/Sub lineage	Country	Year	Source	Sequence
MK202794	FJ0908	L1A	China	2018	GenBank	ATGTTGGGGAAATGCTTGACCGCGGGCTGCTGCTCGCAATTGCTTTTTTTGTGGTGTATCGTGCCGTTCTGTTTTGTTGCGCTCGTCAACGCCAACAACAGCAGCAGCTCCCATTTACAGTTGATTTATAACCTGACTATATGTGAGCTGAATGGCACAGATTGGCTAAATAAAAATTTTGATTGGGCGGTGGAGACTTTTGTTATCTTTCCTGTGTTGACTCATATTGTCTCCTATGGCGCCCTCACCACCAGCCACTTCCTTGACACAGTCGCCCTGATCACCGTGTCTGCCGCCGGATATTGCCACCAGCGGTATGTCTTGAGTAGCATTTATGCCGTCTGCGCCCTGGCTGCGTTAACTTGCTTCGTCATTAGGCTAACAAAAAATTGTATGTCC…
MF326985	IA/2014/NADC34	L1A	USA	2014	GenBank	ATGTTGGGGAAATGCTTGACCGCGGGCTGCTGCTCGCAATTGCCTTTTTTGTGGTGTATCGTGCCGTTCTGTTTTGTTGCGCTCGTCAACGCCAACAACAGCAGCAGCTCCCATTTACAGTTGATTTATAACCTGACGATATGTGAGCTGAATGGCACAGATTGGCTAAATAAAAGTTTTGATTGGGCGGTGGAGACCTTTGTTATTTTTCCTGTGTTGACTCATATTGTCTCCTATGGCGCCCTCACCACCAGCCATTTCCTTGACACAGTCGGCCTGATCACCGTGTCTGCCGCCGGATATTACCACGGGCGGTATGTCTTGAGTAGCATTTACGCCGTCTGCGCCCTGGCTGCGTTAACTTGCTTCGTCATCAGGCTAACAAAAAATTGTATGTCC…
MH370474	CH/2018/NCV-Anheal-1	L1A	China	2018	GenBank	ATGTTGGGGAAATGCTTGATCGCGGGCTGCTGCTCGCAATTGCCTTTTTTGTGGTGTATCGTGCCGTTCTGTTTTGTTGCGCTCGTCAACGCCAACAACAGCAGCAGCTCCCATTTACAGTTGATTTATAACCTGACGATATGTGAGCTGAATGGCACAGATTGGCTAAATAAAAGTTTTGATTGGGCGGTTGAGACCTTTGTTATCTTTCCTGTGTTGACTCATATTGTCTCCTATGGCGCCCTCACCACCAGCCATTTTCTTGACACAGTCGGCCTGACCACCGTGTCTGCCGCCGGATATTACCACGGGCGGTATGTCTTGAGTAGCATTTACGCCGTCTGCGCTTTGGCTGCGTTAACTTGCTTCGTCATCAGGCTAACAAAAAATTGTATGTCC…
OQ818692	SH 9-6	L1A	China	2023	GenBank	ATGTTGGGGAGATGCTTGACCGCGGGCTGCTGCTCGCAATTGCTTTTTTTGTGGTATATCGTGCCGTTCTGTTTAGTTGCGCTCGTCAACGCCAACAACGGCAGCAGCTCCCAGTTACAGTTGATTTATAACCTGACGATATGTGAGCTGAATGGCACAGATTGGCTAAATAAAAATTTTGATTGGGCAGTGGAGACCTTTGTTATTTTTCCTGTGTTGACTCATATTGTCTCCTATGGCGCCCTAACCACCAGCCATTTCCTTGACACAGTCGGCCTGATTACCGTGTCTACCGCCGGATATTGCCACGGGCGGGATGTCTTGAGCAGCGTTTACGCCGTCTGCGCCCTAGCTGCGTTAACTTGCTTCGTCATCAGGCTAATAAAAAATTGCATGTCC…
OR293545	USA/IA/29311-1/2021	L1C	USA	2021	GenBank	ATGTTGGGGAAATGCTTGACCGCGGGCTGTTGCTCGCAATTGCTTTTTTTGTGGTGTATCGTGCCGTTCTGTTTTGTTGCGCTCGTCAACGCCAACAACAGCAGCAGCTCCCATTTACAGTTGATTTATAACCTGACGATATGTGAGCTGAATGGCACAGATTGGCTAAATGAAAGATTTGACTGGGCAGTGGAGACTTTCGTTATCTTTCCTGTGTTGACTCATATCGTCTCTTACGGTGCCCTTACCACTAGCCATTTTCTTGACACGGTCGGCTTGGCCACTGTGTCCACCGCCGGATATTGTCACGGGCGGTATGTATTGAGTAGCATTTACGCTGTCTGTGCCCTGGCTGCGTTGATTTGCTTCGCCATTAGGTTGGCGAAAAATTGCATGTCC…
OR365675	SCABTC-202308	L1C	China	2023	GenBank	ATGTTGGGGAAATGCTTGACCGCGGGTTATTGCTCGCAATTGCTTTTTTTGTGGTGTATCGTGCCATTCTGTTTTGTTGTGCTCGTCAACGCCGACAACAGCAGCTCCCATTTACAGTTGATTTACAACCTGACGATATGTGAGCTGAATGGCACAGAATGGCTAAATAAAAGCTTTGACTGGGCAGTGGAGACTTTCGTCATTTTTCCTGTGTTGACTCACATTGTCTCTTACGGTGCCCTTACCACTAGCCATTTTCTCGACACGGTTGGCCTGGCCACTGTGTCCACCGCCGGTTATTATCACGGGCGGTATGTATTGAGTAGCATTTACGCTGTCTGTGCTCTGGCAGCGTTGGTTTGCTTCGCCTTTAGGCTGGCAAAAAATTGTATGTCCTGG…
MG860516	LNWK96	L1C	China	2017	GenBank	ATGTTGGGGAAATGCTTGACCGCGGGTTATTGCTCGCAATTGCTTTTTTTGTGGTGTATCGTGCCATCCTGTTTTGTTGCGCTCGTCAGCGCCAACAACAACAGCAGCTCCCGCTTACAGTTGATTTATAACTTGACGATATGTGAGCTGAATGGCACAGATTGGCTTAACCAAAATTTTGACTGGGCAGTTGAGACTTTCGTCATCTTTCCTGCGCTGACTCACATTGTTTCTTACGGCGCCCTTACCACCAGCCATTTTCTTGACACGGTTGGCCTGATTACTGTGTCCACCGCCGGCTATTATCACGGGCGGTATGTGTTGAGTAGCATCTACGCTGTTTGCGCCCTGGCTGCGTTGGTCTGCTTCGCCATCAGGTTGGCGAAAAATTGCTTGTCC…
MN046241	SX2-1607	L1C	China	2016	GenBank	ATGTTGGTGAAATGCTTGACCGCGGGTTATTGCTCACAATTGCCTTTTTTGTGGTGTATCGTGCCGTTCTGTTTTGCTGCGCTCGTCAACGCCAGCAACGACAGCAGCTCCAATTTGCAGTTGATTTATAACCTGACGATATGTGAGCTGAATGGCACAGATTGGCTGGACAAAAGATTTGACTGGGCAGTAGAGACTTTCGTCATCTTTCCTGTGTTGACCCATATTGTCTCTTACGGCGCTCTTACCACTAGCCATTTTCTTGATACGGTCGGCCTAATCACTGTGTCCACCGCTGGGTATTATCATAAGCGGTATGTATTGAGCAGCATCTATGCTGTCTGTGCCCTGGCCGCGTTGGTTTGCTTCGCCATTAGGTTGGCGAAAAATTGCATGTCT…
OK274266	ZJqz21	L1C	China	2021	GenBank	ATGTTGGGGAAATGCTTGACCGCGGGTTATTGCTCGCAATTGCCTTTTTTGTGGTGTATCGTGCCATTCTGTTTTGCTGCGCTCGTCAACGCCAACAGCAACAGCAGCTCCCATCTACAGTTGATTTATAACCTGACGATATGTGAGCTGAATGGCACAGATTGGCTGAACGAAAGATTTTACTGGGCAGTGGAGACTTTCGTTATCTTTCCTGTGTTGACTCATATTGTCTCTTACGGCGCCCTTACCACTAGCCATTTTCTTGACACGGTCGGCCTGATCACTGTGTCCACCGCCGGATATTATCACAGGCGGTATGTATTGAGTAGCATCTACGCTGTCTGTGCCCTGGCTGCGTTGATTTGCTTCGCCATTAGGTTGGCGAAAAATTGCATGTCC…
MN137940	HENXX-13	L1C	China	2019	GenBank	ATGTTGGGGAAATGCTTGACCGAGGGTTATTGCTCGCGATTGCCTTTTTTGTGGTGTATCGTGCCGTTCTGTTTTGCTGCGCTCGTCAACGCCAGCAACAGCAGCAGCTCCCATTTACAGTTGATTTATAACCTGACGATATGTGAGCTGAATGGCACAGATTGGCTGAATAAAAAATTTGATTGGGCAGTGGAGACTTTCGTCATTTTTCCTGTGTTGACTCATATTGTCTCTTACGGCGCCCTTACTACTAGTCATTTTCTTGACACGGTCGGCCTAATCACCGTGTCCACCGCCGGATATTATCACGGGCGGTATGTATTGAGTAGCATTTACGCTGTCTGTGCCCTGGCTGCGTTGATTTGCTTCGTCATTAGGTTGGCGAAAAATTGCATGTCC…
JN654459	NADC30	L1C	USA	2008	GenBank	ATGTTGGGGAAATGCTTGACCGCGGGTTATTGCTCGCAATTGCCTTTTTTGTGGTGTATCGTGCCATTCTGTTTTGCTGCGCTCGTCAACGCCAACAGCAACAGCAGCTCCCATCTACAGTTGATTTATAACCTGACGATATGTGAGCTGAATGGCACAGATTGGCTGAACGAAAGATTTTACTGGGCAGTGGAGACTTTCGTTATCTTTCCTGTGTTGACTCATATTGTCTCTTACGGCGCCCTTACCACTAGCCATTTTCTTGACACGGTCGGCCTGATCACTGTGTCCACCGCCGGATATTATCACAGGCGGTATGTATTGAGTAGCATCTACGCTGTCTGTGCCCTGGCTGCGTTGATTTGCTTCGCCATTAGGTTGGCGAAAAATTGCATGTCC…
JQ308798	QYYZ	L3	China	2011	GenBank	ATGTTGGGGAAATGCTCGACCGCGGGCTGCTGCTCGCAATTTCTTTTTTTGTGGTGTATCGTGCCGTTCTGTTCTATTGCGCTCGTCAGCGCCAACGGAAACAGCAGCTCTTATTCGCAGTTGATCTACAACCTGACGTTATGTGAGCTGAATGGCACAGATTGGCTGGCCACTAATTTTGATTGGGCAGTGGAATGTTTTGTTATCTTTCCCGTGTTGACTCACATCGTCTCCTACGGTGCCCTAACTACCAGCCATTTTCTTGACACAGTCAGCCTGGTCACTGTATCCGCCGCTGGGTTTCATCACGGACGGTATGTTTTGAGTAGCATCTATGCAGTCTGTGCTTTTGCTGCTTTAATTTGCTTCATCATTAGGCTGGTGAAGAATTGCATGTCT…
JN662424	GM2	L3	China	2011	GenBank	ATGTTGGGGAAATGCTCGACCGCGGGCTGCTGCTCGCAATTTCTTTTTTTGTGGTGTATCGTGCCGTTCTGTTCTATTGCGCTCGTCAGCGCCAACGGAAACAGCAGCTCTTATTCGCAGTTGATCTACAACCTGACGTTATGTGAGCTGAATGGCACAGATTGGCTGGCCACTAATTTTGATTGGGCAGTGGAATGTTTTGTTATCTTTCCCGTGTTGACTCACATCGTCTCCTACGGTGTCCTAACTACCAGCCATTTTCTTGACACAGTCAGCCTGGTCACTGTATCCGCCGCTGGGTTTCATCACGGACGGTATGTTTTGAGTAGCATCTATGCAGTTTGTGCTTTTGCTGCTTTAATTTGCTTCATCATTAGGCTGGTGAAGAATTGCATGTCT…
MK079335	GDsg2-18	L3	China	2018	GenBank	ATGTTGGGGAAATTCTTGACCGCGGGCTGCTGCTCGCGATCTCTTTTTTTGTGGTGTATCGTGCCGTTCTGTTCTATTGCGCTCGTCAACGCCAGTGGAAACAGCAGCTCTTATTCACAGTTGATTTACAACCTGACGCTATGTGAGCTGAACGGCACAGAATGGCTGGCCAAAAAATTTGATTGGGCAGTGGAATGTTTTGTCATCTTTCCCGTGTTGACCCACATCGTCTCCTACGGTGCCCTCACCACCAGCCACTTCCTTGACACAGTCAGCCTGGTCATTGTGTCCACCGCCGGGTTTCGTCACGGGCGGTATGTCTTGAGTAGCATCTACGCAGTCTGTGCCCTTGCCGCGTTAATCTGTTTCGTCATTAGGCTGGCAAAAAATTGCATGGCT…
MN137931	HENXX-22	L3	China	2019	GenBank	ATGTTGGGGAAATGCTTGACCGCGGGCTGCTGCTCGCGATCTCTTTTTTTGTGGTGTATCGTGCCGTTCTGTTCTATTGCGCTCGTCAGCGCCAACGGAAACAACAGCTCTTATTCGCAGTTGATCTACAACCTGACGCTATGTGAGCTGAATGGCACAGATTGGCTGGTCAATAAATTTGATTGGGCAGTGGAATGTTTTGTCATCTTTCCCGTGTTGACTCACATCGTTTCCTACGGTGCCCTCACTACCAGCCATTTTCTTGATACAGTCAGCCTGGTCACTGTAGCCACCGCCGGGTTTTGTCACGGACGGTATGTTCTGAGTAGCATCTATGCAGTCTGTGGCTTTGCTGCATTAATCTGCTTTGTCATCAGGCTGGTGAAGAATTGCATGTCT…
ON462044	HNTZJ1714-2011	L3	China	2020	GenBank	ATGTTGGGGAAATGTTTGACCGCGGGCTGCTGCTCGCGATTTCTTTTTTCGTGGTGTATCGTGCCGTTCTGTTTTATTGCGCTTGTCGGCGCCAACAAAAACAGCAGCTCTTATTCACAGTTGATTTATAATTTGACGCTATGTGAGCTGAATGGCACGGATTGGCTGGCTACAAATTTTGATTGGGCAGTGGAATGTTTTGTCATTTTCCCCGTGTTGACACACATCGTTTCCTACTGCGCCCTTACTACCAGCCATTTTCTTGACACGGTCAGCCTGGCCACTGTGTCCACCGCCGGGTTCTGTCACGGGCGGTATGTCTTGAGTAGCATCTACGCAGTCTGTGCCTTTGCTGCGGCAATTTGCTTTGTCATCAGGTTGGTGAAGAATTGCATGTCT…
KR018764	130202-GD-STFZC	L5A	China	2013	GenBank	ATGTTGGGGAAGTGCTTGACCGCGGGCTGTTGCTCGCAATTGCTTTCTTTGTGGTGTATCGTGCCGTTCTGTTTTGCTGTGCTCGCCAACGCCAGCAACGACAGCAGCTCCCATCTACAGCTGATTTACAACTTGACGCTATGTGAGCTGAATGGCACAGATTGGCTAGCTAACAAATTTGATTGGGCAGTGGAGAGTTTTGTCATCTTTCCCGTTTTGACTCACATTGTCTCCTATGGTGCCCTCACTACCAGCCATTTCCTTGACACAGTCGCTTTAGTCACTGTGTCTACCGCCGGGTTTGTTCACGGGCGGTATGTCCTAAGTAGCATCTACGCGGTCTGTGCCCTGGCTGCGTTGACTTGCTTCGTCATTAGGTTTGCAAAGAATTGCATGTCC…
AF066183	RespPRRS MLV	L5A	USA	1998	GenBank	ATGTTGGAGAAATGCTTGACCGCGGGCTGTTGCTCGCAATTGCTTTCTTTGTGGTGTATCGTGCCGTTCTGTTTTGCTGTGCTCGCCAACGCCAGCAACGACAGCAGCTCCCATCTACAGCTGATTTACAACTTGACGCTATGTGAGCTGAATGGCACAGATTGGCTAGCTAACAAATTTGATTGGGCAGTGGAGAGTTTTGTCATCTTTCCCGTTTTGACTCACATTGTCTCCTATGGTGCCCTCACTACCAGCCATTTCCTTGACACAGTCGCTTTAGTCACTGTGTCTACCGCCGGGTTTGTTCACGGGCGGTATGTCCTAAGTAGCATCTACGCGGTCTGTGCCCTGGCTGCGTTGACTTGCTTCGTCATTAGGTTTGCAAAGAATTGCATGTCC…
AF331831	BJ-4	L5A	China	2000	GenBank	ATGTTGGAGAAATGCTTGACCGCGGGCTGTTGCTCGCAATTGCTTTCTTTGTGGTGTATCGTGCCGTTCTGTTTTGCTGCGCTCGCCAACGCCAGCAACGACAGCAGCTCCCATCTACAGCTGATTTACAACTTGACGCTATGTGAGCTGAATGGCACAGATTGGCTAGCTAACAAATTTGATTGGGCAGTGGAGAGTTTTGTCATCTTTCCCGTTTTGACTCACATTGTCTCCTATGGTGCCCTCACTACCAGCCATTTCCTTGACACGGTCGCTTTAGTCACTGTGTCTACCGCCGGGTTTGTTCACGGGCGGTATGTCCTATGTAGCATCTACGCGGTCTGTGCCCTGGCTGCGTTGACTTGCTTCGTCATTAGGTTTGCAAAGAATTGCATGTCC…
U87392	VR2332	L5A	USA	1993	GenBank	ATGTTGGAGAAATGCTTGACCGCGGGCTGTTGCTCGCGATTGCTTTCTTTGTGGTGTATCGTGCCGTTCTGTTTTGCTGTGCTCGCCAACGCCAGCAACGACAGCAGCTCCCATCTACAGCTGATTTACAACTTGACGCTATGTGAGCTGAATGGCACAGATTGGCTAGCTAACAAATTTGATTGGGCAGTGGAGAGTTTTGTCATCTTTCCCGTTTTGACTCACATTGTCTCCTATGGTGCCCTCACTACCAGCCATTTCCTTGACACAGTCGCTTTAGTCACTGTGTCTACCGCCGGGTTTGTTCACGGGCGGTATGTCCTAAGTAGCATCTACGCGGTCTGTGCCCTGGCTGCGTTGACTTGCTTCGTCATTAGGTTTGCAAAGAATTGCATGTCC…
ON100583	ISU1020_MARC-145	L5A	USA	2012	GenBank	ATGTTGGAGAAATGCTTGACCGCGGGCTGTTGCTCGCAATTGCTTTCTTTGTGGTGTATCGTGCCGTTCTGTTTTGCTGTGCTCGCCAACGCCAGCAACGACAGCAGCTCCCATCTACAGCTGATTTACAACTTGACGCTATGTGAGCTGAATGGCACAGATTGGCTAGCTAACAAATTTGATTGGGCAGTGGAGAGTTTTGTCATCTTTCCCGTTTTGACTCACATTGTCTCCTATGGTGCCCTCACTACTAGCCATTTCCTTGACACAGTCGCTTTAGTCACTGTGTCTACCGCCGGGTTTGTTCACGGGCGGTATGTCCTAAGTAGCATCTACGCGGTCTGTGCCCTGGCTGCGTTGACTTGCTTCGTCATTAGGTTTGCAAAGAATTGCATGTCC…
GQ351601	BJ0706	L8E	China	2007	GenBank	ATGTTGGGGAAATGCTTGACCGCGGGCTGTTGCTCGCGATTGCTTTCTTTGTGGTGTATCGTGCCGTTCTATCTTGCTGTGCACGTCAACGCCAGCAACAACAACAGCTCTCATATTCAGTTGATTTATAACTTGACGCTATGTGAGCTGAATGGCACAGATTGGCTGGCACAAAAATTTGACTGGGCAGTGGAGACTTTTGTCATCTTCCCCGTGTTGACTCACATTGTTTCCTATGGGGCACTCACCACCAGCCATTTCCTTGACACAGTTGGTCTGGCCACTGTGTCCACCGCCGGATATTGGCACGGGCGGTATGTCTTGAGTAGCATTTACGCAGTCTGTGCTCTGGCTGCGCTGATTTGCTTTGTCATTAGGCTTGCGAAGAACTGCATGTCC…
AY032626	CH-1a	L8E	China	1999	GenBank	ATGTTGGGGAAATGCTTGACCACGGGCTGTTGCTCGCGATTGCTTTCTTTGTGGTGTATCGTGCCGTTCTGTTTTGCTGTGCTCGTCAACGCCAACAGCAACAGCAGCTCTCATTTTCAGTTGATTTATAACTTGACGCTATGTGAGCTGAATGGCACAGATTGGCTGGCTAACAAATTTGACTGGGCAGTGGAGACTTTTGTCATCTTTCCCGTGTTGACTCACATTGTTTCCTATGGGGCACTCACCACCAGCCATTTCCTTGACACAGTTGGTCTGGTCACTGTGTCCACCGCCGGGTTTTATCACGGGCGGTATGTCTTGAGTAGCATCTACGCGGTCTGTGCTCTGGCTGCGTTGATTTGCTTCGTCATTAGGCTTGCGAAGAACTGCATGTCC…
EF635006	HUN4	L8E	China	2007	GenBank	ATGTTGGGGAAGTGCTTGACCGCGTGCTGTTGCTCGCGATTGCTTTTTTTGTGGTGTATCGTGCCGTTCTATCTTGCTGTGCTCGTCAACGCCAGCAACAACAACAGCTCTCATATTCAGTTGATTTATAACTTAACGCTATGTGAGCTGAATGGCACAGATTGGCTGGCACAAAAATTTGACTGGGCAGTGGAGACTTTTGTCATCTTCCCCGTGTTGACTCACATTGTTTCCTATGGGGCACTCACCACCAGCCATTTCCTTGACACAGTTGGTCTGGCCACTGTGTCCACCGCCGGATATTATCACGGGCGGTATGTCTTGAGTAGCATTTACGCAGTCTGTGCTCTGGCTGCGCTGATTTGCTTTGTCATTAGGCTTGCGAAGAACTGCATGTCC…
EF112445	JXA1	L8E	China	2007	GenBank	ATGTTGGGGAAGTGCTTGACCGCGTGCTGTTGCTCGCGATTGCTTTTTTTGTGGTGTATCGTGCCGTTCTATCTTGCTGTGCTCGTCAACGCCAGCAACAACAACAGCTCTCATATTCAGTTGATTTATAACTTAACGCTATGTGAGCTGAATGGCACAGATTGGCTGGCACAAAAATTTGACTGGGCAGTGGAGACTTTTGTCATCTTCCCCGTGTTGACTCACATTGTTTCCTATGGGGCACTCACCACCAGCCATTTCCTTGACACAGTTGGTCTGGCCACTGTGTCCACCGCCGGATATTATCACGGGCGGTATGTCTTGAGTAGCATTTACGCAGTCTGTGCTCTGGCTGCGCTGATTTGCTTTGTCATTAGGCTTGCGAAGAACTGCATGTCC…
FJ536165	NB-04	L8E	China	2004	GenBank	ATGTTGGGGAAATGCTTGACCGCGGGCTGTTGCTCGCGATTGCTTTCTTTGTGGTGTATCGTGCCGTTCTATCTTGCTGTGCTCGTCAACGCCAGCAACAACAACAGCTCTCATATTCAGTTGATTTATAACTTAACGCTATGTGAGCTGAATGGCACAGATTGGCTGGCACAAAGATTTGACTGGGCAGTGGAGACTTTTGTCATCTTCCCCGTGTTGACTCACATTGTTTCCTATGGGGCACTCACCACCAGCCATTTCCTTGACACAGTTGGTCTGGCCACTGTGTCCACCGCCGGATATTATCACAGGCGGTATGTCTTGAGTAGCATTTACGCAGTCTGTGCTCTGGCTGCGCTGATTTGCTGTGTCATTAGGCTTGCGAAGAACTGCATGTCC…
EU860248	TJ	L8E	China	2006	GenBank	ATGTTGGGGAAGTGCTTGACCGCGTGCTGTTGCTCGCGATTGCTTTTTTTGTGGTGTATCGTGCCGTTCTATCTTGCTGTGCTCGTCAACGCCAGCAACAACAACAGCTCTCATATTCAGTTGATTTATAACTTAACGCTATGTGAGCTGAATGGCACAGATTGGCTGGCGCAAAAATTTGACTGGGCAGTGGAGACTTTTGTCATCTTCCCCGTGTTGACTCACATTGTTTCCTATGGGGCACTCACCACCAGCCATTTCCTTGACACAGTTGGTCTGGCCACTGTGTCCACCGCCGGATATTATCACGGGCGGTATGTCTTGAGTAGCATTTACGCAGTCTGTGCTCTGGCTGCGCTGATTTGCTTTGTCATTAGGCTTGCGAAGAACTGCATGTCC…
OP852569	SH2020	L8E	China	2020	GenBank	ATGTTGGGGAAGTGCTTGACCGCGTGCTGTTGCTCGCGATTGCTTTTTTTGTGGTGTATCGTGCCGTTTTATCTTGCTGTGCTCGTCAACGCCAGCAACAACAACAGCTCTCATATTCAGTTGATTTATAACTTAACGCTATGTGAGCTGAATGGCACAGATTGGCTGGCACAAAAATTTGACTGGGCAGTGGAGACTTTTGTCATCTTCCCCGTGTTGACTCACATTGTTTCCTATGGGGCACTCACCACCAGCCATTTCCTTGACACAGTTGGTCTGGCCACTGTGTCCACCGCCGGATATTATCACGGGCGGTATGTCTTGAGTAGCATTTACGCAGTCTGTGCTCTGGCTGCGCTGATTTGCTTTGTCATTAGGCTTGCGAAGAACTGCATGTCC…
OR548216	SD-8	L8E	China	2023	GenBank	ATGTTGGGGAAGTGCTTGACCGCGTGCTGTTGCTCACGATTGCTTTTTTTGTGGTGTATCGTGCCGTTCTATCTTGCTGTGCTCGCCAACGCCAGCAACAACAGCAGCTCTCATATTCAGTTGATTTATAACTTAACGCTATGTGAGCTGAATGGCACAGATTGGCTGGCACAAAGTTTTGACTGGGCAGTGGAGACTTTTGTCATCTTCCCCGTGTTGACACACATTGTTTCCTACGGGGCACTCACCACCAGCCACTTCCTTGACACAGTTGGTCTAGCCACTGTGTCCACCGCCGGATATTTTCACGGGCGGTATGTCTTGAGTAGCATTTACGCAGTCTGTGCTCTGGCTGCGCTGATTTGCTTTGTCATTAGGCTTGCGAAGAACTGCATGTCC…
KT208352	HuN-2014	L8E	China	2014	GenBank	ATGTTGGGGAAGTGCTTGACCGCGTGCTGTTGCTCGCGATTGCTTTTTTTGTGGTGTATTGTGCCGTTCTATCTTGCTGTGCTCGTCAACGCCAGCAACAACAACAGCTCTCATATTCAGTTGATTTATAACTTAACGCTATGTGAGCTGAATGGCACAGATTGGCTGGCAAAAAAATTTGACTGGGCAGTGGAGACTTTTGTCATCTTCCCCGTGTTGACTCACATTGTTTCCTATGGGGCACTCACCACCAGCCATTTCCTTGACACAGTTGGTCTGGCCACTGTGTCCACCGCCGGATATTATCACGGGCGGTATGTCTTGAGTAGCATTTACGCAGTCTGTGCTCTGGCTGCGCTGATTTGCTTTGTCATTAGGCTTGCGAAGAACTGCATGTCC…
