# Supplementary material for: Epidemiological analysis based on ORF5 of porcine reproductive and respiratory syndrome virus in China in 2019–2024
Source: Front Microbiol. 2026 Apr 10;17:1794268. doi: 10.3389/fmicb.2026.1794268 (PMC13106454; doi:10.3389/fmicb.2026.1794268)
Supplement: Supplementary file 3 [file Table_3.XLSX]

## Sheet: Sheet1
Lineage/Sub lineage	Name	Province	Year	Source	Sequence
L1A	Anhui-1-2019	Anhui	2019	Self-detection	ATGTTTGGGAAATGCTTGACCGCGGGCTGCTGCTCGCAATTGCTTTTTTTGTGGTGTATCGTGCCGTTCTGTTTAGTTGCGCTCGTCAGCGCCGGCAAAAACAGCAGCTCCCATTTACAGTTGATTTACAACCTGACGATATGTGAGCTGAATGGCACAGATTGGCTAAATGGAAATTTTGATTGGGCGGTGGAGACCTTTGTTGTTTTTCCTGTGTTGACTCATATTGTCTCCTATGGCGCCCTAACCACCAGCCATTTCCTTGACACATTCGGCCTGATCACCGTGTCTGCCGCCGGATATTACCACGGGCGATATGTCTTGAGCAGCATTTACGCCGTCTGCGCCCTAGCTGCGTTAACTTGCTTCGTCATCAGGCTAACAAAAAATTGCATGTCC…
L1A	Anhui-2-2019	Anhui	2019	Self-detection	ATGTTTGGGAAATGCTTGACCGCGGGCTGCTGCTCGCAATTGCTTTTTTTGTGGTGTATCGTGCCGTTCTGTTTAGTTGCGCTCGTCAGCGCCGGCAAAAACAGCAGCTCCCATTTACAGTTGATTTACAACCTGACGATATGTGAGCTGAATGGCACAGATTGGCTAAATGGAAATTTTGATTGGGCGGTGGAGACCTTTGTTGTTTTTCCTGTGTTGACTCATATTGTCTCCTATGGCGCCCTAACCACCAGCCATTTCCTTGACACATTCGGCCTGATCACCGTGTCTGCCGCCGGATATTACCACGGGCGATATGTCTTGAGCAGCATTTACGCCGTCTGCGCCCTAGCTGCGTTAACTTGCTTCGTCATCAGGCTAACAAAAAATTGCATGTCC…
L8E	Anhui-3-2019	Anhui	2019	Self-detection	ATGTTGGGGAAGTGCTTGACCGCGTGCTGTTGCTCGCGATTGCTTTTTTTGTGGTGTATCGTGCCGTTCTATCTTGCTGTGCTCGTCAACGCCAGCGACAACAACAGCTCTCATATTCAGTTGATTTATAACTTGACGCTATGTGAGCTGAATGGCACAGATTGGCTGGCACAAAATTTTGACTGGGCAGTGGAGACTTTTGTCATCTTCCCCGTGTTGACTCACATTGTTTCCTATGGGGCACTCACCACCAGCCATTTCCTTGACACAGTTGGTCTGGCCACTGTGTCCACCGCCGGATATTATCACGGGCGGTATGTCTTGAGTAGCATTTACGCAGTCTGTGCTCTGGCTGCGCTGATTTGCTTTGTCATTAGGCTTGCGAAGAACTGCATGTCC…
L8E	Zhejiang-1-2019	Zhejiang	2019	Self-detection	ATGTTGGGGAAGTGCTTGACCGCGTGCTGTTGCTCGCGATTGCTTTTTTTGTGGTGTATCGTGCCGTTCTATCTTGCTGTGCTCGTCAACGCCAGCAACAACAACAGCTCTCATATTCAGTTGATTTATAACTTAACGCTATGTGAGCTGAATGGCACAGATTGGCTGGCACAAAAATTTGACTGGGCAGTGGAGACTTTTGTCATCTTCCCCGTGTTGACTCACATTGTTTCCTATGGGGCACTCACCACCAGCCATTTCCTTGACACAGTTGGTCTGGCCACTGTGTCCACCGCCGGATATTATCACGGGCGGTATGTCTTGAGTAGCATTTACGCAGTCTGTGCTCTGGCTGCGCTGATTTGCTTTGTCATTAGGCTTGCGAAGAACTGCATGTCC…
L8E	Hubei-1-2019	Hubei	2019	Self-detection	ATGTTGGGGAAGTGCTTGACCGCGTGCTGTTGCTCGCGATTGCTTTTTTTGTGGTGTATCGTGCCGTTCTATCTTGCTGTGCTCGTCAACGCCAGCAACAACAACAGCTCTCATATTCAGTTGATTTACCACTTAACGTTATGTGAGCTGAATGGCACAGATTGGCTGGCACAAAAATTTGACTGGGCAGTGGAGACTTTTGTCATCTTCCCCGTGTTGACTCACATTGTTTCCTATGGGGCACTCACCACCAGCCATTTCCTTGACACAGTTGGTCTGGCCACTGTGTCCACCGCCGGATATTATCACGGGCGGTATGTCTTGAGTAGCATTTACGCAGTCTGTGCTCTGGCTGCGCTGATTTGCTTTGTCATTAGGCTTGCGAAGAACTGCATGTCC…
L1C	Henan-1-2019	Henan	2019	Self-detection	ATGTTGGGGAAGTGCTTGACCGCGGGTTATTGCTCGCAATTGCTTTTTTTGTGGTGTATCGTGCCATTCTGTTTTGTTGCGCTCGTCAACGCCAACAACAGCAGCAGCTCCCATTTACAGTTGATTTATAACCTGACGATATGTGAGCTGAATGGCATAGACTGGCTGAACAAAAATTTTAGTTGGGCCGTGGAGACTTTTGTTATTTTTCCTGTGTTGACTCATATTGTTTCCTACGGCGCCCTTACCACTAGCCATTTTCTTGACACGGTCGGCCTGATCACTGTGTCCACCGCCGGATATCACCACGAGCGGTATGTATTGAGTAGCATTTACGCCGTCTGTGCCCTGGCTGCGTTGTTTTGCTTCACCATTAGGTTGGTGAAAAATTGCATGTCC…
L1C	Henan-2-2019	Henan	2019	Self-detection	ATGTTGGGGAAATGCTTGACCGCGGGTTATTGCTCGCAATCGCTTTTTTTGTGGTGTATCGTGCCATTCTGTTTTGTTGTGCTCGTCAACGCCGACAACAGCAGCTCCCATCTACAGTTGATTTATAATTTGACGATATGTGAGCTGAATGGCACAGATTGGCTTAACAAAAATTTTAGCTGGGCAGTGGAGACTTTCGTCATCTTTCCTGTGTTGACTCATATCGTCTCTTACGGTGCCCTTACCACTAGCCATTTCCTTGACATGGTCGCCCTGACCACTGTGTCCACCGCCGGTTATTACCACGGGCGGTATGTACTGAGTAGCGTTTATGCTGTCTGCGCCCTGGCTGCGACGGTTTGCTTCGCCATTAGGCTGGCGAAAAATTGCATGTCCTGG…
L1C	Hunan-1-2019	Hunan	2019	Self-detection	ATGTTGGGGAAGTGCTTGACCGCGGGTTATTGCTCGCAATTGCTTTTTTCGTGGTGTATCGTGCCATTCTGTTTTGCTGTGCTCGTCAGCGCCAACGGCAACAGCAGCTCCCATTTACAGTTGATTTATAACCTGACGATATGTGAGCTGAATGGCACAGATTGGCTTAACGAAAGATTTTACTGGGCAGTGGAGACTTTCGTCATCTTTCCTGCGTTAACTCATATCATCTCTTATGGCGCCCTTACTACTAGCCATCTTCTTGATACGGTTGGCCTGATCACTGTGTCTACCGCCGGTTATCTTCACGGGCGGTATGTGTTGAGTAGTATCTACGCTGTTTGTGCTCTGGCTGCGCTGATTTGCTTCACCATTAGGCTAGCGAAAAACTGCATGTCC…
L1A	Hunan-2-2019	Hunan	2019	Self-detection	ATGTTTGGGAAGTGCTTGACCGCGGGCTGCTGCTTGCAATTGCCTTTTTTGTGGTGTATCGTGCCGTTCTGTTTTGTTGCGCTCGTCAACGCCGGCAACAGCAGCAGCTCCCATTTACAGTTGATTTATAACCTGACGATATGTGAGCTGAATGGCACAGATTGGCTAAATGAAAGGTTTGATTGGGCAGTGGAGACTTTTGTTATTTTTCCTGTGTTGACTCATATTGTCTCCTATGGCGCCCTTACCACCAGCCATTTCCTTGACACAGTCGGCCTGATCACCGTGTCTGCCGCCGGATATTACCACGGGCGGTATGTCTTGAGTAGCATTTACGCCGTCTGCGCCCTGGCTGCGTTAACTTGCTTCGTCATCAGGCTAACAAAAAATTGTATGTCC…
L1C	Hunan-3-2019	Hunan	2019	Self-detection	ATGTTGGGGAAATGCTTGACCGCGGGTTATTGCTCGCAATTGCTTTTTTTGTGGTATATCGTGCCATTCTGTTTTGTTGCGTTCGTCAACGCCAACAACAGCAGCAGCTCCAACTTACAGTTGATTTATAACCTGACGATATGTGAGCTGAATGGCACAGATTGGCTGAATAAAAATTTTTCTTGGGCGGTAGAGACTTTTGTCATTTTTCCTGTGTTAACTCATATTGTCTCCTACGGCGCCCTCACCACCAGCCATTTCCTTGACACGGTCTGCCTAACCACCGTGTCTACCGCCGGGTATTATCACGGACGGTATGTGTTGAGTAGCATCTATGCTGTCTGTGCTCTTGCTGCGTTTGCTTGCTTCGCCATTCGGTTGGCAAAAAATTGCATGTCC…
L1C	Hunan-4-2019	Hunan	2019	Self-detection	ATGTTGGGGAAATGCTTGACCGCGGGTTATTGCTCGCAATTGCTTTTTTTGTGGTATATCGTGCCATTCTGTTTTGTTGCGTTCGTCAACGCCAACAACAGCAGCAGCTCCAACTTACAGTTGATTTATAACCTGACGATATGTGAGCTGAATGGCACAGATTGGCTGAATAAAAATTTTTCTTGGGCGGTAGAGACTTTTGTCATTTTTCCTGTGTTAACTCACATTGTCTCTTACGGCGCCCTCACCACCAGCCATTTCCTTGACACGGTCTGCCTAACCACCGTGTCTACCGCCGGGTATTATCACGGGCGGTATGTGTTGAGTAGCATCTATGCTGTCTGTGCTCTTGCTGCGTTTGCTTGCTTCGCCATTCGGTTGGCAAAAAATTGCATGTCC…
L1C	Sichuan-1-2019	Sichuan	2019	Self-detection	ATGTTGGGGAAATGCTTGACCGCGGGCTGTTGCTCGCAATTGCTTTTTTTGTGGTGTATCGTGCCATTCTGTTTTGTTGCGCTCGCCAACGCCAACAACAGCAGCAGCTCCCATTTACAGTTGATTTATAACCTGACGATATGTGAGCTGAATGGCACAGATTGGCTGAATAAAAATTTTAGTTGGGCCGTGGAGACTTTTGTTATTTTTCCTGTGTTAACTCATATTGTTTCCTACGGCGCCCTTACCACTAGCCATTTTCTTGACACGGTCGGCCTGATCACTGTGTCCACCGCCGGATATTACCACGGGCGGTATGTATTGAGTAGCATCTACGCCGTCTGTGCCCTGGCTGCGTTGGTTTGCTTCACCATTAGGTTGGTGAAAAATTGCATGTCC…
L1C	Sichuan-2-2019	Sichuan	2019	Self-detection	ATGTTGGGGAAGTGCTTGACCGCGGGTTATTGCTTGCAATTGCCTTTTTTGTGGTGTATCGTGCCATTCTGCTTTGTTGTGCTCGTCAACGCCAACAGCAGCAGCTCCCATTTACAGTTGATTTACAACCTGACGATATGTGAGCTGAATGGCACGGAGTGGCTGGGTAATCATTTTAATTGGGCAGTGGAGACTTTTGTCATCTTTCCTGCGTTGACTCACATTGTCTCTTACGGTGCCCTTACCACTAGCCATTTTCTTGACACGGTCGGCCTTGCCACTGTGTCCACCGCCGGTTATTATCACGGGCGGTATGTGTTGAGTAGCATCTACGCTGTCTGTGCTCTGGCTGCGTTGGTTTGCTTTGCTTTTCGGTTGGCAAAAAATTGCATGTCCTGG…
L1C	Sichuan-3-2019	Sichuan	2019	Self-detection	ATGTTGGGGAAATGCTTGACCGCGGGTTATTGCTTGCAATTGCCTTTTTTGTGGTGTATCGTGCCATTCTGCTTTGTTGTGCTCGTCAACGCCAACAACAGCAGCTCCCATTTACAGTCGATTTACAACCTGACGATATGTGAGCTGAATGGCACGGAGTGGCTGGGTAATCATTTTAATTGGGCAGTGGAGACTTTTGTCATCTTTCCTGCGTTGACTCACATTGTCTCTTACGGTGCCCTTACCACTAGCCATCTTCTTGACACGGTCGGCCTTGCCACTGTGTCCACCGCCGGTTATTATCACGGGCGGTATGTGTTGAGTAGCATCTACGCTGTCTGTGCTCTGGCTGCGTTGGTTTGCTTTGCTTTTCGGTTGGCAAAAAATTGCATGTCCTGG…
L1C	Shandong-1-2019	Shandong	2019	Self-detection	ATGTTGGGGAAGTGCTTGACCGCGGGTTATTGCTTGCAATTGCCTTTTTTGTGGTGTATCGTGCCATTCTGTTTTGTTGTGCTCGTCAACGCCAACAACAGCAGCTCCCATTTACAGTCGATTTACAAACTGACGATATGTGAGCTGAATGGCACGGAATGGCTGGGTAATCATTTTAATTGGGCAGTGGAAACTTTTGTCATCTTCCCTGCGTTGACTCACATTGTCTCTTACGGTGCCCTTACCACTAGCCATTTTCTTGACACGGTCGGCCTTGCCACTGTGTCCACCGCCGGTTATTATCACGGGCGGTATGTGTTGAGTAGCATCTACGCTGTCTGTGCTCTGGCTGCGTTGATTTGCTTTGCTTTTCGGTTGGCAAAAAATTGCATGTCCTGG…
L1C	Shandong-2-2019	Shandong	2019	Self-detection	ATGTTGGGGAAATGCTTGACCGCGGGTTATTGCTTGCAATTGCCTTTTTTGTGGTGTATCGTGCCATTCTGTTTTGTTGTGCTCGTCAACGCCAACAACAGCAGCTCCCATTTACAGTCGATTTACAAACTGACGATATGTGAGCTGAATGGCACGGAATGGCTGGGTAATCATTTTAATTGGGCAGTGGAAACTTTTGTCATCTTCCCTGCGTTGACTCACATTGTCTCTTACGGTGCCCTTACCACTAGCCATTTTCTTGACACGGTCGGCCTTGCCACTGTGTCCACCGCCGGTTATTATCACGGGCGGTATGTGTTGAGTAGCATCTACGCTGTCTGTGCTCTGGCTGCGTTGATTTGCTTTGCTTTTCGGTTGGCAAAAAATTGCATGTCCTGG…
L1C	Shandong-3-2019	Shandong	2019	Self-detection	ATGTTGGGGAAGTGCTTGACCGCGGGTTATTGCTTGCAATTGCCTTTTTTGTGGTGTATCGTGCCATTCTGTTTTGTTGTGCTCGTCAACGCCAACAACAGCAGCTCCCATTTACAGTCGATTTACAAACTGACGATATGTGAGCTGAATGGCACGGAATGGCTGGGTAATCATTTTAATTGGGCAGTGGAAACTTTTGTCATCTTCCCTGCGTTGACTCACATTGTCTCTTACGGTGCCCTTACCACTAGCCATTTTCTTGACACGGTCGGCCTTGCCACTGTGTCCACCGCCGGTTATTATCACGGGCGGTATGTGTTGAGTAGCATCTACGCTGTCTGTGCTCTGGCTGCGTTGATTTGCTTTGCTTTTCGGTTGGCAAAAAATTGCATGTCCTGG…
L8E	Shandong-4-2019	Shandong	2019	Self-detection	ATGTTGGGGAAGTGCTTGACCGCGGGCTATTGCTCGCGATTGCTTTCTTTGTCGTGTATCGTGCCGTTCTGGTTTGCTGTGCACGTCAACGCCAACGGCAACCGCAGCTCTCATACTCAGTTGATCTATAACTTGACGTTATGTGAGCTGAATGGCACAGATTGGTTGGCCAATAGATTTGAATGGGCAGTAGAGACTTTTGTCCTCTTCCCCGTGTTAACTCACATTGTTTCCTATGGGGCACTCACCACTAGTCACTTCCTTGACACAGTTGGCCTGGTCACTGTGTCCGCCGCTGGATACTGTCACGAACGGTACATTCTGAGTAGCATTTACGCAGTCTGCGCTCTGGCTGCGCTGATTTGCTTTGTTATTAGGCTCGCAAAAAACTGCATGTCC…
L8E	Shandong-5-2019	Shandong	2019	Self-detection	ATGTTGGGGAAGTGCTTGACCGCGGGCTATTGCTCGCGATTGCTTTCTTTGTCGTGTATCGTGCCGTTCTGGTTTGCTGTGCACGTCAACGCCAACGGCAACCGCAGCTCTCATACTCAGTTGATCTATAACTTGACGTTATGTGAGCTGAATGGCACAGATTGGTTGGCCAATAGATTTGAATGGGCAGTAGAGACTTTTGTCCTCTTCCCCGTGTTAACTCACATTGTTTCCTATGGGGCACTCACCACTAGTCACTTCCTTGACACAGTTGGCCTGGTCACTGTGTCCGCCGCTGGATACTGTCACGAACGGTACATTCTGAGTAGCATTTACGCAGTCTGCGCTCTGGCTGCGCTGATTTGCTTTGTTATTAGGCTCGCAAAAAACTGCATGTCC…
L8E	Shandong-6-2019	Shandong	2019	Self-detection	ATGTTGGGGAAGTGCTTGACCGCGGGCTATTGCTCGCGATTGCTTTCTTTGTCGTGTATCGTGCCGTTCTGGTTTGCTGTGCACGTCAACGCCAACGGCAACCGCAGCTCTCATACTCAGTTGATCTATAACTTGACGTTATGTGAGCTGAATGGCACAGATTGGTTGGCCAATAGATTTGAATGGGCAGTAGAGACTTTTGTCCTCTTCCCCGTGTTAACTCACATTGTTTCCTATGGGGCACTCACCACTAGTCACTTCCTTGACACAGTTGGCCTGGTCACTGTGTCCGCCGCTGGATACTGTCACGAACGGTACATTCTGAGTAGCATTTACGCAGTCTGCGCTCTGGCTGCGCTGATTTGCTTTGTTATTAGGCTCGCAAAAAACTGCATGTCC…
L1C	Shandong-7-2019	Shandong	2019	Self-detection	ATGTTGGGGAAATGCTTGACCGCGTGCTATTGCTCGCAATTGCTTTTTTTGTGGTATATCGTGCCATTTTGTTTTGTTGCGCTCGTCAACGCCAGCAACAGCAACAGCTCCCACTTGCAGTTGATTTATAACCTGACGATATGTGAGCTGAATGGCACGGATTGGCTGAACAACCACTTTTCCTGGGCAGTGGAAACTTTCGTCATTTTTCCTGCGTTGACTCATATTGTCTCTTATGGCGCCCTCACCACTAGCCATTTTCTTGACACAGTCGGCCTGATCACTGTGTCCACCGCTGGGTATTATCACGGGCGGTATGTATTGAGTAGCATTTACGCTGTTTGTGCCCTGGCTGCGTTTGTTTGCTTCGCCATTAGGCTAGCGAAAAATTGCATGTCC…
L1C	Jiangsu-1-2019	Jiangsu	2019	Self-detection	ATGTTGGGGAAGTGCTTGACCGCGGGTTGTTGCTCGCAATTGCTTTTTTCGTGGTGTATCGTGCCGTTCTGTTTTGCTGCGCTCGTCAGCGCCTCCAACAGCAGCTCCCATTTACAGTTGATTTATAACCTGACGATATGTGAGCTGAATGGCACAGATTGGCTGAGCAACCGTTTTTCTTGGGCAGTGGAGACTTTCGTCATTTTTCCTGTGTTAACTCATATTGTCTCTTACGGCGCCCTCACCACTAGCCATTTTCTTGACACGGTCAGCCTGATCACTGTGTCCACCGCCGGGTACTATCACAGGCGGTATGTATTGAGTAGCATCTACGCTGTCTGTGCCCTAGCTGCGTTTGTTTGCTTCGCCATTAGGTTGGCAAAAAATTGCATGTCTTGG…
L1C	Jiangsu-2-2019	Jiangsu	2019	Self-detection	ATGTTGGGGAAGTGCTTGACCGCGGGTTATTGCTCGCAATTGCCTTTTTTGTGGTGTATCGTGCCGTTCTGTTTTGCTGCGCTCGCCAACGCCAGCAACAGCAGCTCCCATCTACAGTTGATTTATGACCTGACGATATGTGAGCTGAATGGCACAGATTGGCTGAATAAAAGATTTGACTGGGCCGTGGAGACGTTCGTTATCTTCCCTGTGCTTACTCATATTGTCTCTTACGGCGCCCTCACCACTAGCCATTTCCTTGACACGGTCGGCCTGATCACTGTGTCTGCCGCCGGATATCATCATGGGCGGTATGTATTGAGCAGCATCTATGCTGTCTGTGCCCTGGCCGCGTTAGTTTGCTTCGCCATTAGATTGGCAAAAAATTGCATGTCCTGG…
L1C	Jiangsu-3-2019	Jiangsu	2019	Self-detection	ATGTTTGGGAAGTGCTTGACCGCGGGTTGTTGCTTGCAATTGCCTTTTTTGTGGTATATCGTGCCATTCTGTTTTGCTGCGCTCGTCAACGCCAGCAGCAACAGCAGCTCCCATTTACAGTTGATTTATAACCTGACGATATGTGAGCTGAATGGCACAGATTGGCTGAACAAAAATTTTTCCTGGGCTGTGGAGACTTTCGTCATCTTTCCTGTGTTAACTCATATTGTCTCTTATGGCGCCCTTACCACTAGCCATTTTCTTGACACGGTTGGCCTGATCACTGTGTCCACCGCCGGATATTATCACAGGCGGTATGTATTGAGTAGCATCTACGCTGTCTGTGCCCTGGCTGCGTTGGTTTGCTTCGCCATTAGGTTGGCAAAAAATTGCATGTCC…
L1C	Jiangsu-4-2019	Jiangsu	2019	Self-detection	ATGTTTGGGAAGTGCTTGACCGCGGGTTGTTGCTTGCAATTGCCTTTTTTGTGGTATATCGTGCCATTCTGTTTTGCTGCGCTCGTCAACGCCAGCAGCAACAGCAGCTCCCATTTACAGTTGATTTATAACCTGACGATATGTGAGCTGAATGGCACAGATTGGCTGAACAAAAATTTTTCCTGGGCTGTGGAGACTTTCGTCATCTTTCCTGTGTTAACTCATATTGTCTCTTATGGCGCCCTTACCACTAGCCATTTTCTTGACACGGTTGGCCTGATCACTGTGTCCACCGCCGGATATTATCACAGGCGGTATGTATTGAGTAGCATCTACGCTGTCTGTGCCCTGGCTGCGTTGGTTTGCTTCGCCATTAGGTTGGCAAAAAATTGCATGTCC…
L1C	Jiangsu-5-2019	Jiangsu	2019	Self-detection	ATGTTTGGGAAGTGCTTGACCGCGGGTTGTTGCTTGCAATTGCCTTTTTTGTGGTATATCGTGCCATTCTGTTTTGCTGCGCTCGTCAACGCCAGCAGCAACAGCAGCTCCCATTTACAGTTGATTTATAACCTGACGATATGTGAGCTGAATGGCACAGATTGGCTGAACAAAAATTTTTCCTGGGCTGTGGAGACTTTCGTCATCTTTCCTGTGTTAACTCATATTGTCTCTTATGGCGCCCTTACCACTAGCCATTTTCTTGACACGGTTGGCCTGATCACTGTGTCCACCGCCGGATATTATCACAGGCGGTATGTATTGAGTAGCATCTACGCTGTCTGTGCCCTGGCTGCGTTGGTTTGCTTCGCCATTAGGTTGGCAAAAAATTGCATGTCC…
L1C	Jiangsu-6-2019	Jiangsu	2019	Self-detection	ATGTTTGGGAAGTGCTTGACCGCGGGTTGTTGCTTGCAATTGCCTTTTTTGTGGTATATCGTGCCATTCTGTTTTGCTGCGCTCGTCAACGCCAGCAGCAACAGCAGCTCCCATTTACAGTTGATTTATAACCTGACGATATGTGAGCTGAATGGCACAGATTGGCTGAACAAAAATTTTTCCTGGGCTGTGGAGACTTTCGTCATCTTTCCTGTGTTAACTCATATTGTCTCTTATGGCGCCCTTACCACTAGCCATTTTCTTGACACGGTTGGCCTGATCACTGTGTCCACCGCCGGATATTATCACAGGCGGTATGTATTGAGTAGCATCTACGCTGTCTGTGCCCTGGCTGCGTTGGTTTGCTTCGCCATTAGGTTGGCAAAAAATTGCATGTCC…
L1C	Jiangsu-7-2019	Jiangsu	2019	Self-detection	ATGTTGGGGAAATGCTTGACCGCGGGTTATTGCTCGCAATTGCCTTTTTTGTGGTGTATCGTGCCATTCTGTTTTGTTGCACTCGTCAACGCAGAAAACAGCAGCTCCCACTTACAGTTGATTTATAACCTGACAATATGTGAGCTGAATGGCACAGAATGGCTGGGCAAACACTTCGATTGGGCAGTGGAGACTTTCGTCATCTTTCCTGTGTTGACTCATATTGTTTCTTACGGTGCCCTTACCACCAGCCATTTTCTTGATGCGGTCGGCCTGATCACTGTGTCCACCGCCGGTTATCGTCACGAGCGGTACGTGTTGAGTAGCATCTACGCTGTCTGTGCTCTGGCTGCGTTGGTTTGCTTCATCATTAGGTTTGCAAAAAATTGCATGTCCTGG…
L1C	Jiangsu-8-2019	Jiangsu	2019	Self-detection	ATGTTGGGGAAATGCTTGACCGCGGGTTATTGCTCGCAATTGCCTTTTTTGTGGTGTATCGTGCCATTCTGTTTTGTTGCACTCGTCAACGCAGAAAACAGCAGCTCCCACTTACAGTTGATTTATAACCTGACAATATGTGAGCTGAATGGCACAGAATGGCTGGGCAAACACTTCGATTGGGCAGTGGAGACTTTCGTCATCTTTCCTGTGTTGACTCATATTGTTTCTTACGGTGCCCTTACCACCAGCCATTTTCTTGATGCGGTCGGCCTGATCACTGTGTCCACCGCCGGTTATCGTCACGAGCGGTACGTGTTGAGTAGCATCTACGCTGTCTGTGCCCTGGCTGCGTTGGTTTGCTTCATCATTAGGTTTGCAAAAAATTGCATGTCCTGG…
L1C	Jiangsu-9-2019	Jiangsu	2019	Self-detection	ATGTTGGGGAAATGCTTGACCGCGGGTTATTGCTTGCAATTGCTTTTTTTGTGGTGTATCGTGCCATTCTGCTTTGTTGTGCTCGTCAACGCCAACAGCAGCAGCTCCCATTTACAGTCGATTTACAAACTGACGATATGTGAGCTGAATGGCACGAATTGGCTGGGTGACCATTTTAGTTGGGCAGTGGAGACTTTTGTCATCTTCCCTGCGTTGACTCACATTGTCTCTTACGGCGCCCTTACTACTAGCCATTTTCTCGACACGGTCGGCCTCGCCACTGTGTCCACCGCCGGTTATTATCACGGGCGGTATGTGTTGAGTAGCATCTACGCTGTCTGTGCTCTGGCTGCGTTGGTTTGCTTTGCTTTTCGGTTGGCAAAAAATTGCATGTCCTGG…
L1C	Guangxi-1-2019	Guangxi	2019	Self-detection	ATGTTGGGGAAGTGCTTGACCGCGGGATATTGCTTGCAATTGCCTTTTTTGTGGTGTATCGTGCCATTCTGCTTTGTTGTGCTCGTCAACGCCAACAGCAGCAGCTCCCATTTACAGTCGATTTACAACCTGACGATATGTGAGCTGAATGGCACGAATTGGCTGGGTGATCATTTTAGTTGGGCAGTGGAGACTTTTGTCATCTTTCCTGCGTTGACTCACATTGTCTCTTACGGTGCCCTTACTACTAGCCATTTTCTCGACACGGTCGGCCTCGCCACTGTGTCCACCGCCGGTTATTATCACGGGCGGTATGTGTTGAGTAGCATCTACGCTGTCTGTGCTCTGGCTGCGTTGGTTTGCTTTGCTTTTCGGTTGGCAAAAAATTGCATGTCCTGG…
L1C	Guangxi-2-2019	Guangxi	2019	Self-detection	ATGTTGGGGAAGTGCTTGACCGCGGGCTATTGCTCGTCGTTTCTTTTTTCGTGGTATATCGTGCCATTCTGTTTTACTGTGCTAGTCGAAGCCAGCAACAACAGCAGCTCCCATTTACAGTTGATTTATAACCTGACGATATGTGAGCTGAATGGCACAGATTGGCTGGACACACACTTTAACTGGGCAGTGGAGACTTTCGTCATCTTTCCTGTGTTGACTCATATTGTCTCTTACGGCGCTCTTACCACCAGCCATTTTCTTGACACGGTCGGCCTGCTCACTGTGTCCACCGCCGGTTATTATCACGGGCGGTATGTATTGAGTAGCATCTACGCCGTCTGTGCCCTAGCAGCGTTGGTCTGCTTCGCCATTAGGTTGGCAAAAAATTGCATGTCC…
L1C	Guangxi-3-2019	Guangxi	2019	Self-detection	ATGTTGGGGAAATGCTTGACCGCGGGTTATTGCTCGCAATTGCTTTTTTTGTGGTGTATCGTGCCATTCTGTTTTACTGTGCTCGTCAACGCCAGCAACCACAACAGCTCCCACTTACAGTTGATTTATAACCTGACGATATGTGAGCTGAATGGCACAGATTGGCTAAACAAAGATTTTTCTTGGGCAGTGGAGACTTTCGTTATTTTTCCTGTGTTAACTCATATTGTCTCTTACGGTGCCCTCACCACTAGCCATTTACTTGACACGGTCGGTCTGATCACTGTGTCCACCGCCGGGTACTATCACGGGCGGTATGTGTTGAGTAGCATCTACGCTGTCTGTGCCCTAGCTGCATTTGTTTGCTTCGCCATTAGGTTGGCAAAAAATTGCATGTCC…
L1C	Guangxi-4-2019	Guangxi	2019	Self-detection	ATGTTGGGGAAGTGCTTGACCGCGGGCTATTGCTCGCAATTGCCTTTTTTGTGGTGTATCGTGCCATTCTGTTTTGCTGTGCTCGTCAACGCCAGCAACCACAACAGCTCCCACTTACAGTTGATTTATAACCTGACGATATGTGAGCTGAATGGCACAGATTGGCTAAACGAAAATTTTTCTTGGGCAGTGGAGACTTTCGTTATTTTCCCTGTGTTAACTCATATTGTCTCTTACGGTGCCCTCACCACTAGCCATTTACTTGACACGGTCGGTCTGATCACTGTGTCCACCGCCGGGTACTATCACGGGCGGTATGTATTGAGTAGCATCTACGCTGTCTGTGCCCTAGCTGCGTTTGTTTGCTTCGCCATTAGGTTGGCAAAAAATTGCATGGCC…
L1C	Guangxi-5-2019	Guangxi	2019	Self-detection	ATGTTTGGGAAGTGCTTGACCGCGGGTTATTGCTTGCAATTGCTTTTTTTGTGGTGTATCGTGCCATTCTGCTTTGTTGTGCTCGTCGACGCCAACAGCAGCAGCTCCCATTTACAGTCGATTTACAACCTGACGATATGTGAGCTGAACGGCACGCAATGGCTGGGTGATCATTTCAATTGGGCAGTGGAGACTTTTGTTATCTTTCCTGCGTTGACTCACATTGTCTCTTACGGTGCCCTTACCACTAGCCATTTTCTTGACACGGTCGGCCTTGCCACTGTGTCCACCGCCGGTTATTATCACGGGCGGTATGTGCTGAGTAGCGTCTACGCTATCTGTGCTCTGGCTGCGTTTGTTTGCTTTGTTTTTCGGTTGGCAAAAAATTGCATGTCCTGG…
L1C	Guangxi-6-2019	Guangxi	2019	Self-detection	ATGTTTGGGAAGTGCTTGACCGCGGGTTATTGCTTGCAATTGCTTTTTTTGTGGTGTATCGTGCCATTCTGCTTTGTTGTGCTCGTCGACGCCAACAGCAGCAGCTCCCATTTACAGTCGATTTACAACCTGACGATATGTGAGCTGAACGGCACGCAATGGCTGGGTGATCATTTCAATTGGGCAGTGGAGACTTTTGTTATCTTTCCTGCGTTGACTCACATTGTCTCTTACGGTGCCCTTACCACTAGCCATTTTCTTGACACGGTCGGCCTTGCCACTGTGTCCACCGCCGGTTATTATCACGGGCGGTATGTGCTGAGTAGCGTCTACGCTATCTGTGCTCTGGCTGCGTTTGTTTGCTTTGTTTTTCGGTTGGCAAAAAATTGCATGTCCTGG…
L1C	Guangxi-7-2019	Guangxi	2019	Self-detection	ATGTTGGGGAAATGCTTGACCGCGGGTTATTGCTCGCAATTGCTTTTTTTGTGGTGTATCGTGCCATTCTGTTTTACTGTGCTCGTCAACGCCAGCAACCACAACAGCTCCCACTTACAGTTGATTTATAACCTGACGATATGTGAGCTGAATGGCACAGATTGGCTAAACAAAGAATTTTCTTGGGCAGTGGAGACTTTCGTTATTTTTCCTGTGTTAACTCATATTGTCTCTTACGGTGCCCTCACCACTAGCCATTTACTTGACACGGTCGGTCTGATCACTGTGTCCACCGCCGGGTACTATCACGGGCGGTATGTATTGAGTAGCATCTACGCTGTCTGTGCCCTAGCTGCATTTGTTTGCTTCGCCATTAGGTTGGCAAAAAATTGCATGTCC…
L1A	Guangxi-8-2019	Guangxi	2019	Self-detection	ATGTTGGGGAAATGCTTGACCGCGGGCTGCTGCTCGCAATTGCCTTTTTTGTGGTGTATCGTGCCGTTCTGTTTAGTTGCGCTCGTCAGCGCCAACAAAAACAGCAGCTCCCATTTACAGTTGATTTACAACCTGACGATATGTGAGCTGAATGGCACAGATTGGCTAGATGGAAAATTTGATTGGGCGGTGGAGACCTTTGTTGTTTTTCCTGTGTTGACTCATATTGTCTCCTATGGCGCCCTAACCACCAGCCATTTCCTTGACACATTCGGCCTGATTACCGTGTCTGCCGCCGGATATTGCCGCGGGCGATATGTCTTGAGCAGCATTTACGCCGCCTGCGCCCTAGCTGCGTTAACTTGCTTCGTCATCAGGCTAACAAAAAATTGCATGTCC…
L1A	Guangxi-9-2019	Guangxi	2019	Self-detection	ATGTTGGGGAAATGCTTGACCGCGGGCTGCTGCTCGCAATTGCCTTTTTTGTGGTGTATCGTGCCGTTCTGTTTAGTTGCGCTCGTCAGCGCCAACAAAAACAGCAGCTCCCATTTACAGTTGATTTACAACCTGACGATATGTGAGCTGAATGGCACAGATTGGCTAGATGGAAATTTTGATTGGGCGGTGGAGACCTTTGTTGTTTTTCCTGTGTTGACTCATATTGTCTCCTATGGCGCCCTAACCACCAGCCATTTCCTTGACACATTCGGCCTGATTACCGTGTCTGCCGCCGGATATTGCCACGGGCGATATGTCTTGAGCAGCATTTACGCCGTCTGCGCCCTAGCTGCGTTAACTTGCTTCGTCATCAGGCTAACAAAAAATTGCATGTCC…
L1C	Guangdong-1-2019	Guangdong	2019	Self-detection	ATGTTGGGGAAATGCTTGACCGCGGGTTACTGCTCACAATTGCTTTTTTTGTGGTATATCGTGCCGTTCTGTATTGTTGCGCTCGTCAACGCCAACAACAGCAGCAGCTCCCATTTACAGTTGATTTATAACATGACGATATGTGAGCTGAATGGCACAGACTGGCTAAGCAATAATTTTAATTGGGCAGTGGAGACTTTTGTTATCTTTCCTGTGTTGACTCACATCGTCTCCTACGGTGCCCTTACCACTAGCCATCTTCTTGACACGGCTGGCCTTATCACTGTATCCGCCGCCGGTTACCACCACCATCGGTACGTATTGAGTAGCATCTATGCTGTCTGTGCCCTGGCTGCTTTGATTTGCTTCGTCATTAGGTTGGCAAAAAATTGCATGTCC…
L1C	Guangdong-2-2019	Guangdong	2019	Self-detection	ATGTTGGGGAAATGCTTGACCGCGGGTTACTGCTCACAATTGCCTTTTTTTTGGTATATCGTGCCGTTCTGTATTGTTGCGCTCGTCAACGCCAACAACAACAGCAGCTCCCATTTACAGTTGATTTATAACATGACGATATGTGAGCTGAATGGCACGGACTGGCTAAGCAATAATTTTAATTGGGCAGTGGAGACTTTTGTTATCTTTCCTGTGTTGACTCACATCGTCTCCTACGGTGCCCTTACCACTAGCCATTTTCTTGACACGGCTGGCCTTATCACTGTATCCGCCGCCGGTTACTACCACCATCGGTACGTATTGAGTAGCATCTATGCTGTCTGTGCCCTGGCTGCTTTGATTTGCTTCGTCATTAGGTTGGCAAAAAATTGCATGTCC…
L1C	Guangdong-3-2019	Guangdong	2019	Self-detection	ATGTTTGGGAAGTGCTTGACCGCGGGTTATTGCTTGCACTTGCCTTTTTTGTGGTGTATCGTGCCATTCTGCTTTGTTGTGCTCGTCAACGCCAACAGCAGCAGCTCCCATTTACAGTTGATTTACAACCTGACGATATGTGAGCTGAATGGCACGGAATGGCTGGGTAATCATTTTAGTTGGGCAGTGGAGACTTTTGTCATTTTTCCTGCGTTGACTCACATTGTCTCTTACGGTGCCCTTACCACTAGCCATTTTCTTGACACGGTCGGCCTTGCCACTGTGTCCACCGCCGGTTATTATCACGGGCGGTATGTGTTGAGTAGCATCTACGCTGTCTGTGCTCTGGCTGCGTTGGTTTGCTTTGCTTTTCGGTTGGCAAAAAATTGCATGTCCTGG…
L1C	Guangdong-4-2019	Guangdong	2019	Self-detection	ATGTTTGGGAAGTGCTTGACCGCGGGTTATTGCTTGCAATTGCCTTTTTTGTGGTGTATCGTGCCATTCTGCTTTGTTGTGCTCGTCAACGCCAACAGCAGCAGCTCCCATTTACAGTCGATTTACAACCTGACGATATGTGAGCTGAATGGCACGGAATGGCTGGGTGATCATTTTAGTTGGGCAGTGGAGACTTTTGTCATCTTTCCTGCGTTGACTCACATTGTCTCTTACGGTGCCCTTACCACTAGCCATTTTCTTGACGCGGTCGGCCTTGCCACTGTGTCCACCGCCGGTTATTATCACAGGCGGTATGTGTTGAGTAGCATCTACGCTGTCTGTGCTCTGGCTGCGTTGGTTTGCTTTGCTTTTCGGTTGGCAAAAAATTGCATGTCCTGG…
L1C	Guangdong-5-2019	Guangdong	2019	Self-detection	ATGTTGGGGAAATGCTTGACCGCGGGCTGTTGCTCGCAATTGCTTTTTTCGTGGTGTATCGTGCCATTCTGTTTTGCTGTGCTCGTCGGCGCCAACGGCAACAGCAGCTCCCATTTACAGTTGATTTATAACCTGACGATATGTGAGCTGAATGGCACAGATTGGCTTAACCAAAAATTTGACTGGGCAGTGGAGACTTTCGTCATCTTTCCTGCATTAACTCATATCATCTCTTATGGCGCCCTTACTACTAGCCATCTTCTTGATACGGTTGGCCTGATCACTGTGTCTACCGCCGGTTATTGTCACGGGCGGTATGTGTTGAGTAGTATCTACGCTGTTTGTGCTCTGGCTGCGCTGATTTGCTTCACCATTAGGCTAGCGAAAAACTGCATGTCC…
L1C	Guangdong-6-2019	Guangdong	2019	Self-detection	ATGTTGGGGAAATGCTTGACCGCGGGTTATTGCTTGCAATTGCCTTTTTTGTGGTGTATCGTGCCATTCTGCTTTGTTGTGCTCGTCAACGCCAACAGCAGCAGCTCCCATTTACAGTTGATTTATAACCTGACGATATGTGAGCTGAATGGCACGGATTGGCTGGGTAATCATTTTAGTTGGGCGGTGGAGACTTTTGTCATCTTTCCTGCGTTGACTCACATTGTCTCTTACGGTGCCCTTACTACTAGCCATTTTCTCGACACGGTCGGCCTCGCCACTGTGTCCACCGCCGGTTATTATCACGAGCGGTATGTGTTGAGTAGCATCTACGCTGTCTGTGCTCTGGCTGCGTTGGTTTGCTTTGCTTTTCGGTTGGCAAAAAATTGCATGTCCTGG…
L1C	Guangdong-7-2019	Guangdong	2019	Self-detection	ATGTTGGGGAAATGCTTGACCGCGGGTTATTGCTCGCAATTGCTTTTTTTGTGGTATATCGTGCCATTCTGTTTTGTTGCGTTCGTCAACGCCAGCAACAGCAGCAGCTCCAACTTACAGTTGATTTATAACCTGACGATATGTGAGCTGAATGGCACAGAATGGCTGAATAAAAATTTTTCTTGGGCGGTAGAGACTTTTGTCATTTTTCCTGTGTTAACTCATATTGTCTCTTACGGCGCCCTCACCACCAGCCATTTCCTTGACACGGTCTGCCTAACCACCGTGTCCACCGCCGGGTATTATCACGGGCGGTATGTGTTGAGTAGCATCTATGCTGTCTGTGCTCTGGCTGCGTTTGCTTGCTTCGCCATTCGGTTGGCAAAAAATTGCATGTCC…
L1A	Liaoning-1-2019	Liaoning	2019	Self-detection	ATGTTGGGGAAATGCTTGACCGCGGGCTACTGCTCGCAATTGCTTTTTTTGTGGTGTATCGTGCCGTTCTGTTTAGTTGCGCCCGTCAACGCCAACAGAAACAGCAGCTCCCATTTACAGTTGATTTACAACCTGACGATATGTGAGCTGAATGGCACAGATTGGCTAAATGAAAATTTTGATTGGGCGGTGGAGACCTTTGTTATTTTTCCTGTGTTGACTCATATTGTCTCCTATGGCGCCCTAACTACCAGCCATTTCCTTGACACAGTCGGCCTGATCACCGTGTCTACCGCCGGATATTGCCACGGACGGTATGTCTTGAGCAGCATTTACGCCGTCTGCGCCCTAGCTGCGTTAACTTGCTTCGTCATCAGGCTAACAAAAAATTGCATGTCC…
L1C	Chongqing-1-2019	Chongqing	2019	Self-detection	ATGTTGGGGAAATGCTTGACCGCGGGCTGTTGCTCGCAATTGCCTTTTTTGTGGTGTATCGTGCCATTCTGCTTTGTTGTGCTCGTCAACGCCAACAGCAGCAGCTCCCATTTACAGTCGATTTACAACCTGACGATATGTGAGCTGAATGGCACGAATTGGCTGGGTGATCATTTTAGTTGGGCAGTGGAGACTTTTGTCATCTTTCCTGCGTTGACTCACATTGTCTCTTACGGTGCCCTTACTACTAGCCATTTTCTCGACACGGTCGGCCTCGCCACTGTGTCCACCGCCGGTTATTATCACGGGCGGTATGTGTTGAGTAGCATCTACGCTGTCTGTGCTCTGGCTGCGTTGGTTTGCTTTGCTTTTCGGTTGGCAAAAAATTGCATGTCCTGG…
L1C	Chongqing-2-2019	Chongqing	2019	Self-detection	ATGTTGGGGAAATGCTTGACCGCGGGCTATTGCTCGTCGTTTCCTTCTTTGTGGTATATCGTGCCATTCTGTTTTACTGTGCTAGTCGAAGCCAGCAACAACAGCAGCTCCCATTTACAGTTGATTTATAACCTGACGATATGTGAGCTGAATGGCACAGATTGGCTGAACACACACTTTAATTGGGCAGTGGAGACTTTCGTTATCTTTCCTGTGTTGACTCACATTGTCTCTTACGGCGCTCTTACCACCAGCCATTTTCTTGACACGGTCGGCCTGCTCACTGTGTCCACCGCCGGTTATTATCACGGGCGGTATGTATTGAGTAGCATCTACGCCGTCTGTGCCCTGGCTGCGTCGGTCTGCTTCGCCATTAGGTTGGCGAAAAATTGCATGTCC…
L1C	Shaanxi-1-2019	Shaanxi	2019	Self-detection	ATGTTGGGGAAATGCTTGACCGCGGGTTATTGCTCGCAATTGCTTTTTTTGTGGTGTATCGTGCCGTTCTGTTCTGTTGCGCTCGTCAACGCCAGCAGCAACAGCAGCTCCCATTTACAGTTGATTTATAACTTGACGATATGCGAGCTGAATGGCACAGATTGGCTGGATAGAAAGTTTGACTGGGCAGTGGAGACTTTCGTCATCTTTCCTGCTTTGACTCATATTGTCTCTTATGGTGCTCTTACCACTAGCCATTTTCTTGACATGGTCGGCCTGCTTACTGTGTCCACCGCTGGATATTATCACAAGCGGTACGTATTGAGTAGCATCTACGCTGTTTGTGCCCTGGCTGCGTTTGCTTGCTTCGTCATTAGGTTGACAAAAAATTGCATGTCC…
L1A	Shaanxi-2-2019	Shaanxi	2019	Self-detection	ATGTTTGGGAAATGCTTGACCGCGGGTTATTGCTCGCAATTGCCTTTTTTGTGGTGTATCGTGCCATTCTGTTTTGCTGCGCTCGTCAACGCCAGCAACAACAACAGCTCCCATTTACATTCGATTTATAACCTGACAATATGTGAGCTGAACGGCACAGGTTGGCTAGACAATAAATTTTCCTGGGCAGTGGAAACTTTCGTCATTTTTCCTGTATTGACTCACATCGTTTCCTATGGTGCCCTCACTACCAGCCATTTCCTTGATACAGTTGGTTTGGCCACTGTGTCCGCCGCCGGATATCTCCACGGGCGGTGTGTCCTGAGTAGCATTTACGCTGTCTGTGCCCTGGCTGCGTTTGTTTGCTTCGCCATTAGGTTGGCGAAAAATTGCATGTCC…
L1C	Jiangxi-1-2019	Jiangxi	2019	Self-detection	ATGTTGGGGAAGTGCTTGACCGCGGGTTATTGCTCGCAATTGCTTTTTTTGTGGTGTATCGTGCCATTCTGTTTTGTTGCACTCGTCAACGCAGAAAACAGCAGCTCCCACTTACAGTTGATTTATAACCTGACAATATGTGAGCTGAATGGCACAGAATGGCTGGGCGAACACTTCGATTGGGCAGTGGAGACTTTCGTCATCTTTCCTGTATTGACTCATATTGTTTCTTACGGTGCCCTTACCACCAGCCATTTTCTTGATGCGGTCGGCCTGATCACTGTGTCCACCGCCGGTTATCGTCACGAGCGGTACGTGTTGAGTAGCATCTACGCTGTCTGTGCCCTGGCTGCGTTGGTTTGCTTCATCATTAGGTTTGCAAAAAATTGCATGTCCTGG…
L1A	Jiangxi-2-2019	Jiangxi	2019	Self-detection	ATGTTGGGGAGATGCTTGACCGCGGGCTGCTGCTCGCAATTGCCTTTTTTGTGGTGTATCGTGCCGTTCTGTTTAGTTGCGCTCGTCAGCGCCAACAAAAACAGCAGCTCCCATTTACAGTTGATTTACAACCTGACGATATGTGAGCTGAATGGCACAGATTGGCTAGATGGAAATTTTGATTGGGCGGTGGAGACCTTTGTTGTTTTTCCTGTGTTGACTCATATCGTCTCCTATGGCGCCCTAACCACCAGCCATTTCCTTGACACATTCGGCCTGATTACCGTGTCTGCCGCCGGATATTGCCACGGGCGATATGTCTTGAGCAGCATTTACGCCGTCTGCGCCCTAGCTGCGTTAACTTGCTTCGTCATCAGGCTAACAAAAAATTGCATGTCC…
L1A	Jiangxi-3-2019	Jiangxi	2019	Self-detection	ATGTTGGGGAGATGCTTGACCGCGGGCTGCTGCTCGCAATTGCCTTTTTTGTGGTGTATCGTGCCGTTCTGTTTAGTTGCGCTCGTCAGCGCCAACAAAAACAGCAGCTCCCATTTACAGTTGATTTACAACCTGACGATATGTGAGCTGAATGGCACAGATTGGCTAGATGGAAATTTTGATTGGGCGGTGGAGACCTTTGTTGTTTTTCCTGTGTTGACTCATATTGTCTCCTATGGCGCCCTAACCACCAGCCATTTCCTTGACACATTCGGCCTGATTACCGTGTCTGCCGCCGGATATTGCCACGGGCGATATGTCTTGAGCAGCATTTACGCCGCCTGCGCCCTAGCTGCGTTAACTTGCTTCGTCATCAGGCTAACAAAAAATTGCATGTCC…
L1C	Jiangxi-4-2019	Jiangxi	2019	Self-detection	ATGTTGGGGAAGTGCTTGACCGCGGGTTATTGCTTGCAATTGCCTTCTTTGTGGTGTATCGTGCCATTCTGTTTTGTTGTGCTCGCCAACGCCAACAACAGCAGCTCCCACTTACAGTCGATTTATAACCTGACGATATGTGAGCTGAATGGCACAGACTGGCTGGGTGGTCATTTTAATTGGGCAGTGGAGACTTTTGTCATCTTCCCTGCGTTGACTCACATTGTCTCTTACGGTGCTCTTACCACTAGCCATTTTCTTGACGCGGTCGGCCTGGCCACTGTGTCCACCGCCGGTTATTATCACGGGCGGTATGTGTTGAGTAGCATCTACGCTGTCTGTGCTCTGGCTGCGTTGGTTTGCTTTGCTTTTCGGTTGGCAAAAAATTGCATGTCCTGG…
L1C	Hainan-1-2019	Hainan	2019	Self-detection	ATGTTGGGGAAGTGCTTGACCGCGGGTTATTGCTTGCAATTGCCTTCTTTGTGGTGTATCGTGCCATTCTGTTTTGTTGTGCTCGCCAACGCCAACAACAGCAGCTCCCACTTACAGTCGATTTATAACCTGACGATATGTGAGCTGAATGGCACAGAATGGCTGGGTGGTCATTTTAATTGGGCAGTGGAGACTTTTGTCATCTTCCCTGCGTTGACTCACATTGTCTCTTACGGTGCTCTTACCACTAGCCATTTTCTTGACGCGGTCGGCCTGGCCACTGTGTCCACCGCCGGTTATTATCACGGGCGGTATGTGTTGAGTAGCATCTACGCTGTCTGTGCTCTGGCTGCGTTGGTTTGCTTTGCTTTTCGGTTGGCAAAAAATTGCATGTCCTGG…
L1C	Hainan-2-2019	Hainan	2019	Self-detection	ATGTTGGGGAAGTGCTTGACCGCGGGTTATTGCTTGCAATTGCCTTCTTTGTGGTGTATCGTGCCATTCTGTTTTGTTGTGCTCGCCAACGCCAACAACAGCAGCTCCCACTTACAGTCGATTTATAACCTGACGATATGTGAGCTGAATGGCACAGATTGGCTGGGTGGTCATTTTAATTGGGCAGTGGAGACTTTTGTCATCTTCCCTGCGTTGACTCACATTGTCTCTTACGGTGCTCTTACCACTAGCCATTTTCTTGACGCGGTCGGCCTGGCCACTGTGTCCACCGCCGGTTATTATCACGGGCGGTATGTGTTGAGTAGCATCTACGCTGTCTGTGCTCTGGCTGCGTTGGTTTGCTTTGCTTTTCGGTTGGCAAAAAATTGCATGTCCTGG…
L1A	Hainan-3-2019	Hainan	2019	Self-detection	ATGTTGGGGAAATGCTTGATCGCGGGCTGCTGCTCGCAATTGCTTCTCCTGTGGTGTATCGTGCCGTCCTGTTTAGTTGTGCTCGTCAGCTCCAACAAAAACAGCAGCTCCCACTTACAGTTGATTTACAACCTGACGATATGTGAGCTGAATGGCACAGATTGGCTAAATAGAAGTTTTGATTGGGCGGTGGAGACCTTTGTTGTTTTTCCTGTGTTGACTCATATTGTCTCCTATGGCGCCCTAACCACCAGCCATTTCCTTGACACATTCGGCCTGATCACCGTGTCTGCCGCCGGATATTACCACGAGCGATATGTCTTGAGCAGCATTTACGCCGTCTGCGCCTTAGCTGCGTTGACTTGCTTCGTCATCAGGCTAACAAAAAATTGCATGTCC…
L1C	Hebei-1-2019	Hebei	2019	Self-detection	ATGTTGGGGAAATGCTTGACCGCGGGTTATTGCTTGCAATTGCCTTTTTTGTGGTGTATCGTGCCATTCTGTTTTGTTGCGCTCGTCAACGCCGACAACAGCAGCTCCCATTTACAGTTGATTTATAACCTGACGATATGTGAGCTGAATGGCACAGACTGGCTGGGTGATCATTTTAATTGGGCAGTGGAGACTTTTGTCATCTTCCCTGCGTTGACCCACATTGTCTCTTACGGTGCCCTTACCACTAGCCATTTCCTTGACGCGGTCGGCCTGGCTACTGTGTCCACCGCCGGTTATTATCACGGGCGGTATGTGTTGAGTAGCATCTACGCTGTCTGTGCTCTGGCTGCGTTGGTCTGCTTTGCTTTTCGGTTGGCAAAAAATTGCATGTCCTGG…
L1C	Hebei-2-2019	Hebei	2019	Self-detection	ATGTTGGGGAAATGCTTGACCGCGGGTTATTGCTCGCAATTGCCTTTTTTGTGGTATATCGTGCCATTCTGTTTTGTTGCGTTCGTCAACGCCAACAACAGCAGCAGCTCCAACTTACAGTTGATTTATAACCTGACGATATGTGAGCTGAATGGCACAGATTGGCTGAATAAAAATTTTTCTTGGGCGGTAGAGACTTTTGTCATTTTTCCTGTGTTAACTCATATTGTCTCTTACGGCGCCCTCACCACCAGCCATTTCCTTGACACGGTCTGCCTAACCACCGTGTCTACCGCCGGGTATTATCACGGGCGGTATGTGTTGAGTAGCATCTATGCTGTCTGTGCTCTTGCTGCGTTTGCTTGCTTCGCCATTCGGTTGGCAAAAAATTGCATGTCC…
L5A	Hebei-3-2019	Hebei	2019	Self-detection	ATGTTGGAGAAATGCTTGACCGCGGGCTGTTGCTCGCAATTGCTTTCTTTGTGGTGTATCGTGCCGTTCTGTTTTGCTGCGCTCGCCAACGCCAGCAACGACAGCAGCTCCCATCTACAGCTGATTTACAACTTGACGCTATGTGAGCTGAATGGCACAGATTGGCTAGCTAACAAATTTGATTGGGCAGTGGAGAGTTTTGTCATCTTTCCCGTTTTGACTCACATTGTCTCCTATGGTGCCCTCACTACCAGCCATTTCCTTGACACAGTCGCTTTAGTCACTGTGTCTACCGCCGGGTTTGTTCACGGGCGGTATGTCCTAAGTAGCATCTACGCGGTCTGTGCCCTGGCTGCGTTGACTTGCTTCGTCATTAGGTTTGCAAAGAATTGCATGTCC…
L1A	Anhui-1-2020	Anhui	2020	Self-detection	ATGTTTGGGAAATGCTTGACCGCGGGCTGCTGCTCGCAATTGCTTTTTTTGTGGTGTATCGTGCCGTTCTGTTTAGTTGCGCTCGTCAGCGCCGGCAAAAACAGCAGCTCCCATTTACAGTTGATTTACAACCTGACGATATGTGAGCTGAATGGCACAGATTGGCTAAATGGAAATTTTGATTGGGCGGTGGAGACCTTTGTTGTTTTTCCTGTGTTGACTCATATTGTCTCCTATGGCGCCCTAACCACCAGCCATTTCCTTGACACATTCGGCCTGATCACCGTGTCTGCCGCCGGATATTACCACGGGCGATATGTCTTGAGCAGCATTTACGCCGTCTGCGCCCTAGCTGCGTTAACTTGCTTCGTCATCAGGCTAACAAAAAATTGCATGTCC…
L1A	Anhui-2-2020	Anhui	2020	Self-detection	ATGTTTGGGAAATGCTTGACCGCGGGCTGCTGCTCGCAATTGCTTTTTTTGTGGTGTATCGTGCCGTTCTGTTTAGTTGCGCTCGTCAGCGCCGGCAAAAACAGCAGCTCCCATTTACAGTTGATTTACAACCTGACGATATGTGAGCTGAATGGCACAGATTGGCTAAATGGAAGTTTTGATTGGGCGGTGGAGACCTTTGTTGTTTTTCCTGTGTTGACTCATATTGTCTCCTATGGCGCCCTAACCACCAGCCATTTCCTTGACACATTCGGCCTGATCACCGTGTCTGCCGCCGGATATTACCACGGGCGATATGTCTTGAGCAGCATTTACGCCGTCTGCGCCCTAGCTGCGTTAACTTGCTTCGTCATCAGGCTAACAAAAAATTGCATGTCC…
L1A	Anhui-3-2020	Anhui	2020	Self-detection	ATGTTTGGGAAATGCTTGACCGCGGGCTGCTGCTCGCAATTGCTTTTTTTGTGGTGTATCGTGCCGTTCTGTTTAGTTGCGCTCGTCAGCGCCGGCAAAAACAGCAGCTCCCATTTACAGTTGATTTACAACCTGACGATATGTGAGCTGAATGGCACAGATTGGCTAAATGGAAATTTTGATTGGGCGGTGGAGACCTTTGTTGTTTTTCCTGTGTTGACTCATATTGTCTCCTATGGCGCCCTAACCACCAGCCATTTCCTTGACACATTCGGCCTGATCACCGTGTCTGCCGCCGGATATTACCACGGGCGATATGTCTTGAGCAGCATTTACGCCGTCTGCGCCCTAGCTGCGTTAACTTGCTTCGTCATCAGGCTAACAAAAAATTGCATGTCC…
L8E	Anhui-4-2020	Anhui	2020	Self-detection	ATGTTGGGGAAGTGCTTGACCGCGTGCTGTTGCTCGCGATTGCTTTTTTTGTGGTGTATCGTGCCGTTCTATCTTGCTGTGCTCGTCAACGCCAGCAACAACGACAGCTCTCATATTCAGTTGATTTATAACTTAACGCTATGTGAGCTGAATGGCACAGATTGGCTGGCACAAAAATTTGACTGGGCAGTGGAGACTTTTGTCATCTTCCCCGTGTTGACTCACATTGTTTCCTATGGGGCACTCACCACCAGCCATTTCCTTGACACAGTTGGTCTGGCCACTGTGTCCACCGCCGGATATTATCACGGGCGGTATGTCTTGAGTAGCATTTACGCAGTCTGTGCTCTGGCTGCGCTGATTTGCTTTGTCATTAGGCTTGCGAAAAACTGCATGTCC…
L1C	Henan-1-2020	Henan	2020	Self-detection	ATGTTGGGGGAGTGCTTGACCGCGGGTTATTGCTCACAATTGCTTTTTTTGTGGTGTATCGTGCCATTCTGTTTTGTTGCGCTCGTCAGCGCCAGCAACAACAGCAGCTCAAATTTACAGTTGATTTATAACCTGACGATATGTGAGCTGAATGGCACAGATTGGCTGGGCAAAGGATTTAGTTGGGCCGTGGAGACTTTTGTCATCTTTCCTGTGTTGACTCATATTGTTTCCTACGGCGCCCTCACCACTAGCCATTTTCTTGATACGGTCGGCCTGATCACTGTGTCCACCGCCGGATATTATCACAAGCGGTATGTATTGAGTAGCATCTACGCCGTCTGTGCCCTGGCTGCGTTGGTTTGCTTCACCATTAGGTTGGTAAAAAATTGCATGTCC…
L1C	Henan-2-2020	Henan	2020	Self-detection	ATGTTGGGGAAATTCTTGACCGCGGGCTGCTGCTCGTCGTTGCTTTCTTTGTGGTATATCGTGCCATTCTGTTTTACTGTGCTAGTCGAAGCCGGCAACAACAGCAGCTCCCATTTACAGTTGATTTATAACCTGACGATATGTGAGCTGAATGGCACAGATTGGCTGAACACACACTTTAACTGGGCAGTGGAGACTTTTGTCATTTTTCCTGTGTTGACTCATATTGTCTCTTACGGCGCTCTTACCACCAGCCATTTTCTTGACACGGTCGGCCTGCTCACTGTGTCTACCGCCGGTTATTGTCACGGGCGGTATGTATTGAGTAGCATCTACGCCGTCTGTGCCCTGGCTGCGTCGGTCTGCTTCGCCATTAGGTTGGCGAAAAATTGCATGTCC…
L1C	Henan-3-2020	Henan	2020	Self-detection	ATGTTGGGGAAATGCTTGACCGCGGGCTATTGCTCGTCGTTTCTTTTTTTGTGGTATATCGTGCCATTCTGTTTTACTGTGCTAGTCGAAGCCAGCAACAACAGCAGCTCCCATTTACAGTTGATTTATAACCTGACGATATGTGAGCTGAATGGCACAGATTGGCTGGACACACACTTTAACTGGGCAGTGGAGACTTTCGTCATCTTTCCTGTGTTGACTCATATTGTCTCTTACGGCGCTCTTACCACCAGCCATTTTCTTGACACGGTCGGCCTGCTCACTGTGTCCACCGCCGGTTATTATCACGGGCGGTATGTATTGAGTAGCATCTACGCCGTCTGTGCCCTAGCAGCGTCGGTCTGCTTCGCCATTAGGTTGGCAAAAAATTGCATGTCC…
L5A	Henan-4-2020	Henan	2020	Self-detection	ATGTTGGGGAAATGCTTGACCGCGGGCTGTTGCTCGCAATTGCTTTCTTTGTGGTGTATCGTGCCGTTCTATTTTGCTGTGCTCGCCAACGCCAACAGCAACAGCAGCTCCCATCTACAGCTGATTTACAACTTGACGCTATGTGAGCTGAATGGCACAGATTGGCTAGCTGACAAATTTGATTGGGCAGTGGAGAGTTTTGTCATCTTTCCCGTTTTGACTCACATTGTCTCCTATGGTGCCCTCACTACTAGCCATTTCCTTGACACAGTCGCTTTAGTCACTGTGTCTACCGCCGGGTTTGTTCACGGGCGGTATGTCCTAAGTAGCATCTACGCGGTCTGTGCCCTGGCTGCGTTGACTTGCTTCGTCATTAGGTTTGCAAAGAATTGCATGTCC…
L1C	Henan-5-2020	Henan	2020	Self-detection	ATGTTGGGGAAATGCTTGACCGCGGGTTATTGCTCGCAATTGCTTTTTTTGTGGTGTATCGTGCCATTCTGTTTTGTTGCGCTCGTCAACGCCAACAACAGCAGCAGCTCCCATTTACAGTTGATTTATAACCTGACGATATGTGAGCTGAATGGCACAGATTGGCTGAACAAAAATTTTAGTTGGGCCGTGGAGACTTTTGTTATTTTTCCTGTGTTGACTCATATTGTTTCCTACGGCGCCCTTACCACTAGCCATTTTCTTGACACGGTCGGCCTGATCACTGTGTCCACCGCCGGATATTACCACGAGCGGTATGTATTGAGTAGCATCTACGCCGTCTGTGCCCTGGCTGCGTTGGTTTGCTTCACCATTAGGTTGGTGAAAAATTGCATGTCC…
L3	Henan-6-2020	Henan	2020	Self-detection	ATGTTGGGGAAGTGCTTGACCGCGGGCTGCTGCTCGCGGTTTCTTTTTTTGTGGTGTATCGTGCCGTTCTGTTCTATTGCGCTTGTCAGCGCCAACACAAACAGCAGCTCTTATTCACAGTTGATTTATAATTTGACGCTATGTGAGCTGAATGGCACGGACTGGTTGGCTACAAATTTTGATTGGGCAGTGGAATGTTTTGTCATTTTCCCCGTGTTGACACACATTGTTTCCTACGGCGCCCTTACTACCAGCCATTTCCTTGACACGGCCAGCCTGGCCACTGTGTCCACCGCCGGGTTCTATCACGGGCGGTATGTCTTGAGCAGCATCTACGCAGTCTGTGCTTTTGCTGCGGCAATTTGCTTTGTCATCAGGTTGGTGAAGAATTGCATGTCT…
L3	Henan-7-2020	Henan	2020	Self-detection	ATGTTTGGGAAGTGCTTGACCGCGGGCTGCTGCTCGCGGTTTCTTTTTTTGTGGTGTATCGTGCCGTTCTGTTCTATTGCGCTTGTCAGCGCCAACACAAACAGCAGCTCTTATTCACAGTTGATTTATAATTTGACGCTATGTGAGCTGAATGGCACGGACTGGTTGGCTACAAATTTTGATTGGGCAGTGGAATGTTTTGTCATTTTCCCCGTGTTGACACACATTGTTTCCTACGGCGCCCTTACTACCAGCCATTTTCTTGACACGGCCAGCCTGGCCACTGTGTCCACCGCCGGGTTCTATCACGGGCGGTATGTCTTGAGCAGCATCTACGCAGTCTGTGCTTTTGCTGCGGCAATTTGCTTTGTCATCAGGTTGGTGAAGAATTGCATGTCT…
L1C	Henan-8-2020	Henan	2020	Self-detection	ATGTTGGGGAAGTGCTTGACCGCGGGTTATTGCTCGCAATTGCCTTTTTTGTGGTATATCGTGCCATTCTGTTTTGCTGCGTTCGCCAACGCCAGCAACAACAGCAGCTCCCACTTACAGTTGATTTATAACCTGACGATATGTGAGCTGAATGGTACGGATTGGCTGAACCAACATTTTTCTTGGGCAGTGGAGACTTTCGTCATCTTCCCAGTGTTGACTCATATTGTCTCTTACGGCGCCCTTACCACTAGCCATTTTCTTGACACGGTCGGCTTAATCACTGTGTCCACCGCCGGGTATTATCACGGGCGGTATGTATTGAGTAGCATCTACGCTGTCTGTGCCCTGGCTGCGTTGGTTTGTTTCGCCATTAGGTTTGCAAAAAATTGCATGTCC…
L5A	Henan-9-2020	Henan	2020	Self-detection	ATGTTGGGGAAGTGCTTGACCGCGGGCTGTTGCTCGCAATTGCTTTCTTTGTGGTGTATCGTGCCGTTCTGTTTTGCTGTGCTCGCCAACGCCAGCAGCAACAGCAGCTCCCATCTACAGCTGATTTACAACTTGACGCTATGTGAGCTGAATGGCACAGATTGGCTAGCTAACAAATTTGATTGGGCAGTGGAGAGTTTTGTCATCTTTCCCGTTTTGACTCACATTGTCTCCTATGGTGCCCTCACTACCAGCCATTTCCTTGACACAGTCGCTTTAGTCACTGTGTCTACCGCCGGGTTTGTTCACGGGCGGTATGTCCTAAGTAGCATCTACGCGGTCTGTGCCCTGGCTGCGTTGACTTGCTTCGTCATTAGGTTTGCAAAGAATTGCATGTCC…
L1C	Henan-10-2020	Henan	2020	Self-detection	ATGTTGGGGAAATGCTTGACCGCGGGTTATTGCTCGCAATTGCCTTTTTTGTGGTATATCGTGCCATTCTGTTTTGCTGCGTTCGCCAACGCCAGCAACAACAGCAGCTCCCACTTACAGTTGATTTATAACCTGACGATATGTGAGCTGAATGGCACGGATTGGCTGAACCAACATTTTTCTTGGGCAGTGGAGACTTTTGTCATCTTCCCAGTGTTGACTCATATTGTCTCTTACGGCGCCCTTACCACTAGCCATTTTCTTGACACGGTCGGCTTAATCACTGTGTCCACCGCCGGGTATTATCACGGGCGGTATGTATTGAGTAGCATCTACGCTGTCTGTGCCCTGGCTGCGTTGGTTTGTTTCGCCATTAGGTTTGCAAAAAATTGCATGTCC…
L1C	Gansu-1-2020	Gansu	2020	Self-detection	ATGTTGGGGAAATGCTTGACCGCGGGTTATTGCTCGCAATTGCCTTTTTTGTGGTGTATCGTGCCATTCTGTTTTGCTGTGCTCGTCAACGCCAGCAACAACAGCAGCTCCCATTTGCAGTTGATTTATAACTTGACGATATGTGAGCTGAATGGCACAGATTGGCTGAAGGGACATTTTTCCTGGGCAGTAGAGACTTTCGTTATCTTTCCCGCGCTGACTCATATCGTCTCTTACGGCGCCCGTACCACTAGCCATTTCCTTGACGCGGCCGGCCTGATCACTGTGTCCACCGCCGGATATTATCATAGGCGGTATGTATTGAGTAGCATCTACGCTGTCTGTGCCCTGGCTGCGTTAGTTTGCTTCGCCATCAGGTTGGCGAAAAATTGCATGTCC…
L1C	Jiangsu-1-2020	Jiangsu	2020	Self-detection	ATGTTGGGGGAGTGCTTGACCGCGGGTTGTTGCTCGCAATTGCTTTTTTCGTGGTGTATCGTGCCGTTCTGTTTTGCTGCGCTCGTCAGCGCCTCCAACAGCAGCTCCCATTTACAGTTGATTTATAACCTGACGATATGTGAGCTGAATGGCACAGATTGGCTGAGCAACCATTTTTCTTGGGCAGTGGAGACTTTCGTCATTTTTCCTGTGTTAACTCATATTGTCTCTTACGGCGCCCTCACCACTAGCCATTTTCTTGACACGGTCAGCCTGATCACTGTGTCCACCGCCGGGTACTATCACAGGCGGTATGTATTGAGTAGCATCTACGCTGTCTGTGCCCTAGCTGCGTTTGTTTGCTTCGCCATTAGGTTGGCAAAAAATTGCATGTCTTGG…
L1C	Jiangsu-2-2020	Jiangsu	2020	Self-detection	ATGTTGGGGAAATGCTTGACCGCGGGTTGTTGCTCGCAATTGCTTTTTTCGTGGTGTATCGTGCCGTTCTGTTTTGCTGCGCTCGTCAGCGCCTCCAACAGCAGCTCCCATTTACAGTTGATTTATAACCTGACGATATGTGAGCTGAATGGCACAGATTGGCTGAGCAACCATTTTTCTTGGGCAGTGGAGACTTTCGTCATTTTTCCTGTGTTAACTCATATTGTCTCTTACGGCGCCCTCACCACTAGCCATTTTCTTGACACGGTCAGCCTGATCACTGTGTCCACCGCCGGGTACTATCACAGGCGGTATGTATTGAGTAGCATCTACGCTGTCTGTGCCCTAGCTGCGTTTGTTTGCTTCGCCATTAGGTTGGCAAAAAATTGCATGTCTTGG…
L5A	Jiangsu-3-2020	Jiangsu	2020	Self-detection	ATGTTTGGGAAGTGCTTGACCGCGGGCTGTTGCTCGCAATTGCTTTCTTTGTGGTGTATCGTGCCGTTCTGTTTTGCTGTGCTCGCCAACGCCAGCAACGACAGCAGCTCCCATCTACAGCTGATTTACAACTTGACGCTATGTGAGCTGAATGGCACAGATTGGCTAGCTAACAAATTTGATTGGGCAGTGGAGAGTTTTGTCATCTTTCCCGTTTTGACTCACATTGTCTCCTATGGTGCCCTCACTACCAGCCATTTCCTTGACACAGTCGCTTTAGTCACTGTGTCTACCGCCGGGTTTGTTCACGGGCGGTATGTCCTAAGTAGCATCTACGCGGTCTGTGCCCTGGCTGCGTTGACTTGCTTCGTCATTAGGTTTGCAAAGAATTGCATGTCC…
L5A	Jiangsu-4-2020	Jiangsu	2020	Self-detection	ATGTTTGGGAAGTGCTTGACCGCGGGCTGTTGCTCGCAATTGCTTTCTTTGTGGTGTATCGTGCCGTTCTGTTTTGCTGTGCTCGCCAACGCCAGCAACGACAGCAGCTCCCATCTACAGCTGATTTACAACTTGACGCTATGTGAGCTGAATGGCACAGATTGGCTAGCTAACAAATTTGATTGGGCAGTGGAGAGTTTTGTCATCTTTCCCGTTTTGACTCACATTGTCTCCTATGGTGCCCTCACTACCAGCCATTTCCTTGACACAGTCGCTTTAGTCACTGTGTCTACCGCCGGGTTTGTTCACGGGCGGTATGTCCTAAGTAGCATCTACGCGGTCTGTGCCCTGGCTGCGTTGACTTGCTTCGTCATTAGGTTTGCAAAGAATTGCATGTCC…
L1C	Jiangsu-5-2020	Jiangsu	2020	Self-detection	ATGTTGGGGAAATGCTTGACCGCGGGCTATTGCTCGTCGTTTCCTTCTTTGTGGTATATCGTGCCATTCTGTTTTACTGTGCTAGTCGAAGCCAGCAACAACAGCAGCTCCCATTTACAGTCGATTTATAACCTGACGATATGTGAGCTGAATGGCACAGATTGGCTGAAAACACACTTTAACTGGGCAGTGGAGACTTTCGTCATCTTTCCTGTGTTGACTCACATTGTCTCTTACGGCGCTCTTACCACCAGCCACTTTCTTGACACGGTCGGCCTGCTTACTGTGTCCACCGCCGGTTATTATCACGGGCGGCATGTATTGAGTAGCATCTACGCCGTCTGTGCCCTGGCTGCGTCGGTCTGCTTCGCCATTAGGTTGGCGAAAAATTGCATGTCC…
L1C	Jiangsu-6-2020	Jiangsu	2020	Self-detection	ATGTTTGGGAAGTGCTTGACCGCGGGTTATTGCTCGCAATTGCCTTTTTTGTGGTGTATCGTGCCATTCTGTTTTGTTGCGCTCGTCAACGCCAACAACAACAGCAGCTCCCATTTACAGTTGATTTATAACCTGACGATATGTGAGCTGAATGGCACAGATTGGCTGGACAAAAATTTTAGTTGGGCCGTGGAGACTTTTGTTATTTTTCCTGTGTTGACTCATATTGTTTCCTACGGCGCCCTCACCACTAGCCATTTTCTTGACACGGTCGGCCTGATCACTGTGTCCACCGCCGGATATTACCACGGGCGGTATGTATTGAGTAGCATCTACGCCGTCTGTGCCCTGGCTGCGTTGGTTTGCTTCACCATTAGGTTGGTGAAAAATTGCATGTCC…
L1C	Shandong-1-2020	Shandong	2020	Self-detection	ATGTTTGGGAAATGCTTGACCGCGGGTTATTGCTCGCAATTGCTTTTTTTGTGGTATATCGTGCCGTTCTGTTTTGTTGCGCTCGCCAACGCCAGCAACACCAGCAGCTCCCACTTACAGTTGATTTATAACCTGACGATATGTGAGCTGAATGGCACGGATTGGCTGAACAGTCACTTTTCCTGGGCAGTGGAGACTTTCGTCATCTTTCCTGTGTTAACTCATATTGTCTCTTACGGCGCCCTCACTACTAGCCATCTTCTCGATACGGTCGGCCTGACCACTGTGTCCACCGCCGGGTACTATCACGGGCGGTATGTATTGAGTAGCATCTACGCTGTCTGTGCCCTGGCTGCGTTTGTTTGCTTCGCCATCAGGTTGGCGAAAAATTGCATGTCC…
L1C	Shandong-2-2020	Shandong	2020	Self-detection	ATGTTTGGGAAATGCTTGACCGCGGGTTATTGCTCGCAATTGCTTTTTTTGTGGTATATCGTGCCGTTCTGTTTTGTTGCGCTCGCCAACGCCAGCAACACCAGCAGCTCCCACTTACAGTTGATTTATAACCTGACGATATGTGAGCTGAATGGCACGGATTGGTTGAACAGTCACTTTTCCTGGGCAGTGGAGACTTTCGTCATCTTTCCTGTGTTAACTCATATTGTCTCTTACGGCGCCCTCACTACTAGCCATCTTCTCGATACGGTCGGCCTGACCACTGTGTCCACCGCCGGGTACTATCACGGGCGGTATGTATTGAGTAGCATCTACGCTGTCTGTGCCCTGGCTGCGTTTGTTTGCTTCGCCATCAGGTTGGCGAAAAATTGCATGTCC…
L5A	Shandong-3-2020	Shandong	2020	Self-detection	ATGTTGGGGAAATGCTTGACCGCGGGCTGTTGCTCGCAATTGCTTTCTTTGTGGTGTATCGTGCCGTTCTGTTTTGCTGTGCTCGCCAACGCCAGCAACGCCAGCAGCTCCCATCTACAGCTGATTTACAACTTGACGCTATGTGAGCTGAATGGCACAGATTGGCTAGCTAACAAATTTGATTGGGCAGTGGAGAGTTTTGTCATCTTTCCCGTTTTGACTCACATTGTCTCCTATGGTGCCCTCACCACCAGCCATTTCCTTGACACAGTCGCTTTAGTCACTGTGTCTACCGCCGGGTTTGTTCACGGGCGGTATGTCCTAAGTAGCATCTACGCGGTCTGTGCCCTGGCTGCGTTGACTTGCTTCGTTATTAGGTTTGCAAAGAATTGCATGTCC…
L1C	Shandong-4-2020	Shandong	2020	Self-detection	ATGTTGGGGAAGTGCTTGACCGCGGGTTATTGCTCGCAATTGCCTTTTTTGTGGTGTATCGTGCCATTCTGTTTTGCTGTGCTCGTCAACGCCAGCAACGACAGCAGCTCCCACTTACAGTTGATTTATAACTTGACTATATGTGAGCTGAATGGCACCGACTGGCTGAACGCACACTTTTCTTGGGCAGTGGAGACTTTCGTTATCTTTCCTGTGTTAACTCACATTGTCTCTTATGGCGCCCTTACCACCAGTCATTTTCTTGACACGGTCGGCCTGATCACTGTGTCCACCGCCGGGTATTATCACGGGCGGTATGTGTTGAGTAGCATCTATGCTGTCTGTGCCCTGGCCGCGTTGGTTTGCTTCGCCATTAGGTTGGCAAAAAATTGCATGTCC…
L1C	Shandong-5-2020	Shandong	2020	Self-detection	ATGTTGGGGAAATGCTTGACCGCGGGTTATTGCTCGCAATTGCCTTTTTTGTGGTGTATCGTGCCGTTCTGTTTTGCTGTGCTCGTCAACGCCAGCAACGACAGCAGCTCCCACTTACAGTTGATTTATAACTTGACTATATGTGAGCTGAATGGCACCGACTGGCTGAACGCACACTTTTCTTGGGCAGTGGAGACTTTCGTTATCTTTCCTGTGTTAACTCACATTGTCTCTTATGGCGCCCTTACCACCAGTCATTTTCTTGACACGGTCGGCCTGATCACTGTGTCCACCGCCGGGTATTATCACGGGCGGTATGTGTTGAGTAGCATCTATGCTGTCTGTGCCCTGGCCGCGTTGGTTTGCTTCGCCATTAGGTTGGCAAAAAATTGCATGTCC…
L1A	Shandong-6-2020	Shandong	2020	Self-detection	ATGTTGGGGAAATGCTTGACCGCGGGTTGCTGCTTGCGATTGCTTTTTTTGTGGTGTATCGTGCCGTTCTGTTTTGTTGCGCCCGTCAACGCCAACAACAGCAGCAGCTCCCACTTACAGTTGATTTATAACCTGACTATATGTGAGCTGAATGGCACAGATTGGCTAAATAAAGGTTTTGATTGGGCGGTGGAGACGTTTGTTATCTTTCCTGTGTTGACTCATATTGTCTCCTATGGCGCCCTCACCACCAGCCATTTCCTTGACACAGTCGGCCTGATCACCGTGTCTGCCGCCGGATATCACCACGGGCGGTACGTCTTGAGCAGTATTTACGCCGTCTGCGCCCTGGCTGCGTTAACTTGCTTCGCCATCAGGCTAACAAAAAATTGCATGTCC…
L1C	Shandong-7-2020	Shandong	2020	Self-detection	ATGTTGGGGAAGTGCTTGACCGCGGGTTATTACTCGCAATTGCCTTTTTTGTGGTGTATCGTGCCATTCTGTTTTGTTGCGCTCGTCAACGCCAACAACAGCAGCTCCCATTTACAGTTGATTTATAACCTGACGATATGTGAGCTGAATGGCACAGATTGGCTGGATGAAAAATTTGATTGGGCAGTGGAGACTTTCGTCATTTTTCCTGTGTTGACTCATATTGTCTCTTACGGTGCCCTTACCACTAGCCATTTTCTTGACACGGTCGGCCTGACCGCTGTGTCCACCGCCGGTTACTATCACGGGCGGTATGTGTTGAGTAGCATTTATGCTGTCTGTGCTCTGGCTGCGTTTGCTTGCTTCGCCTTTAGGTTGGCAAAGAATTGCATGTCCTGG…
L1C	Shandong-8-2020	Shandong	2020	Self-detection	ATGTTGGGGAAGTGCTTGACCGCGGGTTATTACTCGCAATTGCCTTTTTTGTGGTGTATCGTGCCATTCTGTTTTGTTGCGCTCGTCAACGCCAACAGCAGCAGCTCCCATTTACAGTTGATTTATAACCTGACGATATGTGAGCTGAATGGCACAGATTGGCTGGGTGAAAAATTTGATTGGGCAGTGGAGACTTTCGTCATTTTTCCTGTGTTGACTCATATTGTTTCTTACGGTGCCCTTACCACTAGCCATTTTCTTGACACGGTCGGCCTGACCGCTGTGTCCACCGCCGGTTACTATCACGGGCGGTATGTGTTGAGTAGCATTTATGCTGTCTGTGCTCTGGCTGCGTTTGCTTGCTTCGCCTTTAGGTTGGCAAAGAATTGCATGTCCTGG…
L1C	Shandong-9-2020	Shandong	2020	Self-detection	ATGTTTGGGAAGTGCTTGACCGCGGGTTATTACTCGCAATTGCCTTTTTTGTGGTGTATCGTGCCATTCTGTTTTGTTGCGCTCGTCAACGCCAACAACAGCAGCTCCCATTTACAGTTGATTTATAACCTGACGATATGTGAGCTGAATGGCACAGATTGGCTGGGTAAAACATTTGATTGGGCAGTGGAGACTTTCGTCATCTTTCCTGTGTTGACTCACATTGTCTCTTACGGTGCCCTTACCACTAGCCATTTTCTTGACACGGTCGGCCTGACCGCTGTGTCCACTGCCGGTTACTATCACCGGCGGTATGTGTTGAGTAGCATTTATGCTGTCTGTGCTCTGGCTGCGTTTGCTTGCTTCGCCTTTAGGTTGGCAAAGAATTGCATGTCCTGG…
L5A	Shandong-10-2020	Shandong	2020	Self-detection	ATGTTGGGGAAGTGCTTGACCGCGGGCTGTTGCTCGCAATTGCCTTTTTTGTGGTTTATCGTGCCGTTCTGTTTTGCTGTGCTCGCCAACGCCAGCAACGACAGCAGCTCCCATCTACAGCTGATTTACAACTTGACGCTATGTGAGCTGAATGGCACAGATTGGCTAGCTGGCAGCTTTGATTGGGCAGTGGAGAGTTTTGTCATCTTTCCCGTTTTGACTCACATTGTCTCCTATGGTGCCCTCACTACTAGCCATTTACTTGACACAGTCGCTTTAGTCACTGTGTCCACCGCCGGGTTTGTTCACGGGCGGTATGTCCTAAGTAGCATCTACGCGGTCTGTGCCCTGGCTGCGTTGACTTGCTTCGTCATTAGGTTTGCAAAGAATTGCATGTCC…
L1C	Shandong-11-2020	Shandong	2020	Self-detection	ATGTTGGGGAAATGCTTGACCGCGGGCTGTTGCTCGCAATTGCCTTTTTTGTGGTGTATCGTGCCGTTCTGTTTTGCTGCGCTCGTCAGCGCCGACAACAACAGCAGCTCCCATTTACAGTTGATTTACAACCTGACGATATGTGAGCTGAATGGCACAGATTGGCTAAATGCAAGATTTGATTGGGCAGTGGAGACTTTCGTCATCTTTCCTGCGTTGACTCATATTGTCTCCTACGGCGCCCTCACCACTAGCCATTTCCTTGACACGGTTGGCCTAATCACCGTGTCCACCGCCGGATATTATCACGGGCGGTATGTATTGAGTAGCATCTACGCTGCCTGTGCCCTGGCTGCGTTGATTTGCTTCGTCATTAGGTTGGCGAAAAATTGCATGTCC…
L8E	Shandong-12-2020	Shandong	2020	Self-detection	ATGTTGGGGAAGTGCTTGACCGCGGGCTATTGCTCGCGATTGCTTTCTTTGTCGTGTATCGTGCCGTTCTGGTTTGCTGTGCACGTCAACGCCAACGGCAACCGCAGCTCTCATACTCAGTTGATCTATAACTTGACGTTATGTGAGCTGAATGGCACAGATTGGTTGGCCAATAGATTTGAATGGGCAGTAGAGACTTTTGTCCTCTTCCCCGTGTTAACTCACATTGTTTCCTATGGGGCACTCACCACTAGTCATTTCCTTGACACAGTTGGCCTGGTCACTGTGTCCGCCGCTGGATACTGTCACGAACGGTACATTCTGAGTAGCATTTACGCAGTCTGCGCTCTAGCTGCACTGATTTGCTTTGTTATTAGGCTCGCAAAAAACTGCATGTCC…
L8E	Shandong-13-2020	Shandong	2020	Self-detection	ATGTTGGGGAAGTGCTTGACCGCGGGCTATTGCTCGCGATTGCTTTCTTTGTTGTGTATCGTGCCGTTCTGGTTTGCTGTGCACGTCAACGCCAACGGCAACCGCAGCTCTCATGCTCAGTTGATCTATAACTTGACGTTATGTGAGCTGAATGGCACGGATTGGTTGGCCAACAGATTTGAATGGGCAGTAGAGACTTTTGTCCTCTTCCCCGTGTTAACTCACATTGTTTCCTATGGGGCACTCACCACTAGTCATTTCCTTGACACAGTTGGCCTGGTCACTGTGTCCGCCGCTGGATACCGTCACGAACGGTACATTCTGAGTAGCATTTACGCAGTCTGCGCTCTGGCTGCACTGATTTGCTTTGTTATTAGGCTCGCAAAAAACTGCATGTCC…
L8E	Shandong-14-2020	Shandong	2020	Self-detection	ATGTTGGGGAAGTGCTTGACCGCGGGCTATTGCTCGCGATTGCTTTCTTTGTCGTGTATCGTGCCGTTCTGGTTTGCTGTGCACGTCAACGCCAACGGCAACCGCAGCTCTCATACTCAGTTGATCTATAACTTGACGTTATGTGAGCTGAATGGCACAGATTGGTTGGCCAATAGATTTGAATGGGCAGTAGAGACTTTTGTCCTCTTCCCCGTGTTAACTCACATTGTTTCCTATGGGGCACTCACCACTAGTCACTTCCTTGACACAGTTGGCCTGGTCACTGTGTCCGCCGCTGGATACTGTCACGAACGGTACATTCTGAGTAGCATTTACGCAGTCTGCGCTCTGGCTGCGCTGATTTGCTTTGTTATTAGGCTCGCAAAAAACTGCATGTCC…
L1C	Shandong-15-2020	Shandong	2020	Self-detection	ATGTTGGGGAAGTGCTTGACCGCGTGCTATTGCTCGCAATTGCTTTTTTTGTGGTATATCGTGCCATTTTGTTTTGTTGCGCTCGTCAACGCCAGCAACAGCAACAGCTCCCACTTGCAGTTGATTTATAACCTGACGATATGCGAGCTGAATGGCACGGATTGGCTGAACAACCACTTTTCCTGGGCAGTGGAAACTTTCGTCATTTTTCCTGCGTTGACTCATATTGTCTCTTATGGCGCCCTCACCACTAGCCATTTTCTTGACACAGTCGGCCTGATCACTGTGTCCACCGCTGGGTATTATCACGGGCGGTATGTATTGAGTAGCATTTACGCTGTTTGTGCCCTGGCTGCGTTTGTTTGCTTCGCCATTAGGCTAGCGAAAAATTGCATGTCC…
L1C	Shandong-16-2020	Shandong	2020	Self-detection	ATGTTGGGGAAGTGCTTGACCGCGTGCTATTGCTCGCAATTGCTTTTTTTGTGGTATATCGTGCCATTTTGTTTTGTTGCGCTCGTCAACGCCAGCAACAGCAACAGCTCCCACTTGCAGTTGATTTATAACCTGACGATATGTGAGCTGAATGGCACGGATTGGCTGAACAACCACTTTTCCTGGGCAGTGGAAACTTTCGTCATTTTTCCTGCGTTGACTCATATTGTCTCTTATGGCGCCCTCACCACTAGCCATTTTCTTGACACAGTCGGCCTGATCACTGTGTCCACCGCTGGGTATTATCACGGGCGGTATGTATTGAGTAGCATTTACGCTGTTTGTGCCCTGGCTGCGTTTGTTTGCTTCGCCATTAGGCTAGCGAAAAATTGCATGTCC…
L8E	Shandong-17-2020	Shandong	2020	Self-detection	ATGTTGGGGAAGTGCTTGACCGCGTGCTGTTGCTCGCGATTGCTTTTTTTGTGGTGTATCGTGCCGTCCTATCTTGCTGTGCTCGTCAACGCCAGCAACAACAACAGCTCTCATATTCAGTTGATTTATAAATTAACGCTATGTGAGCTGAATGGCACAGATTGGCTGGCACAAAAATTTGACTGGGCAGTGGAGACTTTTGTCATCTTCCCCGTGTTGACTCACATTGTTTCCTATGGGGCACTCACCACCAGCCATTTCCTTGACACAGTTGGTCTGGTCACTGTGTCCACCGCCGGATATTATCACGGGCGGTACGTCTTGAGTAGCATTTACGCAGTCTGTGCTCTGGCTGCGCTGATTTGCTTTGTCATTAGGCTTGCGAAGAACTGCATGTCC…
L5A	Shandong-18-2020	Shandong	2020	Self-detection	ATGTTGGGGAAATGCTTGACCGCGGGTTATTGCTCGCAATTGCTTTCTTTGTGGTGTATCGTGCCGTTCTGTTTTGCTGTGCTCGCCAACGCCAGCAACGCCAGCAGCTCCCATCTACAGCTGATTTACAACTTGACGCTATGTGAGCTGAATGGCACAGATTGGCTAGCTAACAAATTTGATTGGGCAGTGGAGAGTTTTGTCATCTTTCCCGTTTTGACTCACATTGTCTCCTATGGTGCCCTCACCACCAGCCATTTCCTTGACACAGTCGCTTTAGTCACTGTGTCTACCGCCGGGTTTGTTCACGGGCGGTATGTCCTAAGTAGCATCTACGCGGTCTGTGCCCTGGCTGCGTTGACTTGCTTCGTTATTAGGTTTGCAAAGAATTGCATGTCC…
L1C	Guangxi-1-2020	Guangxi	2020	Self-detection	ATGTTGGGGAAGTGCTTGACCGCGGGTTATTGCTTGCAATTGCCTTTTTTGTGGTGTACCGTGCCATTCTGCTTTGTTGTGCTCGTCAACGCCAACAGCAGCAGCTCCCATTTACAGTCGATTTACAACCTGACGATATGTGAGCTGAATGGCACGGATTGGCTGGGTGATCATTTTAGTTGGGCAGTGGAAACTTTTGTCATCTTTCCTGCGTTGACTCACATTGTCTCTTACGGTGCCCTTACTACTAGCCATTTTCTCGACACGGTCGGCCTCGCCACTGTGTCCACCGCCGGTTATTATCACGGGCGGTATGTGTTGAGTAGCATCTACGCTGTCTGTGCTCTGGCTGCGTTGGTTTGCTTTGCTTTTCGGTTGGCAAAAAATTGCATGTCCTGG…
L5A	Guangxi-2-2020	Guangxi	2020	Self-detection	ATGTTGGGGAAGTGCTTGACCGCGGGCTGTTGCTCGCAATTGCTTTCTTTGTGGTGTATCGTGCCGTTCTGTTTTGCTGTGCTCGCCAACGCCAGCAACGACAGCAGCTCCCATCTACAGCTGATTTACAACTTGACGCTATGTGAGCTGAATGGCACAGATTGGCTAGCTAACAAATTTGATTGGGCAGTGGAGAGTTTTGTCATCTTTCCCGTTTTGACTCACATTGTCTCCTATGGTGCCCTCACTACCAGCCATTTCCTTGACACAGTCGCTTTAGTCACTGTGTCTACCGCCGGGTTTGTTCACGGGCGGTATGTCCTAAGTAGCATCTACGCGGTCTGTGCCCTGGCTGCGTTGACTTGCTTCGTCATTAGGTTTGCAAAGAATTGCATGTCC…
L1C	Guangxi-3-2020	Guangxi	2020	Self-detection	ATGTTGGGGAAGTGCTTGACCGCGGGTTATTGCTTGCAATTGCCTTTTTTGTGGTGTATCGTGCCATTCTGCTTTGTTGTGCTCGTCAACGCCAACAGCAGCAGCTCCCATTTACAGTCGATTTACAACCTGACGATATGTGAGCTGAATGGCACGAATTGGCTGGGTGATCATTTTAGTTGGGCAGTGGAGACTTTTGTCATCTTTCCTGCGTTGACTCACATTGTCTCTTACGGTGCCCTTACTACTAGCCATTTTCTCGACACGGTCGGCCTCGCCATTGTGTCCACCGCCGGTTATTATCACGGGCGGTATGTGTTGAGTAGCATCTACGCTGTCTGTGCTCTGGCTGCGTTGGTTTGCTTTGCTTTTCGGTTGGCAAAAAATTGCATGTCCTGG…
L1C	Guangxi-4-2020	Guangxi	2020	Self-detection	ATGTTGGGGAAATGCTTGACCGCGGGTTACTGCTCATTATTGCCTTCTTTGTGGTATATCGTGCCGTTCTGTTTTGTTGCGCTCGTCAACGCCGGCAACAACAGCAGCTCCCATTTACAGTTGATTTATAACATGACGATATGTGAGCTGAATGGCACGAACTGGCTGGGCAATAATTTTGATTGGGCAGTGGAGACTTTTGTTATCTTTCCTGTGTTGACTCATATCGTCTCCTACGGCGCCCTTACCACTAGCCATTTTCTTGACACGGCCGGCCTTATCACTGTGTCCGCCGCCGGTTACTTTCACCGTCGGTATGTATTGAGCAGCATCTACGCTGTCTGTGCCCTGGCTGCGTTGATTTGCTTCGCCATTAGATTGGCAAAAAATTGCATGTCC…
L1C	Guangxi-5-2020	Guangxi	2020	Self-detection	ATGTTTGGGGAATGCTTGACCGCGGGTTACTGCTCACTATTGTCTTTTTTGTGGTATATCGTGCCGTTCTGTTTTGTTGCGCTCGTCAACGCCAACAACAACAGCAGCTCCCATTTACAGTTGATTTATAACATGACGATATGTGAGCTGAATGGCACGGACTGGCTGAGCAATAATTTTAATTGGGCAGTAGAGACTTTTGTTATCTTTCCTGTGTTGACTCATATCGTCTCCTACGGCGCCCTTACCACTAGCCATTTTCTTGACACGGCCGGCCTCATCACTGTGTCCGCCGCCGGTTACTATCACCATCGGTATGTATTGAGCAGCATCTACGCTGTCTGTGCCCTGGCTGCGTTGATTTGCTTCGCCATCAGGTTGGCAAAAAATTGCATGTCC…
L1C	Guangxi-6-2020	Guangxi	2020	Self-detection	ATGTTTGGGAAATGCTTGACCGCGGGTTACTGCTCACTATTGCCTTTTTTGTGGTATATCGTGCCGTTCTGTTTTGTTGCGCTCGTCAACGCCGACAACAGCAGCAGCTCCCATTTACAGTTGATTTATAACATGACGATATGTGAGCTGAATGGCACGGACTGGCTGAGCAATAAATTTAGTTGGGCAGTAGAGACTTTTGTTATCTTTCCTGTGTTGACTCATATCGTCTCCTACGGCGCCCTTACCACTAGCCATTTTCTTGACACGGCCAGCCTCATCACTGTGTCCGCCGCCGGTTACCATCACCATCGGTATGTATTGAGCAGCATCTACGCTGTCTGTGCCCTGGCTGCGTTGATTTGCTTCGCCATCAGGTTGGCAAAAAATTGCATGTCC…
L1C	Guangxi-7-2020	Guangxi	2020	Self-detection	ATGTTGGGGAAATGCTTGACCGCGGGTTATTGCTTGCAATTGCTTTTTTTGTGGTGTATCGTGCCATTCTGCTTTGTTGTGCTCGTCGACGCCAACAGCAGCAGCTCCCATTTACAGTCGATTTACAACCTGACGATATGTGAGCTGAACGGCACGCAATGGCTGGGTAATCATTTCAATTGGGCAGTGGAGACTTTTGTCATCTTTCCTGCGTTGACTCACATTGTCTCTTACGGTGCCCTTACCACTAGCCATTTTCTTGACACGGTCGGCCTTGCCACTGTGTCCACCGCCGGTTATTATCACGGGCGGTATGTGCTGAGTAGCGTCTACGCTGTCTGTGCTCTGGCTGCGTTTGTTTGCTTTGTTTTTCGGTTGGCAAAAAATTGCATGTCCTGG…
L1C	Guangxi-8-2020	Guangxi	2020	Self-detection	ATGTTGGGGAAATGCTTGACCGCGGGTTATTGCTTGCAATTGCCTTTTTTGTGGTGTATCGTGCCATTCTGCTTTGTTGTGCTCGTCAACGCCAACAGCAGCAGCTCCCATTTACAGTTGATTTACAACCTGACGATATGTGAGCTGAATGGCACGGAATGGCTGGGTAATCATTTTAATTGGGCAGTGGAGACTTTTGTCATCTTTCCTGCGTTGACTCACATTGTCTCTTACGGTGCCCTTACCACTAGCCATTTTCTTGACACGGTCGGCCTTGCCACTGTGTCCACCGCCGGTTATTATCACGGGCGGTATGTGTTGAGTAGCATCTACGCTGTCTGTGCTCTGGCTGCGTTGGTTTGCTTTGCTTTTCGGTTGGCAAAAAATTGCATGTCCTGG…
L1C	Guangxi-9-2020	Guangxi	2020	Self-detection	ATGTTGGGGAAATGCTTGACCGCGGGTTATTGCTCGCAATTGCCTTTTTTGTGGTGTATCGTGCCGTTCTGTTTTGCTGCGCTCGTCAGCGCCAGCAGCAACAGCAGCTCCCATTTACAGTTGATTTACAACCTGACGATATGTGAGCTGAATGGCACAGATTGGCTAAATGCAAAATTTGATTGGGCAGTGGAGACTTTCGTCATTTTTCCTGCGTTGACTCATATTGTCTCCTACGGCGCCCTCACCACTAGTCATTTCCTTGATACGGTTGGCCTAATCACCGTGTCCACCGCCGGATATTATCACGGGCGGTATGTATTGAGTAGCATCTACGCTGCCTGTGCCCTGGCTGCGTTGATTTGCTTCGTCATTAGGTTGGCGAAAAATTGCATGTCC…
L1C	Guangxi-10-2020	Guangxi	2020	Self-detection	ATGTTGGGGAAATGCTTGACCGCGGGTTATTGCTCGCAATTGCCTTTTTTGTGGTGTATCGTGCCGTTCTGTTTTGCTGCGCTCGTCAGCGCCAGCAGCAACAGCAGCTCCCATTTACAGTTGATTTACAACCTGACGATATGTGAGCTGAATGGCACGGATTGGCTAAATGCAAAATTTGATTGGGCAGTGGAGACTTTCGTCATTTTTCCTGCGTTGACTCATATTGTCTCCTACGGCGCCCTCACCACTAGTCATTTCCTTGATACGGTTGGCCTAATCACCGTGTCCGCCGCCGGATATTATCACGGGCGGTATGTATTGAGTAGTATCTACGCTGCCTGTGCCCTGGCTGCGTTGATTTGCTTCGTCATTAGGTTGGCGAAAAATTGCATGTCC…
L1C	Guangxi-11-2020	Guangxi	2020	Self-detection	ATGTTGGGGAAGTGCTTGACCGCGGGTTATTGCTTGCAATTGCCTTTTTTGTGGTGTATCGTGCCATTCTGCTTTGTTGTGCTCGTCAACGCCAACAGCAGCAGCTCCCATTTACAGTCGATTTATAACCTGACGATATGTGAGCTGAATGGCACGGGTTGGCTGGGTGATCACTTTAATTGGGCAGTGGAGACTTTTGTCATCTTTCCTGCGTTGACTCACATTGTCTCTTACGGTGCTCTTACCACTAGCCATTTTCTTGACACGGTCGGCCTTGCCACTGTGTCCACCGCCGGTTATTATCACGGGCGGTATGTGTTGAGTAGCATCTACGCTGTCTGTGCTCTGGCTGCGTTGGTTTGCTTTGTTTTCCGGTTGGCAAAAAATTGCATGTCCTGG…
L1C	Guangxi-12-2020	Guangxi	2020	Self-detection	ATGTTGGGGAAATGCTTGACCGCGGGAAATGGCTCGCAATTGCTTTTTTCGTGGTGTATCGTGCCATTCTGTTTTGCTGTGCTCGTCGGCGCCAACGGCAACAGCAGCTCCCATTTACAGTTGATTTATAACCTGACGATATGTGAGCTGAATGGCACAGATTGGCTTAACCAAAGATTTGACTGGGCAGTGGAGACTTTCGTCATCTTTCCTGCATTAACTCATATCATCTCTTATGGCGCCCTTACTACTAGCCATCTTCTTGATACGGTTGGCCTGATCACTGTGTCTACCGCCGGTTATTGTCACGGGCGGTATGTGTTGAGTAGTATCTACGCTGTTTGTGCTCTGGCTGCGCTGATTTGCTTCACCATTAGGCTAGCGAAAAACTGCATGTCC…
L1C	Guangxi-13-2020	Guangxi	2020	Self-detection	ATGTTGGGGAAATGCTTGACCGCGGGTTATGGCTCGCAATTGCTTTTTTCGTGGTGTATCGTGCCATTCTGTTTTGCTGTGCTCGTCGGCGCCAACGGCAACAGCAGCTCCCATTTACAGTTGATTTATAACCTGACGATATGTGAGCTGAATGGCACAGATTGGCTTAACCAAAGATTTGACTGGGCAGTGGAGACTTTCGTCATCTTTCCTGCATTAACTCATATCATCTCTTATGGCGCCCTTACTACTAGCCATCTTCTTGATACGGTTGGCCTGATCACTGTGTCTACCGCCGGTTATTGTCACGGGCGGTATGTGTTGAGTAGTATCTACGCTGTTTGTGCTCTGGCTGCGCTGATTTGCTTCACCATTAGGCTAGCGAAAAACTGCATGTCC…
L1C	Guangxi-14-2020	Guangxi	2020	Self-detection	ATGTTGGGGAAATGCTTGACCGCGGGTTATTGCTTGCAATTGCCTTTTTTGTGGTGTATCGTGCCATTCTGCTTTGTTGTGCTCGTCAACGCCAACAGCAGCAGCTCCCATTTACAGTTGATTTACAACCTGACGATATGTGAGCTGAATGGCACGGAATGGCTGGGTAATCATTTTGATTGGGCAGTGGAGACTTTTGTCATCTTTCCTGCGTTGACTCACATTGTCTCTTACGGTGCCCTTACCACTAGCCATTTTCTTGACACGGTCGGCCTTGCCACTGTGTCCACCGCCGGTTATTATCACGGGCGGCATGTGTTGAGTAGCATCTACGCTGTCTGTGCTCTGGCTGCGTTGGTTTGCTTTGCTTTTCGGTTGGCAAAAAATTGCATGTCCTGG…
L1C	Guizhou-1-2020	Guizhou	2020	Self-detection	ATGTTGGGGAAATGCTTGACCGCGGGTTACTGCTCACTATTGCCTTTTTTGTGGTATATCGTGCCGTTCTGTTTTGTTGCGCTCGTCAACGCCAACAACAACAGCAGCTCCCATTTACAATTGATTTATAACATGACGATATGTGAGCTGAATGGCACGAACTGGCTGGACAATAATTTTAGTTGGGCAGTGGAGACTTTCGTTATCTTTCCTGTGTTGACTCATATCGTCTCCTACGGCGCCCTTACCACTAGCCATTTTCTTGACACGGCCGGCCTTATCACTGTGTCTGCCGCCGGTTACTGGCACCATCGGTATGTGTTGAGCAGCATCTACGCTGTCTGTGCCCTGGCTGCGTTGATTTGCTTCGCCATTAGGTTGGCAAAAAATTGCATGTCC…
L1C	Guizhou-2-2020	Guizhou	2020	Self-detection	ATGTTGGGGAAATGCTTGACCGCGGGCTATTGCTCGCAATTGCCTTTTTTGTGGTGTATCGTGCCATTCTGCTTTGTTGTGCTCGTCAACGCCAACAGCAGCAGCTCCCATTTACAGTCGATTTACAACCTGACGATATGTGAGCTGAATGGCACGAATTGGCTGGGTGATCATTTTAGTTGGGCAGTGGAGACTTTTGTCATCTTTCCTGCGTTGACTCACATTGTCTCTTACGGTGCCCTTACTACTAGCCATTTTCTCGACACGGTCGGCCTCGCCACTGTGTCCACCGCCGGTTATTATCACGGGCGGTATGTGTTGAGTAGCATCTACGCTGTCTGTGCTCTGGCTGCGTTGGTTTGCTTTGCTTTTCGGTTGGCAAAAAATTGCATGTCCTGG…
L1C	Guizhou-3-2020	Guizhou	2020	Self-detection	ATGTTGGGGAAATGCTTGACCCGTGGCTATTGCTCGCAATTGCCTTTTTTGTGGTGTATCGTGCCGTTCTGTTTTGCTGCGCTCGTCAGCGCCAACACCAACAGCAGCTCCCATTTACAGTTGATTTACAACCTGACGATATGTGAGCTGAATGGCACAGATTGGCTAAATAAAAAATTTGATTGGGCAGTGGAGACTTTCGTCATTTTTCCTGCGTTGACTCATATTGTCTCCTACGGCGCCCTCACCACTAGTCATTTCCTTGATACGGTTGGCCTAATCACCGTGTCCACCGCCGGATATTATCACGGGCGGTATGTATTGAGTAGCATCTACGCTGCCTGTGCCCTGGCTGCGTTGATTTGCTTCGTCATTAGGTTGGCGAAAAATTGCATGTCC…
L1C	Guizhou-4-2020	Guizhou	2020	Self-detection	ATGTTGGGGAAATGCTTGACCGCGGGTTATTGCTCGCAATTGCTTTTTTTGTGGTGTATCGTGCCGTTCTGTTTTGCTGCGCTCGTCAGCGCCAACACCAACAGCAGCTCCCATTTACAGTTGATTTACAACCTGACGATATGTGAGCTGAATGGCACAGATTGGCTAAATGAAAAATTTGATTGGGCAGTGGAGACTTTCGTCATTTTTCCTGCGTTGACTCATATTGTCTCCTACGGCGCCCTCACCACTAGTCATTTCCTTGATACGGTTGGCCTAATCACCGTGTCCACCGCCGGATATTATCACGGGCGGTATGTATTGAGTAGCATCTACGCTGCCTGTGCCCTGGCTGCGTTGATTTGCTTCGTCATTAGGTTGGCGAAAAATTGCATGTCC…
L1C	Hainan-1-2020	Hainan	2020	Self-detection	ATGTTTGGGAAATGCTTGACCGCGGGTTGCTGCTCACAATTGCCTTTTTTGTGGTATATCGTGCCGTTCTGTTTTGTTGCGCTCGTCAACGCCAACAACAACAACAGCTCCCATTTACAGTTGATTTATAACATGACGATATGTGAGCTGAATGGCACGAACTGGCTGGGCAGTAATTTTGATTGGGCAGTGGAGACTTTTGTTATCTTTCCTGTGTTGACTCATATCGTCTCCTACGGCGCCCTTACCACTAGCCATTTTCTTGACACGGCCGGCCTTATCATTGTGTCCGCCGCCGGTTACTGTCACCGTCGGTACGTATTGAGCAGCATCTACGCTGTCTGTGCCTTGGCTGCGTTGATTTGCTTCACCATTAGGTTGGCAAAAAATTGCATGTCC…
L1C	Guangdong-1-2020	Guangdong	2020	Self-detection	ATGTTGGGGAAATGCTTGACCGCGGGTTACTGCTCACAATTGCTTTTTTTGTGGTATATCGTGCCGTTCTGTATTGTTGCGCTCGTCAACGCCAGCAACAACAGCAGCTCCCATTTACAGTTGATTTATAACATGACGATATGTGAGCTGAATGGCACAGACTGGCTAAGCAATAATTTTGATTGGGCAGTGGAGACTTTTGTTATCTTTCCTGTGTTGACTCACATCGTCTCCTACGGTGCCCTTACCACTAGCCATTTTCTTGACACGGCTGGCCTTATCACTGTATCCGCCGCCGGTTACCACCACCATCGGTACGTATTGAGTAGCATCTATGCTGTCTGTGCCCTGGCTGCTTTGATTTGCTTCGTCATTAGGTTGGCAAAAAATTGCATGTCC…
L3	Guangdong-2-2020	Guangdong	2020	Self-detection	ATGTTGGGGAAATGCTTGACCGCGGGTTACTGCTCGCAATCTCTTTTTTTGTGGTGTATCGTGCCGTTCTGTTCTATTGCGCTCGTCAGCGCCAACGGAAACAGCAGCTCTTATTCGCAATTGATCTATAACCTTACGTTATGTGAGCTGAATGGCACAGATTGGCTGGCCAACCGATTTGATTGGGCAGTGGAATGTTTTGTCATCTTTCCCGTGTTGACTCACATTGTCTCCTACGGTGCCCTCACTACTAGCCACTTTCTTGACACAGTCAGCCTGGTCACTGTAGCCACCGCCGGGTTTTATCACGGGCGGCGTGTTCTAAGTAGCATCTATGCAGTTTGTGCTTCTGCCGCATTTATTTGCTTTATCATCAGGCTGGTAAAGAATTGCATGTCT…
L1C	Guangdong-3-2020	Guangdong	2020	Self-detection	ATGTTGGGGAAATGCTTGACCGCGGGCTATTGCTCGCAATTGCCTTTTTTGTGGTGTATCGTGCCGTTCTGTTTTGCTGCGCTCGTCAACGCCAGCAACAACAGCAGCTCCCATTTACAGTCGATTTACTACCTGACGATATGTGAGCTGAATGGCACAGATTGGCTAAATACAAAATTTGATTGGGCAGTGGAGACTTTCGTCATCTTTCCTGCGTTGACTCATATTGTCTCCTACTGCGCCCTCACCACTAGTCATTTCCTTGACACGGTTGGCCTAATCACCGTGTCCACCGCCGGGTATCATCACGGGCGGTATGTATTGAGTAGCATCTACGCTGCCTGTGCCCTGGCTGCGTTGATTTGCTTCGTCATTAGGTTGGCGAAAAATTGCATGTCC…
L1C	Guangdong-4-2020	Guangdong	2020	Self-detection	ATGTTTGGGAAGTGCTTGACCGCGGGCTATTGCTCGCAATTGCCTTTTTTGTGGTGTATCGTGCCGTTCTGTTTTGCTGCGCTCGTCAGCGCCAACACCAACAGCAGCTCCCATTTACAGTTGATTTACAACCTGACGATATGTGAGCTGAATGGCACAGCTTGGCTAAATGAAAAATTTGATTGGGCAGTGGAGACTTTCGTCATTTTTCCTGCGTTGACTCATATTGTCTCCTACGGCGCCCTCACCACTAGTCATTTCCTTGATGCGGTTGGCCTAATCACCGTGTCCACCGCCGGATATTATCACGGGCGGTATGTATTGAGTAGCATCTACGCTGCCTGTGCCCTGGCTGCGTTGATTTGCTTCGTCATTAGGTTGGCGAAAAATTGCATGTCC…
L1C	Liaoning-1-2020	Liaoning	2020	Self-detection	ATGTTGGGGAAGTGCTTGACCGCGGATTGTTGCTCGCAATTGCTTTTTTTGTGGTGTATCGTGCCATTCTGTTTTGTTGCGCTCGTCAACGCCAACAACGGCAGCAGCTCCCATTTACAGTTGATTTATAACCTGACGATATGTGAGCTGAATGGCACTGATTGGCTGGGCGATAAGTTTGACTGGGCAGTGGAGACTTTTGTTATCTTTCCTGTGTTGACTCATATTGTCTCTTACGGCGCCCTCACCACTAGCCATTTTCTTGACACGGTTGGCCTAGCCACCGTATCCACCGCCGGTTATTATCATGGGCGGTATGTGTTGAGTAGCATCTACGCTGTCTGTGCTTTAGCTGCGCTGATTTGCTTCACCATTAGGTTGGCAAAAAATTGCATGTCC…
L1C	Liaoning-2-2020	Liaoning	2020	Self-detection	ATGTTTGGGAAGTGCTTGACCGCGGGTTATTGCTCGCAATTGCCTTTTTTGTGGTATATCGTGCCATTCTGTTTTGCTGCGCTCGTCAACGCCAGCAACGACAACAGCTCCCATTTGCAGTTGATTTATAACCTGACGATATGTGAGCTGAATGGCACAGATTGGCTGAACAAAAATTTTTCTTGGGCAGTAGAGACTTTCGTTATTTTTCCTGTGTTAACTCATATTGTCTCTTACGGTGCCCTCACCACTAGCCATTTTCTTGACACGGTCGGTCTGATCACTGTGTCCACCGCCGGGTACTATCACGAGCGGTATGTATTAAGTAGCATCTACGCTGTTTGTGCCCTAGCTGCGCTTGTTTGCTTCGCCATTAGGTTGGTAAAAAATTGCATGTCC…
L1C	Liaoning-3-2020	Liaoning	2020	Self-detection	ATGTTGGGGAAATGCTTGACCGCGGGTTATTGCTTGCAATTGCCTTTTTTGTGGTGTATCGTGCCATTCTGTTTTGTTGCGATCGTCAACGCCAACAAAACCGGCAGCTCCAATTTACAGTTGATTTATAATTTGACGATATGCGAGCTGAATGGCACAGATTGGCTGGATAAAAAGTTTGATTGGGCAGTGGAGACCTTCGTCATTTTTCCTGTGTTGACTCACATTGTCTCTTATGGCGCCCTCACCACTAGCCACTTTCTCGACATGGCTGGCCTGATCACCGTGTCCACCGCCGGTTATTACCACGGGCGGTATGTATTGAGTAGCATCTACGCTGCCTGTGCCCTGGCTGCGTTGGTTTGCTTCGTCATTAGGTTGGCGAAAAATTGCATGTCC…
L1C	Liaoning-4-2020	Liaoning	2020	Self-detection	ATGTTGGGGAAGTGCTTGACCGCGGGTTATTGCTCGCAATTGCTTTTTTTGTGGTATATCGTGCCATTCTGTTTTGCTGCGCTCGTCAACGCCAGCAACGACAACAGCTCCCATTTGCAGTTGATTTATAACCTGACGATATGTGAGCTGAATGGCACAGATTGGCTGAACAAAAATTTTTCTTGGGCAGTAGAGACTTTCGTTATTTTTCCTGTGTTAACTCATATTGTCTCTTACGGTGCCCTCACCACTAGCCATTTTCTTGACACGGTCGGTCTGATCACTGTGTCCACCGCCGGGTACTATCACGGGCGGTATGTATTAAGTAGCATCTACGCTGTCTGTGCCCTAGCTGCGCTTGTTTGCTTCGCCATTAGGTTGGTAAAAAATTGCATGTCC…
L1C	Liaoning-5-2020	Liaoning	2020	Self-detection	ATGTTGGGGAAGTGCTTGACCGCGGGTTATTGCTCGCAATTGCCTTTTTTGTGGTATATCGTGCCATTCTGTTTTGCTGCGCTCGTCAACGCCAGCAACAGCAACAGCTCCCATCTGCAGTTGATTTATAACCTGACGATATGTGAGCTGAATGGCACAGATTGGCTTAACCAAAGATTTTACTGGGCAGTGGAGACCTTCGTCATCTTTCCTGTGTTGACTCATATTGTCTCTTACGGTGCCCTTACCACCAGCCATTTCCTTGACACGGTTGGCCTGATCACTGTGTCCACCGCCGGTTATTATCACGGGCGGTATGTGTTGAGTAGCATTTACGCTGTCTGTGCCCTGGCTGCGTTTGTTTGCTTCGCCATCAGGTTGGCGAAAAATTGCATGTCC…
L1C	Liaoning-6-2020	Liaoning	2020	Self-detection	ATGTTGGGGAAGTGCTTGACCGCGGGTTATTGCTCGCAATTGCCTTTTTTGTGGTATATCGTGCCATTCTGTTTTGCTGCGCTCGTCAACGCCAGCAACAGCAACAGCTCCCATCTGCAGTTGATTTATAACCTGACAATATGTGAGCTGAATGGCACAGATTGGCTTAACCAAAGATTTTACTGGGCAGTGGAGACCTTCGTCATCTTTCCTGTGTTGACTCATATTGTCTCTTACGGTGCCCTTACCACCAGCCATTTCCTTGACACGGTTGGCCTGATCACTGTGTCCACCGCCGGTTATTATCACGGGCGGTATGTGTTGAGTAGCATTTACGCTGTCTGTGCCCTGGCTGCGTTTGTTTGCTTCGCCATCAGGTTGGCGAAAAATTGCATGTCC…
L1C	Hubei-1-2020	Hubei	2020	Self-detection	ATGTTGGGGAAATGCTTGACCGCGGGTTATTGCTTGCAATTGCCTTTTTTGTGGTGTACCGTGCCATTCTGCTTTGTTGTGCTCGTCAACGCCAACAGCAGCAGCTCCCATTTACAGTCGATTTACAACCTGACGATATGTGAGCTGAATGGCACGAATTGGCTGGGTGATCATTTTAGTTGGGCAGTGGAGACTTTTGTCATCTTTCCTGCGTTGACTCACATTGTCTCTTACGGTGCCCTTACTACTAGCCATTTTCTCGACACGGTCGGCCTCGCCACTGTGTCCACCGCCGGTTATTATCACGGGCGGTATGTGTTGAGTAGCATCTACGCTGTCTGTGCTCTGGCTGCGTTGGTTTGCTTTGCTTTTCGGTTGGCAAAAAATTGCATGTCCTGG…
L1C	Hubei-2-2020	Hubei	2020	Self-detection	ATGTTGGGGAAATGCTTGACCGCGGGTTATTGCTCGCAATTTCTTTCTTTGTGGTATATCGTGCCATTCTGTTTTACTGTGCTAGTCGAAGCCAGCAACAACAGCTGCTCCCATTTACAGTCGATTTATAACCTGACGATATGTGAGCTGAATGGCACAGATTGGCTGAACACACACTTTAACTGGGCAGTGGAGACTTTCGTTATCTTTCCTGTGTTGACTCACATTGTCTCTTACGGCGCTCTTACCACCAGCCACTTTCTTGACACGGTCGGCCTGCTTACTGTGTCCACCGCCGGTTATTATCACGGGCGGTATGTATTGAGTAGCATCTACGCCGTCTGTGCCCTGGCTGCGTCGGTCTGCTTCGCCATTAGGTTGGCAAAAAATTGCATGTCC…
L1C	Hubei-3-2020	Hubei	2020	Self-detection	ATGTTGGGGAAATGCTTGACCGCGGGTTATTGCTCGCAATTGCCTTTTTTGTGGTGTATCGTGCCGTTCTGTTTTGCTGCGCTCGTCAGCGCCAACACCAACAGCAGCTCCCATTTACAGTTGATTTACAACCTGACGATATGTGAGCTGAATGGCACAGATTGGCTAAATGAAAAATTTGATTGGGCAGTGGAGACTTTCGTCATTTTTCCTGCGTTGACTCATATTGTCTCCTACGGCGCCCTCACCACTAGTCATTTCCTTGATACGGTTGGCCTAATCACCGTGTCCACCGCCGGATATTATCACGGGCGGTATGTATTGAGTAGCATCTACGCTGCCTGTGCCCTGGCTGCGTTGATTTGCTTCGTCATTAGGTTGGCGAAAAATTGCATGTCC…
L1C	Hubei-4-2020	Hubei	2020	Self-detection	ATGTTGGGGAAGTGCTTGACCGCGGGTTATTGCTCGCAATTGCTTTTTTCGTGGTGTATCGTGCCATTCTGTTTTGCTGTGCTCGTCAGCGCCAACGGCAACAGCAGCTCCCATTTACAGTTGATTTATAACCTGACGATATGTGAGCTGAATGGCACAGATTGGCTTAACGAAAGATTTTACTGGGCAGTGGAGACTTTCGTCATCTTTCCTGCGTTAACTCATATCATCTCTTATGGCGCCCTTACTACTAGCCATCTTCTTGATACGGTTGGCCTGATCACTGTGTCTACCGCCGGTTATCTTCACGGGCGGTATGTGTTGAGTAGTATCTACGCTGTTTGTGCTCTGGCTGCGCTGATTTGCTTCACCATTAGGCTAGCGAAAAACTGCATGTCC…
L1C	Hubei-5-2020	Hubei	2020	Self-detection	ATGTTGGGGAAGTGCTTGACCGCGGGTTATTGCTCGCAATTGCTTTTTTCGTGGTGTATCGTGCCATTCTGTTTTGCTGTGCTCGTCAGCGCCAACGGCAACAGCAGCTCCCATTTACAGTTGATTTATAACCTGACGATATGTGAGCTGAATGGCACAGATTGGCTTAACGAAAGATTTTACTGGGCAGTGGAGACTTTCGTCATCTTTCCTGCGTTAACTCATATCATCTCTTATGGCGCCCTTACTACTAGCCATCTTCTTGATACGGTTGGCCTGATCACTGTGTCTACCGCCGGTTATCTTCACGGGCGGTATGTGTTGAGTAGTATCTACGCTGTTTGTGCTCTGGCTGCGCTGATTTGCTTCACCATTAGGCTAGCGAAAAACTGCATGTCC…
L1C	Hebei-1-2020	Hebei	2020	Self-detection	ATGTTGGGGAAATGCTTGACCGCGGGTTATTGCTTGCAATTGCTTTTTTTGTGGTGTATCGTGCCATTCTGTTTTGTTGTGCTCGTCAACGCCAACAGCAGCAGCTCCCATTTACAGTTGATTTACAACCTGACGATATGTGAGCTGAATGGCACAGAATGGCTGGGTAATCATTTTAATTGGGCAGTGGAGACTTTTGTCATCTTCCCTGCGTTGACTCACATTGTCTCTTACGGTGCCCTTACCACTAGCCATTTTCTTGACACGGTCGGCCTTGCCACTGTGTCCACCGCCGGTTATTATCACGGGCGGTATGTGTTGAGTAGCATCTACGCTGTCTGTGCTCTGGCTGCGTTGGTTTGCTTTGCTTTTCGGTTGGCAAAAAATTGCATGTCCTGG…
L1C	Hebei-2-2020	Hebei	2020	Self-detection	ATGTTTGGGAAGTGCTTGACCGCGGGTTATTGCTCGTACTCGCTTTTTTTGTGGTGTATCGTGCCATTCTGTTTTGCTGCGCTCGTCAACGCCAGCAACAACAGCAGCTCCCACCTACAGTTGATTTATAACCTGACGATATGTGAGCTGAATGGCACAGATTGGCTAAACAACAAATTTGACTGGGCAGTGGAGACTTTCGTCATCTTTCCTGTGTTGACTCACATTATCTCTTACGGTGCCCTCACCACTAGCCACTTTCTTGACACTGTCGGCCTGGTCACTGTATCCACTGCCGGATATTACCACGGGCGGTATGTGTTAAGTAGCATCTACGCTGTCTGTGCTCTGGCTGCGTTTGTTTGCTTCGCCATTAGGTTGGTAAAAAATTGCATGTCC…
L1C	Hebei-3-2020	Hebei	2020	Self-detection	ATGTTGGGGAAATGCTTGACCGCGGGTTGTTGCTCATCATTGCTTTTTTTGTGGTGTATCGTGCCATCCTGTTTTGTTGCGCCCGTCAACGCCGACAGCAACAGCAGCTCTCATTTACAGTTGATTTATAATTTGACGATATGTGAGCTGAATGGCACAGATTGGCTGAATGAAAGGTTTGACTGGGCAGTGGAGACTTTCGTCATCTTTCCTGCTTTGACTCATATTGTCTCTTATGGCGCCCTTACCACCAGCCATTTTCTTGACACGGTCGGCCTGCTCACTGTGTCCACTGCTGGATATTATCACAAGCGGTACGTATTGAGTAGCATCTACGCTGTTTGTGCCCTGGCTGCGTTTGCTTGCTTCGCCATTAGGTTGGCAAAAAATTGCATGTCC…
L1C	Hebei-4-2020	Hebei	2020	Self-detection	ATGTTGGGGAAATGCTTGACCGCGGGTTGTTGCTCATCATTGCTTTTTTTGTGGTGTATCGTGCCATCCTGTTTTGTTGCGCCCGTCAACGCCGACAGCAACAGCAGCTCTCATTTACAGTTGATTTATAATTTGACGATATGTGAGCTGAATGGCACAGATTGGCTGAATGAAAGGTTTGACTGGGCAGTGGAGACTTTCGTCATCTTTCCTGCTTTGACTCATATTGTCTCTTATGGCGCCCTTACCACCAGCCATTTTCTTGACACGGTCGGCCTGCTCACTGTGTCCACTGCTGGATATTATCATAAGCGGTACGTATTGAGTAGCATCTACGCTGTTTGTGCCCTGGCTGCGTTTGCTTGCTTCGCCATTAGGTTGGCAAAAAATTGCATGTCC…
L1C	Hebei-5-2020	Hebei	2020	Self-detection	ATGTGGGGGGAATGCTTGACCGCGGGTTGTTGCTCATCATTGCTTTTTTTGTGGTGTATCGTGCCATCCTGTTTTGTTGCGCCCGTCAACGCCGACAGCAACAGCAGCTCTCATTTACAGTTGATTTATAATTTGACGATATGTGAGCTGAATGGCACAGATTGGCTGAATGAAAGGTTTGACTGGGCAGTGGAGACTTTCGTCATCTTTCCTGCTTTGACTCATATTGTCTCTTATGGCGCCCTTACCACCAGCCATTTTCTTGACACGGTCGGCCTGCTCACTGTGTCCACTGCTGGATATTATCATAAGCGGTACGTATTGAGTAGCATCTACGCTGTTTGTGCCCTGGCTGCGTTTGCTTGCTTCGCCATTAGGTTGGCAAAAAATTGCATGTCC…
L1C	Shanxi-1-2020	Shanxi	2020	Self-detection	ATGTTGGGGAAGTGCTTGACCGCGGGTTATTGCTCATCATTGCATTTTTTGTGGTGTATCGTGCCATTCTGTTTTGTTGCGCTCGTCAACGCCAGCAACAGCAGCAGCTCTCATTTACAGTTGATTTATAACCTGACGATATGTGAGCTGAACGGCACAGATTGGCTGAGTAAAAGGTTTGACTGGGCAGTGGAGACTTTTGTCATTTTTCCTGCATTGACTCATATTGTCTCTTACGGCGCCCTTACCACTAGTCATTTTCTTGACACGATCGGTCTGATCACTGTGTCCACCGCCGGATATTATCACCAACGGTATGTGTTGAGTAGCATTTACGCTGTCTGTGCCCTGGCTGCGTTGGCTTGTTTCGTCATTAGGTTGACGAAAAATTGCATGTCA…
L1C	Shanxi-2-2020	Shanxi	2020	Self-detection	ATGTTTGGGAAGTGCTTGACCGCGGGTTATTGCTCGCAATTGCCTTTTTTGTGGTGTATCGTGCCATTCTGTTTTGCTGCGCTCGCCAACGCCAGCAACAGCAGCTCCCATCTCCAGTTGATTTATGACATGACGATATGTGAGCTGAATGGCACGGAGTGGCTGGGAAAAAATTTTGATTGGGCAGTGGAGACTTTTGTCATTTTCCCCGCATTGACTCATATTGTCTCTTACGGCGCCCTCACCACTAGCCATTTCCTTGACACGGTCGGCCTTGTCACTGTGTCCACCGCCGGTTATTATCATGGGCGGTATGTATTGAGTAGCATCTACGCTGTCTGTGCCCTGGCTGCGTTGGTTTGCTTCACCATTAGATTGGCAAAAAATTGCATGTCCTGG…
L1C	Shanxi-3-2020	Shanxi	2020	Self-detection	ATGTTTGGGAAGTGCTTGACCGCGGGTTATTGCTCGCAATTGCCTTTTTTGTGGTGTATCGTGCCATTCTGTTTTGCTGCGCTCGCCAACGCCAGCAACAGCAGCTCCCATCTCCAGTTGATTTATAACATGACGATATGTGAGCTGAATGGCACGGAGTGGCTGGGAAAAAATTTTGATTGGGCAGTGGAGACTTTTGTCATTTTCCCCGCATTGACTCATATTGTCTCTTACGGCGCCCTCACCACTAGCCATTTCCTTGACACGGTCGGCCTGGTCACTGTGTCCACCGCCGGTTATTATCATGGGCGGTATGTATTGAGTAGCATCTACGCTGTCTGTGCCCTGGCTGCGTTGGTTTGCTTCACCATTAGATTGGCAAAAAATTGCATGTCCTGG…
L1C	Shanxi-4-2020	Shanxi	2020	Self-detection	ATGTTTGGGAAGTGCTTGACCGCGGGTTATTGCTCGCAATTGCTTTTTTTGTGGTGTATCGTGCCATTCTGTTTTGCTGCGCTCGTCAACGCCAGCAACAGCAGCTCCCATCTCCAGTTGATTTATAACATGACGATATGTGAGCTGAATGGCACGGAGTGGCTGGGAAAAAATTTTGATTGGGCAGTGGAGACTTTTGTCATTTTCCCCGCATTGACTCATATTGTCTCTTACGGCGCCCTCACCACTAGCCATTTCCTTGACACGGTCGGCCTGGTCACTGTGTCCACCGCCGGTTATTATCATGGGCGGTATGTATTGAGTAGCATCTACGCTGTCTGTGCCCTGGCTGCGTTGGTTTGCTTCACCATTAGATTGGCAAAAAATTGCATGTCCTGG…
L1C	Jiangxi-1-2020	Jiangxi	2020	Self-detection	ATGTTGGGGAAGTGCTTGACCGCGGGCTATTGCTCACGATTGCCTTTTTTGTGGTGTATCGTGCCGTTCTGTTTTGCTGCGCTCGTCAACGCCAGCAGCAACAGCAGCTCCCATTTACAGTTGATTTACAACCTGACGATATGTGAGCTGAATGGCACAGATTGGCTGAATGCAAAATTTGATTGGGCAGTGGAGACTTTCGTCATCTTTCCTGCGTTGACTCATATTGTCTCCTACGGCGCCCTCACCACTAGTCATTTCCTTGACACGGTTGGTCTAATCACCGTGTCCACCGCCGGATATTATCACGGGCGGTATGTATTGAGTAGCATCTACGCGGCCTGTGCCCTGGCTGCGTTGATTTGCTTCGTCATTAGGTTGGCGAAAAATTGCATGTCC…
L1C	Jiangxi-2-2020	Jiangxi	2020	Self-detection	ATGTTGGGGAAATGCTTGACCGCGGGCTATTGCTCGCAATTGCCTTTTTTGTGGTGTATCGTGCCGTTCTGTTTTGCTGCGCTCGTCAACGCCAACAGCAACAGCAGCTCCCATTTACAGTTGATTTACAACCTGACGATATGTGAGCTGAATGGCACAGATTGGCTAGATGCAAAATTTGATTGGGCAGTGGAGATTTTCGTCATTTTTCCTGCGTTGACTCATATTGTCTCCTACGGCGCTCTCACCACTAGTCATTTCCTTGACACGGTTGGCCTAATCACCGTGTCCACCGCCGGATATTATCACGGGCGGTATGTGTTGAGTAGCATCTACGCTGCCTGTGCCCTGGCTGCGTTGATTTGCTTCGTCATTAGGTTGGCGAAAAATTGCATGTCC…
L1C	Jiangxi-3-2020	Jiangxi	2020	Self-detection	ATGTTTGGGAAATGCTTGACCGCGGGCTATTGCTCGTCGTTTCTTTCTTTGTGGTATATCGTGCCATTCTGTTTTACTGTGCTAGTCGAAGCCGGCAACAACAGCAGCTCCCATTTACAGTTGATTTATAACCTGACGATATGTGAGCTGAATGGCACAGATTGGCTGGACACACACTTTAACTGGGCAGTGGAGACTTTCGTCATCTTTCCTGTGTTGACTCATATTGTCTCTTACGCCGCTCTTACCACCAGCCATTTTCTTGACACGGTCGGCCTGCTCACTGTGTCCACCGCCGGTTATTATCACGGGCGGTATGTGTTGAGTAGCATCTACGCCGTCTGTGCCCTGGCTGCGTCGGTCTGCTTCGCCATTAGGTTGGCAAAAAATTGCATGTCC…
L1C	Jiangxi-4-2020	Jiangxi	2020	Self-detection	ATGTTGGGGAAATGCTTGACCGCGGGTTATTGCTTGCAATTGCCTTTTTTGTGGTGTATCGTGCCATTCTGCTTTGTTGTGCTCGTCAACGCCAACAGCAGCAGCTCCCATTTACAGTTGATTTACAACCTGACGATATGTGAGCTGAATGGCACGGAATGGCTGGGTAATCATTTTAATTGGGCAGTGGAGACTTTTGTCATCTTTCCTGCGTTGACTCACATTGTCTCTTACGGTGCCCTTACCACTAGCCATTTTCTTGACACGGTCGGCCTTGCCACTGTGTCCACCGCCGGTTATTATCACGGGCGGTATGTGTTGAGTAGCATCTACGCTGTCTGTGCTCTGGCTGCGTTGGTTTGCTTTGCTTTTCGGTTGGCAAAAAATTGCATGTCCTGG…
L1C	Jiangxi-5-2020	Jiangxi	2020	Self-detection	ATGTTGGGGAAATGCTTGACCGCGGGTTATTGCTCGCATTGCCATATTTTGAGATGTATCGTGCCGTTCTGTTTTGCTGCGCTCGTCCATTTCCCCACCAACCTTAGTACCCATTTACAGTTGATTTACAACCTGACGATATGTGAGCTGAATGGCACAGATTGGCTAAATGAAAAATTTGATTGGGCAGTGGAGACTTTCGTCATTTTTCCTGCGTTGACTCATATTGTCTCCTACGGCGCCCTCACCACTAGTCATTTCCTTGATACGGTTGGCCTAATCACCGTGTCCACCGCCGGATATTATCACGGGCGGTATGTATTGAGTAGCATCTACGCTGCCTGTGCCCTGGCTGCGTTGATTTGCTTCGTCATTAGGTTGGCGAAAAATTGCATGTCC…
L1C	Jiangxi-6-2020	Jiangxi	2020	Self-detection	ATGGTTGGGAAGTGCTTGACCGCGGGCTATTGCTCGCAATTGCCTTTTTTGTGGTGTATCGTGCCGTTCTGTTTTGCTGCGCTCGTCAGCGCCAACACCAACAGCAGCTCCCATTTACAGTTGATTTACAACCTGACGATATGTGAGCTGAATGGCACAGATTGGCTAAATAAAAAATTTGATTGGGCAGTGGAGACTTTCGTCATTTTTCCTGCGTTGACTCATATTGTCTCCTACGGCGCCCTCACCACTAGTCATTTCCTTGATACGGTTGGCCTAATCACCGTGTCCACCGCCGGATATTATCACGGGCGGTATGTATTGAGTAGCATCTACGCTGCCTGTGCCCTGGCTGCGTTGATTTGCTTCGTCATTAGGTTGGCGAAAAATTGCATGTCC…
L1C	Tianjin-1-2020	Tianjin	2020	Self-detection	ATGTTGGGGAAGTGCTTGACCGCGGGTTATTGCTCGCAATTGCCTTTTTTGTGGTATATCGTGCCATTCTGTTTTGCTGCGCTCGTCAACGCCAGCAGCGACAACAGCTCCCATTTGCAGTTGATTTATAACCTGACGATATGTGAGCTGAATGGCACAGATTGGCTGAACAAAAATTTTTCTTGGGCAGTAGAGACTTTCGTCATTTTTCCTGTGTTAACTCATATTGTCTCTTACGGTGCCCTCACCACTAGCCATTTTCTTGACACGGTCGGTCTGATCACTGTGTCCACCGCCGGGTACTATCACGGGCGGTATGTATTAAGTAGCATCTACGCTGTCTGTGCCCTAGCTGCGCTTGTTTGCTTCGCCATTAGGTTGGTAAAAAATTGCATGTCC…
L1C	Tianjin-2-2020	Tianjin	2020	Self-detection	ATGTGGGGGGAGTGCTTGACCGCGGGTTATTGCTTGCAATTGCCTTTTTTGTGGTGTATCGTGCCATTCTGTTTTGTTGCGATCGTCAACGCCAACAAAACCGGCAGCTCCCATTTACAGTTGATTTATAATTTGACGATATGCGAGCTGAATGGCACAGATTGGCTGGATGAAAAGTTTGATTGGGCAGTGGAGACCTTCGTCATTTTTCCTGTGTTGACTCACATTGTCTCTTATGGCGCCCTCACCACTAGCCACTTTCTCGACATGGCTGGCCTGATCACCGTGTCCACCGCCGGTTATTACCACGGGCGGTATGTATTGAGTAGCATCTACGCTGCCTGTGCCCTGGCTGCGTTGGTTTGCTTCGTCATTAGGTTGGCGAAAAATTGCATGTCC…
L1C	Inner Mongolia-1-2020	Inner Mongolia	2020	Self-detection	ATGTTGGGGGAGTGCTTGACCGCGGGCTATTGCTTGCAATTGCTTTTTTTGTGGTGTATCGTGCCGTTCTGTTTTGTTGCGATCGTCAACGCCAACGAAAACAGCAGCTCCCATTTACAGTTGATTTATAATTTGACGATATGCGAGCTGAATGGCACAGATTGGCTGGATAAAAAGTTTGATTGGGCAGTGGAGACCTTCGTCATTTTTCCTGTGTTGACTCACATTGTCTCTTATGGCGCCCTCACCACTAGCCACTTTCTCGACATGGCTGGCCTGATCACCGTGTCCACCGCCGGTTATTACCACGGGCGGTATGTATTGAGTAGCATCTACGCTGCCTGTGCCCTGGCTGCGTTGGTTTGCTTCGTCATTAGGTTGGCGAAAAATTGCATGTCC…
L1C	Inner Mongolia-2-2020	Inner Mongolia	2020	Self-detection	ATGTTGGGGAAGTGCTTGACCGCGGGTTGTTGCTCGCAATTGCCTTTTTTGTGGTATATCGTGCCGTTCTGTTTTGCTGCGCTCGTCAACGCCAACAGCAGCAGCAGCTCCCATCTGCAGTTGATTTATAACCTGACGATATGTGAGCTGAATGGCACAGATTGGCTGAACAAAAAATTTGACTGGGCAGTGGAGACCTTCGTTATTTTTCCTGTGTTGACTCATATTGTCTCTTACGGTGCCCTTACCACCAGCCATTTCCTTGACACGGTCGGCCTGACCACTGTGTCCACCGCCGGTTATTATCACGGGCGGTATGTGTTGAGTAGCATCTACGCTGTCTGTGCCCTGGCTGCGTTTGTTTGCTTCGCCATTAGGTTGGCGAAAAATTGCATGTCC…
L1C	Hunan-1-2020	Hunan	2020	Self-detection	ATGTTTGGGAAGTGCTTGACCGCGGGTTATTGCTCGCAATTGCTTTTTTCGTGGTGTATCGTGCCATTCTGTTTTGCTGTGCTCGTCAGCGCCAACGGCAACAGCAGCTCCCATTTACAGTTGATTTATAACCTGACGATATGTGAGCTGAATGGCACAGATTGGCTTAACGAAAGATTTTACTGGGCAGTGGAGACTTTCGTCATCTTTCCTGCGTTAACTCATATCATCTCTTATGGCGCCCTTACTACTAGCCATCTTCTTGATACGGTTGGCCTGATCACTGTGTCTACCGCCGGTTATCTTCACGGGCGGTATGTGTTGAGTAGTATCTACGCTGTTTGTGCTCTGGCTGCGCTGATTTGCTTCACCATTAGGCTAGCGAAAAACTGCATGTCC…
L1C	Hunan-2-2020	Hunan	2020	Self-detection	ATGTTGGGGAAGTGCTTGACCGCGGGTTATTGCTCACAATTGCTTTTTTTGTGGTGTATCGTGCCGTTCTGTTTTGTTGCGCTCGTCAACGCCAGCAACAGCAGCAGCTCCCATCTACAGTTGATTTATAACCTGACTATATGTGAGCTGAATGGCACAGATTGGCTGAACCAAAGATTTGACTGGGCAGTGGAGACTTTTGTCATCTTCCCTGTGTTGACCCACATTGTCTCTTACGGCGCCCTCACCACTAGCCATTTTCTTGACACGGTCGGCCTAATCACTGTGTCCACCGCTGGGTATTATCATGGGCGGTATGTATTGAGCAGCATCTACGCTGTCTGTGCTCTGGCCGCGTTGGTTTGCTTCGCCATTAGGTTGGCGAAAAATTGCATGTCC…
L1C	Hunan-3-2020	Hunan	2020	Self-detection	ATGTTGGGGAAATGCTTGACCGCGGGCTATTGCTCGTCGTTTCCTTCTTTGTGGTATATCGTGCCATTCTGTTTTACTGTGCTAGTCGAAGCCAGCAACAACAGCAGCTCCCATTTACAGTCGATTTATAACCTGACGATATGTGAGCTGAATGGCACAGATTGGCTGAACACACACTTTAACTGGGCAGTGGAGACTTTCGTCATCTTTCCTGTGTTGACTCACATTGTCTCTTACGGCGCTCTTACCACCAGCCACTTTCTTGACACGGCCGGCCTGCTTACTGTGTCCACCGCCGGTTATTATCACGGGCGGTATGTATTGAGTAGCATCTACGCCGTCTGTGCCCTGGCTGCGTCGGTCTGCTTCGCCATTAGGTTGGCGAAAAATTGCATGTCC…
L1C	Sichuan-1-2020	Sichuan	2020	Self-detection	ATGTTTGGGAAGTGCTTGACCGCGGGCTATTGCTCGTCGTTTCTTTTTTTGTGGTATATCGTGCCATTCTGTTTTACTGTGCTAGTCGAAGCCAGCAACAACAGCAGCTCCCATTTACAGTTGATTTATAACCTGACGATATGTGAGCTGAATGGCACAGATTGGCTGAACACACACTTTAACTGGGCAGTGGAGACTTTCGTCATCTTTCCTGTGTTGACTCATATTGTCTCTTACGGCGCTCTTACCACCAGCCATTTTCTTGACACGGTCGGCCTGCTCACTGTGTCCACCGCCGGTTATTATCACGGGCGGTATGTATTGAGTAGCATCTACGCCGTCTGTGCCCTAGCAGCGTCGGTCTGCTTCGCCATTAGGTTGGCAAAAAATTGCATGTCC…
L1C	Sichuan-2-2020	Sichuan	2020	Self-detection	ATGTTGGGGAAGTGCTTGACCGCGGGTTATTGCTTGCAATTGCCTTTTTTGTGGTGTATCGTGCCATTCTGCTTTGTTGTGCTCGTCAACGCCAACAGCAGCAGCTCCCATTTACAGTTGATTTACAACCTGACGATATGTGAGCTGAATGGCACGGAGTGGCTGGGTAATCATTTTAATTGGGCAGTGGAGACTTTTGTCATCTTTCCTGCGTTGACTCACATTGTCTCTTACGGTGCCCTTACCACTAGCCATTTTCTTGACACGGTCGGCCTTGCCACTGTGTCCACCGCCGGTTATTATCACGGGCGGTATGTGTTGAGTAGCATCTACGCTGTCTGTGCTCTGGCTGCGTTGGTTTGCTTTGCTTTTCGGTTGGCAAAAAATTGCATGTCCTGG…
L1A	Sichuan-3-2020	Sichuan	2020	Self-detection	ATGTTGGGGAAATGCTTGACCGCGGGTTATTGCTCGCATTTGCCTTTTTTGTGGTGTATCGTGCCATTCTGTTTTGTTGCACTCGTCAACGCCGAAAACAGCAGCTCCCATTTACAGTTGATTTACAACCTGACGATATGTGAGCTGAATGGCACAAATTGGCTAAATAAAAATTTTGATTGGGCGGTGGAGACCTTTGTCATCTTTCCTGTGTTAACTCATATTGTCTCCTATGGCGCCCTAACCACCAGCCATTTCCTTGACACATTCGGCCTGATCACCGTGTCTACCGCCGGATATTACCACGGGCGATATGTCTTGAGCAGCATTTACGCCGTCTGCGCCCTAGCTGCGTTAATTTGCTTCGTCATCAGGCTAACAAAAAATTGCATGTCCTGG…
L1C	Sichuan-4-2020	Sichuan	2020	Self-detection	ATGTTGGGGAAATGCTTGACCGCGGGCTGTTGCTCGCAATTGCTTTTTTTGTGGTGTATCGTGCCGTTCCGTTTTGTTGTGCTCGTCAACTCCCATAGCATCCGCAGTAATTTACAGTCGATTTACAACCTGACGATATGTGAGCTGAATGGCACGAATTGGCTGGGTGATCATTTTAGTTGGGCAGTGGAGACTTTTGTCATCTTTCCTGCGTTGACTCACATTGTCTCTTACGGTGCCCTTACTACTAGCCATTTTCTCGACACGGTCGGCCTCGCCACTGTGTCCACCGCCGGTTATTATCACGAGCGGTATGTGTTGAGTAGCATCTACGCTGTCTGTGCTCTGGCTGCGTTGGTTTGCTTTGCTTTTCGGTTGGCAAAAAATTGCATGTCCTGG…
L1C	Sichuan-5-2020	Sichuan	2020	Self-detection	ATGTTGGGGAAATGCTTGACCGCGGGTTATTGCTCGCAATTGCTTTTTTTGTGGTATATCGTGCCATTCTGTTTTGTTGCGTTCGTCAACGCCAGCAACAGCAGCAGCTCCAACTTACAGTTGATTTATAACCTGACGATATGTGAGCTGAATGGCACAGAATGGCTGAATAAAAATTTTTCTTGGGCGGTAGAGACTTTTGTCATTTTTCCTGTGTTAACTCATATTGTCTCTTACGGCGCCCTCACCACCAGCCATTTCCTTGACACGGTCTGCCTAACCACCGTGTCCACCGCCGGGTATTATCACGGGCGGTATGTGTTGAGTAGCATCTATGCTGTCTGTGCTCTGGCTGCGTTTGCTTGCTTCGCCATTCGGTTGGCAAAAAATTGCATGTCC…
L1C	Chongqing-1-2020	Chongqing	2020	Self-detection	ATGTTGGGGAAATGCTTGACCGCGGGCTGTTGCTCGCAATTGCTTTTTTTGTGGTGTATCGTGCCATTCTGCTTTGTTGTGCTCGTCAACGCCAACAGCAGCAGCTCCCATTTACAGTCGATTTACAACCTGACGATATGTGAGCTGAATGGCACGAATTGGCTGGGTGATCATTTTAGTTGGGCAGTGGAGACTTTTGTCATCTTTCCTGCGTTGACTCACATTGTCTCTTACGGTGCCCTTACTACTAGCCATTTTCTCGACACGGTCGGCCTCGCCACTGTGTCCACCGCCGGTTATTATCACGGGCGGTATGTGTTGAGTAGCATCTACGCTGTCTGTGCTCTGGCTGCGTTGGTTTGCTTTGCTTTTCGGTTGGCAAAAAATTGCATGTCCTGG…
L1C	Chongqing-2-2020	Chongqing	2020	Self-detection	ATGTTGGGGAAATGCTTGACCGCGGGCTGTTGCTCGCAATTGCTTTTTTTGTGGTGTATCGTGCCGTTCTGTTTTGCTGCGCTCGTCAGCGCCAACACCAACAGCAGCTCCCATTTACAGTTGATTTACAACCTGACGATATGTGAGCTGAATGGCACAGATTGGCTAAATAAAAAATTTGATTGGGCAGTGGAGACTTTCGTCATTTTTCCTGCGTTGACTCATATTGTCTCCTACGGCGCCCTCACCACTAGTCATTTCCTTGATACGGTTGGCCTAATCACCGTGTCCACCGCCGGATATTATCACGGGCGGTATGTATTGAGTAGCATCTACGCTGCCTGTGCCCTGGCTGCGTTGATTTGCTTCGTCATTAGGTTGGCGAAAAATTGCATGTCC…
L1C	Chongqing-3-2020	Chongqing	2020	Self-detection	ATGTTGGGGAAATGCTTGACCGCGGGCTGTTGCTCGCAATTGCTTTCTTTGTGGTATATCGTGCCATTCTGTTTTACTGTGCTAGTCGAAGCCAGCAACAACAGCGGCTCCCATTTACAGTCGATTTATAACCTGACGATATGTGAGCTGAATGGCACAGATTGGCTGAACACACGCTTTAACTGGGCAGTGGAGACTTTCGTTATCTTTCCTGTGTTGACTCACATTGTCTCTTACGGCGCTCTTACCACCAGCCACTTTCTTGACACGGTCGGCCTGCTTACTGTGTCCACCGCCGGTTATTATCACGGGCGGTATGTATTGAGTAGCATCTACGCCGTCTGTGCCCTGGCTGCGTCGGTCTGCTTCGCCATTAGGTTGGCGAAAAATTGCATGTCC…
L1C	Chongqing-4-2020	Chongqing	2020	Self-detection	ATGTTGGGGAAATGCTTGACCGCGGGCTGTTGCTCGCAATTGCTTTTTTTGTGGTGTATCGTGCCCTTCTGTTTTGCTGCGCTCGTCCACTTCCCCACCAACCTTCGTACCCATTTACAGTTGATTTACAACCTGACGATATGTGAGCTGAATGGCACAGATTGGCTAAATGAAAAATTTGATTGGGCAGTGGAGACTTTCGTCATTTTTCCTGCGTTGACTCATATTGTCTCCTACGGCGCCCTCACCACTAGTCATTTCCTTGATACGGTTGGCCTAATCACCGTGTCCACCGCCGGATATTATCACGGGCGGTATGTATTGAGTAGCATCTACGCTGCCTGTGCCCTGGCTGCGTTGATTTGCTTCGTCATTAGGTTGGCGAAAAATTGCATGTCC…
L1C	Chongqing-5-2020	Chongqing	2020	Self-detection	ATGTTGGGGAAATGCTTGACCGCGGGCTGTTGCTCGCAATTGCTTTTTTTGTGGTGTATCGTGCCCTTCTGTTTTCCTGCGCTCGTCCATTTCCCCACCATCCTTAGTACCCATTTACAGTTGATTTACAACCTGACGATATGTGAGCTGAATGGCACAGATTGGCTAAATGAAAAATTTGATTGGGCAGTGGAGACTTTCGTCATTTTTCCTGCGTTGACTCATATTGTCTCCTACGGCGCCCTCACCACTAGTCATTTCCTTGATACGGTTGGCCTAATCACCGTGTCCACCGCCGGATATTATCACGGGCGGTATGTATTGAGTAGCATCTACGCTGCCTGTGCCCTGGCTGCGTTGATTTGCTTCGTCATTAGGTTGGCGAAAAATTGCATGTCC…
L5A	Shaanxi-1-2020	Shaanxi	2020	Self-detection	ATGTTGGGGAAATGCTTGACCGCGGGCTGTTGCTCGCAATTGCTTTCTTTGTGGTGTATCGTGCCGTTCTGTTTTGCTGTGCTCGCCAACGCCAGCAACGACAGCAGCTCCCATCTACAGCTGATTTACAACTTGACGCTATGTGAGCTGAATGGCACAGATTGGCTAGCTAACAAATTTGATTGGGCAGTGGAGAGTTTTGTCATCTTTCCCGTTTTGACTCACATTGTCTCCTATGGTGCCCTCACTACCAGCCATTTCCTTGACACAGTCGCTTTAGTCACTGTGTCTACCGCCGGGTTTGTTCACGGGCGGTATGTCCTAAGTAGCATCTACGCGGTCTGTGCCCTGGCTGCGTTGACTTGCTTCGTCATTAGGTTTGCAAAGAATTGCATGTCC…
L1C	Zhejiang-1-2020	Zhejiang	2020	Self-detection	ATGTTTGGGAAATGCTTGACCGCGGGTTATTGCTCGCAATTGCCTTTTTTGTGGTGTATCGTGCCACTCTGTTTTGTTGCACTCGTCAACGCCGAAAACAGCAGCTCCCATTTACAGTTGATTTATAACCTGACAATATGTGAGCTGAATGGCACAGAATGGCTGGGCAGAAAATTCGACTGGGCAGTGGAGACTTTCGTCATCTTTCCTGTGTTGACTCATATTGTTTCTTACGGTGCCCTCACCACTAGTCATTTTCTTGATGCGGTCGGCCTGACTACTGTGTCCACCGCCGGTTATTATCACGGGCGGTACGTGTTGAGTAGCATTTACGCTATCTGTGCCCTGGCTGCGTTGGTTTGCTTCACCATTAGGTTTGCAAAGAATTGCATGTCCTGG…
L1C	Anhui-1-2021	Anhui	2021	Self-detection	ATGTTTGGGAAGTGCTTGACCGCGGGTTATTGCTCGCAATTGCCTTTTTTGTGGTGTATCGTGCCATTCTGTCTTGTTGCGCTCGTCAACGCCAGCAACGGCAGCAGCTCCCATTTACAGTCGATTTACAACCTAACGATATGTGAGCTGAATGGCACGGATTGGTTAAACAAAAAATTTGGCTGGGCAGTGGAGACTTTCGTTATCTTTCCTGCGTTGACTCATATCGTCTCTTACGGCGCCCTTACTACCAGCCATTTTCTTGACACGGTCGGCCTGATCACTGTATCTACCGCCGGTTATTATCATGGGCGGTATGTGTTGAGTAGCATCTACGCCGTCTGTGCCCTCGCTGCGCTGATTTGCTTCACCATTAGGCTGGCGAAAAATTGCATGTCC…
L1A	Anhui-2-2021	Anhui	2021	Self-detection	ATGTTTTGGAAATGCTTGACCGCGGGCTGCTGCTCGCAATTGCTTTTTTTGTGGTGTATCGTGCCGTTCTGTTTAGTTGCGCTCGTCAGCGCCGGCAAAAACAGCAGCTCCCATTTACAGTTGATTTACAACCTGACGATATGTGAGCTGAATGGCACAGATTGGCTAAATGGAAATTTTGATTGGGCGGTGGAGACCTTTGTTGTTTTTCCTGTGTTGACTCATATTGTCTCCTATGGCGCCCTAACCACCAGCCATTTCCTTGACACATTCGGCCTGATCACCGTGTCTGCCGCCGGATATTACCACGGGCGATATGTCTTGAGCAGCATTTACGCCGTCTGCGCCCTAGCTGCGTTAACTTGCTTCGTCATCAGGCTAACAAAAAATTGCATGTCC…
L1C	Anhui-3-2021	Anhui	2021	Self-detection	ATGTTGGGGAAATGCTTGACCGCGGGTTATTGCTCGCAATTGCTTTTTTTGTGGTGTATCGTGCCATCCTGTTTTGTTGCACTCGTCAACTCCGAAAACAGCAGCTCCCATTTACAGTTGATTTATAACCTGACAATATGTGAGCTGAATGGCACAGATTGGCTGGACAAAAAATTCGACTGGGCAGTGGAGACTTTCGTCATCTTTCCTGTGTTGACTCATATTGTTTCTTACGGTGCCCTTACCACTAGCCATTTTCTCGATGCGGTCGGCCTGACTACTGTGTCCACCGCCGGTTATTATCACGGGCGGTACGTGTTGAGTAGCATTTACGCTGTCTGCGCCCTGGCTGCGTTGGTTTGCTTCACCATTAGGTTTGCAAAGAATTGCATGTCCTGG…
L5A	Anhui-4-2021	Anhui	2021	Self-detection	ATGTTGGGGAAGTGCTTGACCGCGGGCTGTTGCTCGCGATTGCTTTCTTTGTGGTGTATCGTGCCGTTCTGTTTTGCTGTGCTCGCCAACGCCAGCAACGACAGCAGCTCCCATCTACAGCTGATTTACAACTTGACGCTATGTGAGCTGAATGGCACAGATTGGCTAGCTAACAAATTTGATTGGGCAGTGGAGAGTTTTGTCATCTTTCCCGTTTTGACTCACATTGTCTCCTATGGTGCCCTCACTACCAGCCATTTCCTTGACACAGTCGCTTTAGTCACTGTGTCTACCGCCGGGTTTGTTCACGGGCGGTATGTCCTAAGTAGCATCTACGCGGTCTGTGCCCTGGCTGCGTTGACTTGCTTCGTCATTAGGTTTGCAAAGAATTGCATGTCC…
L1C	Anhui-5-2021	Anhui	2021	Self-detection	ATGTTTGGGAAGTGCTTGACCGCGGGTTATTGCTCGCAATTGCTTTTTTTGTGGTGTATCGTGCCATCCTGTTTTGTTGCACTCGTCAACTCCGAAAACAGCAGCTCCCATTTACAGTTGATTTATAACCTGACAATATGTGAGCTGAATGGCACAGATTGGCTGGACAAAAAATTCGACTGGGCAGTGGAGACTTTCGTCATCTTTCCTGTGTTGACTCATATTGTTTCTTACGGTGCCCTTACCACTAGCCATTTTCTCGATGCGGTCGGCCTGACTACTGTGTCCACCGCCGGTTATTATCACGGGCGGTACGTGTTGAGTAGCATTTACGCTGTCTGCGCCCTGGCTGCGTTGGTTTGCTTCACCATTAGGTTTGCAAAGAATTGCATGTCCTGG…
L1C	Henan-1-2021	Henan	2021	Self-detection	ATGTTGGGGAAATGCTTGACCGCGGGTTATTGCTCGCAATCGCTTTTTTTGTGGTGTATCGTGCCATTCTGTTTTGTTGTGCTCGTCAACGCCGACAACAGCAGCTCCCATCTACAGTTGATTTATAATTTGACGATATGTGAGCTGAATGGCACAGATTGGCTTAACAAAAATTTTAGCTGGGCAGTGGAGACTTTCGTCATCTTTCCTGTGTTTACTCATATCGTCTCTTACGGTGCCCTTACCACTAGCCATTTCCTTGACATGGTCGCCCTGACCACTGTGTCCACCGCCGGTTATTACCACCGGCGGTATGTACTGAGTAGCATTTATGCTGTCTGCGCCCTGGCTGCGACGGTTTGCTTCGCCATTAGGCTGGCGAAAAATTGCATGTCCTGG…
L1C	Henan-2-2021	Henan	2021	Self-detection	ATGTTTGGGAAATGCTTGACCGCGGGTTATTGCTCGCAATCGCTTTTTTTGTGGTGTATCGTGCCATTCTGTTTTGTTGTGCTCGTCAACGCCGACAACAGCAGCTCCCATCTACAGTTGATTTATAATTTGACGATATGTGAGCTGAATGGCACAGATTGGCTTAACGAAAATTTTAGCTGGGCAGTGGAGACTTTCGTCATCTTTCCTGTGTTTACTCATATCGTCTCTTACGGTGCCCTTACCACTAGCCATTTCCTTGACATGGTCGCCCTGACCACTGTGTCCACCGCCGGTTATTACCACGGGCGGTATGTACTGAGTAGCATTTATGCTGTCTGCGCCCTGGCTGCGACGGTTTGCTTCGCCATTAGGCTGGCGAAAAATTGCATGTCCTGG…
L5A	Henan-3-2021	Henan	2021	Self-detection	ATGTTTGGGAAATGCTTGACCGCGGGCTGTTGCTCGCAATTGCTTTCTTTGTGGTGTATCGTGCCGTTCTATTTTGCTGTGCTCGCCAACGCCAACAGCAACAGCAGCTCCCATCTACAGCTGATTTACAACTTGACGCTATGTGAGCTGAATGGCACAGATTGGCTAGCTGACAAATTTGATTGGGCAGTGGAGAGTTTTGTCATCTTTCCCGTTTTGACTCACATTGTCTCCTATGGTGCCCTCACTACTAGCCATTTCCTTGACACAGTCGCTTTAGTCACTGTGTCTACCGCCGGGTTTGTTCACGGGCGGTATGTCCTAAGTAGCATCTACGCGGTCTGTGCCCTGGCTGCGTTGACTTGCTTCGTCATTAGGTTTGCAAAGAATTGCATGTCC…
L1C	Henan-4-2021	Henan	2021	Self-detection	ATGGTTTGGAAATGCTTGACCGCGGGTTATTGCTCGCAATTGCTTTTTTTGTGGTGTATCGTGCCATCCTGTTTTGTTGTGCTCGTCAACGCCGACAACAGCAGCTCCCATTTACAGTTGATTTATAACTTGACGATATGTGAGCTGAATGGCACAGATTGGCTAAATAAAAGCTTTGACTGGGCAGTGGAGACTTTCGTCATCTTTCCTGTGTTGACTCACATTGTTTCTTACGGAGCCCTTACCACTAGCCATTTTCTCGACACGGTCGGCCTGGCCACTGTGTCCACCGCCGGTTATTATCACGGGCGGTATGTATTAAGTAGCATTTACGCTGTCTGTGCTCTGGCAGCGTTGGTTTGCTTCGCCTTTAGGCTGGCAAAAAATTGTATGTCCTGG…
L1C	Henan-5-2021	Henan	2021	Self-detection	ATGTTGGGGAAATGCTTGACCGCGGGTTACTGCTCATCATTGCTTTTTTTGTGGTGTATCGTGCCATCCTGTTTTGTTGTGCTCGTCAACGCCAACGGCAACAGCAGCTCTCATTTACAGTTGATTTATAACTTGACGATATGTGAGCTGAATGGCACAGATTGGCTGAACGAACATTTCGGTTGGGCAGTGGAGACTTTCGTCATCTTTCCTGCTTTGACTCACATTGTCTCTTATGGCGCCCTTACCACTAGCCATTTTCTTGATACGGTCGGCCTGCTCACTGTGTCCACTGCTGGATATTATCACAGGCGGTACGTATTGAGTAGCATCTACGCTGTTTGTGCCCTGGCTGCGTTTGCTTGCTTCGCCATTAGGTTGGCGAAAAATTGCATGTCT…
L1C	Henan-6-2021	Henan	2021	Self-detection	ATGTTGGGGGAATGCTTGACCGCGGGTTATTGCTCGCAATTGCTTTTTTTGTGGTGTATCGTGCCATTCTGTTTTGTTGCGCTCGTCAACGCCAGCAACAGCAGCAGCTCAAATTTACAGTTGATTTATAACCTGACGATATGTGAGCTGAATGGCACAGATTGGCTGGGCGAAGGATTTAGTTGGGCCGTGGAGACTTTTGTCATCTTTCCTGTGTTGACTCATATTGTTTCCTACGGCGCCCTCACCACTAGCCATTTTCTTGACACGGTCGGCCTGATCACTGTGTCCACCGCCGGATATTATCACAAGCGGTATGTATTGAGTAGCATCTACGCCGTCTGTGCCCTGGCTGCGTTGGTTTGCTTCACCATTAGGTTGGTAAAAAATTGCATGTCC…
L1C	Sichuan-1-2021	Sichuan	2021	Self-detection	ATGTTTGGGAAATGCTTGACCGCGGGTTATTGCTCGCAATTGCTTTTTTTGTGGTGTATCGTGCCATTCTGTTTTGTTGCGCTCGCCAACGCCAACAACAGCAGCAGCTCCCATTTACAGTTGATTTATAACCTGACGATATGTGAGCTGAATGGCACAGATTGGCTGAATAAAAATTTTAGTTGGGCCGTGGAGACTTTTGTTATTTTTCCTGTGTTAACTCATATTGTTTCCTACGGCGCCCTTACCACTAGCCATTTTCTTGACACGGTCGGCCTGATCACTGTGTCCACCGCCGGATATTACCACGGGCGGTATGTATTGAGTAGCATCTACGCCGTCTGTGCCCTGGCTGCGTTGGTTTGCTTCACCATTAGGTTGGTGAAAAATTGCATGTCC…
L1C	Sichuan-2-2021	Sichuan	2021	Self-detection	ATGTTTGGGAAATGCTTGACCGCGGGTTATTGCTCGCAATTGCTTTTTTTGTGGTGTATCGTGCCATTCTGTTTTGTTGCGCTCGCCAACGCCAACAACAGCAGCAGCTCCCATTTACAGTTGATTTATAACCTGACGATATGTGAGCTGAATGGCACAGATTGGCTGAATAAAAATTTTAGTTGGGCCGTGGAGACTTTTGTTATTTTTCCTGTGTTAACTCATATTGTTTCCTACGGCGCCCTTACCACTAGCCATTTTCTTGACACGGTCGGCCTGATCACTGTGTCCACCGCCGGATATTACCACGGGCGGTATGTATTGAGTAGCATCTACGCCGTCTGTGCCCTGGCTGCGTTGGTTTGCTTCACCATTAGGTTGGTGAAAAATTGCATGTCC…
L1C	Sichuan-3-2021	Sichuan	2021	Self-detection	ATGTTGGGGAAATGCTTGACCGCGGGTTATTGCTTGCAATTGCCTTTTTTGTGGTGTATCGTGCCATTCTGCTTTGTTGTGCTCGTCAACGCCAACAGCAGCAGCTCCCATTTACAGTCGATTTACAACCTGACGATATGTGAGCTGAATGGCACGAATTGGCTGGGTGATCATTTTAGTTGGGCAGTGGAGACTTTTGTCATCTTTCCTGCGTTGACTCACATTGTCTCTTACGGTGCCCTTACTACTAGCCATTTTCTCGACACGGTCGGCCTCGCCACTGTGTCCACCGCCGGTTATTATCACGGGCGGTATGTGTTGAGTAGCATCTACGCTGTCTGTGCTCTGGCTGCGTTGGTTTGCTTTGCTTTTCGGTTGGCAAAAAATTGCATGTCCTGG…
L1C	Sichuan-4-2021	Sichuan	2021	Self-detection	ATGTTTGGGAAGTGCTTGACCGCGGGTTATTGCTTGCACTTGCCTTTTTTGTGGTGTATCGTGCCATTCTGCTTTGTTGTGCTCGTCAACGCCAACAGCAGCAGCTCCCATTTACAGTTGATTTACAACCTGACGATATGTGAGCTGAATGGCACGGAATGGCTGGGTAATCATTTTAGTTGGGCAGTGGAGACTTTTGTCATTTTTCCTGCGTTGACTCACATTGTCTCTTACGGTGCCCTTACCACTAGCCATTTTCTTGACACGGTCGGCCTTGCCACTGTGTCCACCGCCGGTTATTATCACGGGCGGTATGTGTTGAGTAGCATCTACGCTGTCTGTGCTCTGGCTGCGTTGGTTTGCTTTGCTTTTCGGTTGGCAAAAAATTGCATGTCCTGG…
L1A	Sichuan-5-2021	Sichuan	2021	Self-detection	ATGTTGGAGAAATGCTTGACCGCGGGCTGATGCTCGCAATTGCCTTTTTTGTGGTGTATCGTGCCATTCTGTTTTGTTGCACTCGTCAACGCCGAAAACAGCAGCTCCCATTTACAGTTGATTTACAACCTGACGATATGTGAGCTGAATGGCACAGATTGGCTAAATAAAAATTTTGATTGGGCGGTGGAGACCTTTGTCATCTTTCCTGTGTTGACTCATATTGTCTCCTATGGCGCCCTAACCACCAGCCATTTCCTTGACACATTCGGCCTGATCACCGTGTCTACCGCCGGATATTACCACGGGCGATATGTCTTGAGCAGCATTTACGCCGTCTGCGCCCTAGCTGCGTTAATTTGCTTCGTCATCAGGCTAACAAAAAATTGCATGTCCTGG…
L5A	Sichuan-6-2021	Sichuan	2021	Self-detection	ATGTTGGAGAAATGCTTGACCGCGGGCTGTTGCTCGCAATTGCTTTCTTTGTGGTGTATCGTGCCGTTCTGTTTTGCTGTGCTCGCCAACGCCAGCAACGACAGCAGCTCCCATCTACAGCTGATTTACAACTTGACGCTATGTGAGCTGAATGGCACAGATTGGCTAGCTAACAAATTTGATTGGGCAGTGGAGAGTTTTGTCATCTTTCCCGTTTTGACTCACATTGTCTCCTATGGTGCCCTCACTACCAGCCATTTCCTTGACACAGTCGCTTTAGTCACTGTGTCTACCGCCGGGTTTGTTCACGGGCGGTATGTCCTAAGTAGCATCTACGCGGTCTGTGCCCTGGCTGCGTTGACTTGCTTCGTCATTAGGTTTGCAAAGAATTGCATGTCC…
L5A	Sichuan-7-2021	Sichuan	2021	Self-detection	ATGTTGGAGAAATGCTTGACCGCGGGCTGTTGCTCGCAATTGCTTTCTTTGTGGTGTATCGTGCCGTTCTGTTTTGCTGTGCTCGCCAACGCCAGCAACGACAGCAGCTCCCATCTACAGCTGATTTACAACTTGACGCTATGTGAGCTGAATGGCACAGATTGGCTAGCTAACAAATTTGATTGGGCAGTGGAGAGTTTTGTCATCTTTCCCGTTTTGACTCACATTGTCTCCTATGGTGCCCTCACTACCAGCCATTTCCTTGACACAGTCGCTTTAGTCACTGTGTCTACCGCCGGGTTTGTTCACGGGCGGTATGTCCTAAGTAGCATCTACGCGGTCTGTGCCCTGGCTGCGTTGACTTGCTTCGTCATTAGGTTTGCAAAGAATTGCATGTCC…
L5A	Sichuan-8-2021	Sichuan	2021	Self-detection	ATGTTGGGGAAGTGCTTGACCGCGGGCTGTTGCTCGCAATTGCTTTCTTTGTGGTGTATCGTGCCGTTCTGTTTTGCTGTGCTCGCCAACGCCAGCAACGACAGCAGCTCCCATCTACAGCTGATTTACAACTTGACGCTATGTGAGCTGAATGGCACAGATTGGCTAGCTAACAAATTTGATTGGGCAGTGGAGAGTTTTGTCATCTTTCCCGTTTTGACTCACATTGTCTCCTATGGTGCCCTCACTACCAGCCATTTCCTTGACACAGTCGCTTTAGTCACTGTGTCTACCGCCGGGTTTGTTCACGGGCGGTATGTCCTAAGTAGCATCTACGCGGTCTGTGCCCTGGCTGCGTTGACTTGCTTCGTCATTAGGTTTGCAAAGAATTGCATGTCC…
L5A	Sichuan-9-2021	Sichuan	2021	Self-detection	ATGTTTGGGAAGTGCTTGACCGCGGGCTGTTGCTCGCAATTGCTTTCTTTGTGGTGTATCGTGCCGTTCTGTTTTGCTGTGCTCGCCAACGCCAGCAACGACAGCAGCTCCCATCTACAGCTGATTTACAACTTGACGCTATGTGAGCTGAATGGCACAGATTGGCTAGCTAACAAATTTGATTGGGCAGTGGAGAGTTTTGTCATCTTTCCCGTTTTGACTCACATTGTCTCCTATGGTGCCCTCACTACCAGCCATTTCCTTGACACAGTCGCTTTAGTCACTGTGTCTACCGCCGGGTTTGTTCACGGGCGGTATGTCCTAAGTAGCATCTACGCGGTCTGTGCCCTGGCTGCGTTGACTTGCTTCGTCATTAGGTTTGCAAAGAATTGCATGTCC…
L1C	Jiangxi-1-2021	Jiangxi	2021	Self-detection	ATGTTGGGGAAATGCTTGACCGCGGGTTATTCCCCGCAATTGCTTTTTTTGTGGTGTATCGTGCCATTCTGTTTTGCTGTGCTCGTCGGCGCCAACGGCAACAGCAGCTCCCATTTACAGTTGATTTATAACCTGACGATATGTGAGCTGAATGGCACAGATTGGCTTAACCAAAAATTTGACTGGGCAGTGGAGACTTTCGTCATCTTTCCTGCATTAACTCATATCATCTCTTATGGCGCCCTTACTACTAGCCATCTTCTTGATACGGTTGGCCTGATCACTGTGTCTACCGCCGGTTATTGTCACGGGCGGTATGTGTTGAGTAGTATCTACGCTGTTTGTGCTCTGGCTGCGCTGATTTGCTTCACCATTAGGCTAGCGAAAAACTGCATGTCC…
L1C	Jiangxi-2-2021	Jiangxi	2021	Self-detection	ATGTTTTGGAAATGCTTGACCGCGGGTTATTGCTTGCAATTGCCTTTTTTGTGGTGTATCGTGCCATTCTGTTTTGTTGTGCTCGTCAACGCCAACAACAGCAGCTCCCATTTACAGTTGATTTATAACCTGACGATATGTGAGCTGAATGGCACAGACTGGCTGGGTAATCATTTTAATTGGGCAGTGGAGACTTTTGTCATCTTCCCTGCGTTGACCCACATTGTCTCTTACGGTGCCCTTACCACTAGCCATTTTCTTGACGCGGTCGGCCTGGCCACTGTGTCCACCGCCGGTTATTATCACGGGCGGTATGTGTTGAGTAGCATCTACGCTGTCTGTGCTCTGGCTGCGTTGGTCTGCTTTGCTTTTCGGTTTGCAAAAAATTGCATGTCCTGG…
L1C	Jiangxi-3-2021	Jiangxi	2021	Self-detection	ATGTTGGGGAAATGCTTGACCGCGGGTTATTGCTTGCAATTGCCTTTTTTGTGGTGTATCGTGCCATTCTGTTTTGTTGTGCTCGTCAACGCCAACAACAGCAGCTCCCATTTACAGTTGATTTATAACCTGACGATATGTGAGCTGAATGGCACAGACTGGCTGGGTAATCATTTTAATTGGGCAGCGGAGACTTTTGTCATCTTCCCTGCGTTGACCCACATTGTCTCTTACGGTGCCCTTACCACTAGCCATTTTCTTGACGCGGTCGGCCTGGCCACTGTGTCCACCGCCGGTTATTATCACGGGCGGTATGTGTTGAGTAGCATCTACGCTGTCTGTGCTCTGGCTGCGTTGGTCTGCTTTGCTTTTCGGTTGGCAAAAAATTGCATGTCCTGG…
L1C	Hunan-1-2021	Hunan	2021	Self-detection	ATGTTGGGGAAATGCTTGACCGCGGGTTATTGCTCGCAATTGCTTTTTTTGTGGTATATCGTGCCGTTCTGTTTTGTTGCGCTCGTCAACGCCAACGACAACAGCAGCTCCCATTTACAATTGATTTATAACATGACGATATGTGAGCTGAATGGCACGGACTGGCTGAACAGTCATTTTAGTTGGGCAGTGGAGACTTTCGTTATCTTTCCTGTGTTGACTCATATCGTCTCCTACGGCGCCCTTACCACTAGCCATTTTCTTGACACGGCCGGCCTTATCACTGTGTCCGCCGCCGGTTACTGGCACCGTCGGTATGTGTTGAGCAGCATCTACGCTGTCTGTGCCCTGGCTGCGTTGATTTGCTTCGCCATTAGGTTGGCAAAAAATTGCATGTCC…
L1C	Shandong-1-2021	Shandong	2021	Self-detection	ATGTTGGGGAAATGCTTGACCGCGGGTTATTGCTCGCAATTGCTTTTTTTGTGGTGTATCGTGCCATTCTGGTTTGCTGCGCTCGTCAACGCCAACAGCACCAGCAGCTCCCATTTACAGTTGATTTATAACCTGACGATATGCGAGCTGAATGGCACAGATTGGCTGGACAAAAAATTTGACTGGGCAGTGGAGACATTCGTCATTTTTCCTGCGTTGACTCATATTGTCTCCTATGGCGCCCTTACCACTAGTCATTTCCTTGACACGGTTGGCCTTATCACTGTATCTACCGCCGGCTATCTTCACGGGCGGTATGTGTTGAGTAGCATCTACGCTGTCTGTGCCCTGGCTGCGCTGATCTGCTTCACCATTAGACTGGCAAAAAATTGCATGTCC…
L1C	Shandong-2-2021	Shandong	2021	Self-detection	ATGTTTGGGAAATGCTTGACCGCGGGTTATTGCTCGCAATTGCTTTTTTTGTGGTGTATCGTGCCATTCTGGTTTGCTGCGCTCGTCAACGCCAACAGCACCAGCAGCTCCCATTTACAGTTGATTTATAACCTGACGATATGCGAGCTGAATGGCACAGATTGGCTGAACAAAAACTTTGGCTGGGCAGTAGAGACATTCGTCATTTTTCCTGCGTTGACTCATATTGTCTCCTATGGCGCCCTTACCACTAGTCATCTCCTTGACACGGTTGGCCTTATCACTGTATCTACCGCCGGCTATCTTCACGGGCGGTATGTGTTGAGTAGCATCTACGCTGTCTGTGCCCTGGCTGCGCTGATCTGCTTCACCACTAGACTGGCAAAAAATTGCATGTCC…
L1C	Shandong-3-2021	Shandong	2021	Self-detection	ATGTGGGGGGAATGCTTGACCGCGGGTTATTGCTCGCAATTGCCTTTTTTGTGGTGTATCGTGCCATTCTGTTTTGTTGCGCTCGTCAACGCCAACAACAGCAGCTCCTACTTACAGTCGATTTATAACCTGACGATATGCGAGCTGAAAGGCACAGATTGGCTGGAGGATAGGTTTGGTTGGGCAGTGGAGACCTTCGTTATCTTTCCTGTGCTGACTCATATTGTCTCTTACGGTGCCCTCACCACTAGCCATTTTCTCGACACGGTCGGCCTGATCACTGTGTCCACCGCCGGTTATTATCACAGGCGGTATGTATTGAGTAGCATTTACGCTGTCTGTGCCCTGGCTGCGTTTGTTTGCTTCGTCATTAGGTTGGCGAAAAATTGCATGTCCTGG…
L1C	Shandong-4-2021	Shandong	2021	Self-detection	ATGTTGGGGAAATGCTTGACCGCGGGTTATTGCTTGCAATTGCCTTTTTTGTGGTGTATCGTGCCATTCTGCTTTGTTGTGCTCGTCAACGCCAACAGCAGCAGCTCCCATTTACAGTCGATTTATGACCTGACGATATGTGAGCTGAATGGCACGGAATGGCTGGGTAATCATTTTAATTGGGCAGTGGAGACTTTTGTCATCTTTCCTGCGTTGACTCACATTGTCTCTTACGGTGCTCTTACCACTAGCCATTTTCTTGACACGGTCGGCCTTGCCACTGTGTCCACCGCCGGTTATTATCACGGGCGGTATGTGTTGAGTAGCATCTACGCTGTCTGTGCTCTGGCTGCGTTGGTTTGCTTTGCTTTTCGGTTGGCAAAAAATTGCATGTCCTGG…
L1C	Shandong-5-2021	Shandong	2021	Self-detection	ATGTTGGGGAAATGCTTGACCGCGGGTTACTGCTCACTATTGCTTTTTTTGTGGTATATCGTGTCGTTCTGTTTTGTTGCGCTCGTCAACGCCGACAACAACAGCAGCTCCCATTTACAATTGATTTATAACATGACGATATGTGAGCTGAATGGCACGGACTGGCTGAACAATAATTTTAGTTGGGCAGTGGAGACTTTCGTTATCTTTCCTGTGTTGACTCATATCATCTCCTACGGCGCCCTCACCACTAGCCATTTTCTTGACACGGCCGGCCTTATCACTGTGTCTGCCGCCGGTTACCTGCACCATCGGTATGTGTTGAGCAGCATCTACGCTGTCTGTGCCCTGGCTGCGTTTATTTGCTTCGCCATTAGGTTGGCAAAAAATTGCATGTCC…
L1C	Shandong-6-2021	Shandong	2021	Self-detection	ATGTTTGGGGAATGCTTGACCGCGGGTTATTGCTCGCAATTGCCTTTTTTGTGGTGTATCGTGCCGTTCTGTTTTGCTGTGCTCGTCAACGCCAGCAACGACAGCAGCTCCCACTTACAGTTGATTTATAACTTGACTATATGTGAGCTGAATGGCACCGACTGGCTGAACGCACACTTTTCTTGGGCAGTGGAGACTTTCGTTATCTTTCCTGTGTTAACTCACATTGTCTCTTATGGCGCCCTTACCACCAGTCATTTTCTTGACACGGTCGGCCTGATCACTGTGTCCACCGCCGGGTATTATCACGGGCGGTATGTGTTGAGTAGCATCTATGCTGTCTGTGCCCTGGCCGCGTTGGTTTGCTTCGCCATTAGGTTGGCAAAAAATTGCATGTCC…
L1C	Shandong-7-2021	Shandong	2021	Self-detection	ATGTTTGGGAAATGCTTGACCGCGGGTTATTGCTCGCCGTTGCTTTCTTTGTGGTATATCGTGCCATTCTGTTTTACTGTGCTCGTCAACGCCAGCAACAACAGCGGCTCCCATTTACAGTTGATCTATAACCTGACGATATGTGAGCTGAATGGCACAGATTGGCTGAACACACGCTTTAACTGGGCAGTGGAGACCTTCGTTGTCTTTCCTGTGTTGACTCATATTGTCTCATACGGCGCTCTTACCACCAGCCATTTTCTTGACACGGTCGGCCTGCTCACTGTGTCCACCGCCGGTTATTATCATGGGCGGTATGTATTGAGTAGCATCTACGCCGTCTGTGCCCTGGCTGCGTCGGTCTGCTTCGCCATCAGGTTGGCGAAAAATTGCATGTCC…
L1C	Shandong-8-2021	Shandong	2021	Self-detection	ATGTTTGGGAAGTGCTTGACCGCGGGTTATTGCTCGCAATTGCTTTTTTTGTGGTGTATCGTGCCGTTCTGTTCTGTTGCGCTCGTCAACGCCAGCAGCAACAGCAGCTCCCATTTACAGTTGATTTATAACTTGACGATATGCGAGCTGAATGGCACAGATTGGCTGGATAGAAAGTTTGACTGGGCAGTGGAGACTTTCGTCATCTTTCCTGCTTTGACTCATATTGTCTCTTATGGTGCTCTTACCACTAGCCATTTTCTTGACATGGTCGGCCTGCTTACTGTGTCCACCGCTGGATATTATCACAAGCGGTACGTATTGAGTAGCATCTACGCTGTTTGTGCCCTGGCTGCGTTTGCTTGCTTCGTCATTAGGTTGACAAAAAATTGCATGTCC…
L1C	Shandong-9-2021	Shandong	2021	Self-detection	ATGGTTGGGAAATGCTTGACCGCGGGTTATTGCTCGCAATTGCCTTCTTTGTGGTATATCGTGCCATTCTGTTTTGCTGCGTTCGCCAACGCCGACAACAACAGCAGCTCCCACTTACAGTTGATTTATAACCTGACGATATGTGAGCTGAATGGCACGGATTGGCTGAACCAACATTTTTCTTGGGCAGTGGAGACTTTCGTCATCTTCCCAGTGTTGACTCATATTGTCTCTTACGGCGCCCTTACCACTAGCCATTTTCTTGACACGGCCGGCTTAATCACTGTGTCCACCGCCGGGTATTATCACGGGCGGTATGTATTGAGTAGCATCTACGCTGTCTGTGCCCTAGCTGCGTTGGTTTGTTTCGCCATTAGGTTGGCAAAAAATTGCATGTCC…
L8E	Shandong-10-2021	Shandong	2021	Self-detection	ATGTTGGGGAAGTGCTTGACCGCGGGCTATTGCTCGCGATTGCTTTCTTTGTCGTGTATCGTGCCGTTCTGGTTTGCTGTGCACGTCAACGCCAACGGCAACCGCAGCTCTCATACTCAGTTGATCTATAACTTGACGTTATGTGAGCTGAATGGCACAGATTGGTTGGCCAATAGATTTGAATGGGCAGTAGAGACTTTTGTCCTCTTCCCCGTGTTAACTCACATTGTTTCCTATGGGGCACTCACCACTAGTCACTTCCTTGACACAGTTGGCCTGGTCACTGTGTCCGCCGCTGGATACTGTCACGAACGGTACATTCTGAGTAGCATTTACGCAGTCTGCGCTCTGGCTGCGCTGATTTGCTTTGTTATTAGGCTCGCAAAAAACTGCATGTCC…
L8E	Shandong-11-2021	Shandong	2021	Self-detection	ATGTTGGGGAAGTGCTTGACCGCGGGCTATTGCTCGCGATTGCTTTCTTTGTCGTGTATCGTGCCGTTCTGGTTTGCTGTGCACGTCAACGCCAACGGCAACCGCAGCTCTCATACTCAGTTGATCTATAACTTGACGTTATGTGAGCTGAATGGCACAGATTGGTTGGCCAATAGATTTGAATGGGCAGTAGAGACTTTTGTCCTCTTCCCCGTGTTAACTCACATTGTTTCCTATGGGGCACTCACCACTAGTCACTTCCTTGACACAGTTGGCCTGGTCACTGTGTCCGCCGCTGGATACTGTCACGAACGGTACATTCTGAGTAGCATTTACGCAGTCTGCGCTCTGGCTGCGCTGATTTGCTTTGTTATTAGGCTCGCAAAAAACTGCATGTCC…
L1C	Shandong-12-2021	Shandong	2021	Self-detection	ATGTTGGGGAAGTGCTTGACCGCGTGCTATTGCTCGCAATTGCTTTTTTTGTGGTATATCGTGCCATTTTGTTTTGTTGCGCTCGTCAACGCCAGCAACAGCAACAGCTCCCACTTGCAGTTGATTTATAACCTGACGATATGTGAGCTGAATGGCACGGATTGGCTGAACAACCACTTTTCCTGGGCAGTGGAAACTTTCGTCATTTTTCCTGCGTTGACTCATATTGTCTCTTATGGCGCCCTCACCACTAGCCATTTTCTTGACACAGTCGGCCTGATCACTGTGTCCACCGCTGGGTATTATCACGGGCGGTATGTATTGAGTAGCATTTACGCTGTTTGTGCCCTGGCTGCGTTTGTTTGCTTCGCCATTAGGCTAGCGAAAAATTGCATGTCC…
L1C	Shandong-13-2021	Shandong	2021	Self-detection	ATGGTGGGGAAGTGCTTGACCGCGTGCTATTGCTCGCAATTGCTTTTTTTGTGGTATATCGTGCCATTTTGTTTTGTTGCGCTCGTCAACGCCAGCAACAGCAACAGCTCCCACTTGCAGTTGATTTATAACCTGACGATATGCGAGCTGAATGGCACGGATTGGCTGAACAACCACTTTTCCTGGGCAGTGGAAACTTTCGTCATTTTTCCTGCGTTGACTCATATTGTCTCTTATGGCGCCCTCACCACTAGCCATTTTCTTGACACAGTCGGCCTGATCACTGTGTCCACCGCTGGGTATTATCACGGGCGGTATGTATTGAGTAGCATTTACGCTGTTTGTGCCCTGGCTGCGTTTGTTTGCTTCGCCATTAGGCTAGCGAAAAATTGCATGTCC…
L1C	Shandong-14-2021	Shandong	2021	Self-detection	ATGTTGGGGAAATGCTTGACCGCGGGTTATTGCTCACAATTGCTTTTTTTGTGGTGTATCGTGCCATTCTGTTTTGTTGCGCTCGTCAACGCCAACAACGACAGCAGCTCCCATTTACAGTTGATTTATAACCTGACGATATGTGAGCTGAATGGCACAGACTGGCTGGATAAACATTTTAGCTGGGCAGTGGAGACTTTCGTCATCTTTCCTGCATTGACTCATATTGTCTCTTACAGTGCCCTTACCACTAGCCATTTTCTCGACACGGTTGGCTTGATCACTGTGTCCACCGCTGGTTATTACCACAAGCGGTATGTATTGAGTAGCATTTACGCTGTCTGTGCCCTGGCTGCGCTGGTCTGCTTCGCCATTAGGTTGGCAAAAAATTGCATGTCC…
L1C	Shandong-15-2021	Shandong	2021	Self-detection	ATGTTGGGGAAATGCTTGACCGCGGGTTATTGCTCACAATTGCTTTTTTTGTGGTGTATCGTGCCATTCTGTTTTGTTGCGCTCGTCAACGCCAACAACGACAGCAGCTCCCACTTACAGTTGATTTATAACCTGACGATATGTGAGCTGAATGGCACAGACTGGCTGGATAAACATTTTAGCTGGGCAGTGGAGACTTTCGTCATCTTTCCTGCATTGACTCATATTGTCTCTTACAGTGCCCTTACCACTAGCCATTTTCTCGACACGGTTGGCTTGATCACTGTGTCCACCGCTGGTTATTACCACAAGCGGTATGTATTGAGTAGCATTTACGCTGTCTGTGCCCTGGCTGCGCTGGTCTGCTTCGCCATTAGGTTGGCAAAAAATTGCATGTCC…
L1C	Shandong-16-2021	Shandong	2021	Self-detection	ATGTTGGGGAAATGCTTGACCGCGGGTTATTGCTCGCAATTGCTTTTTTTGTGGTGTATCGTGCCATCCTGTTTTGTTGTACTCGTCAACGCCGAAAACAGCAGCTCCCATTTACAGTTGATTTATAACCTGACAATATGTGAGCTGAATGGCACAGAATGGCTGGGCAGAAAATTCGACTGGGCAGCGGAGACTTTCGTCATCTTTCCTGTGTTGACTCATATTGTTTCTTACGGTGCCCTTACCACTAGCCATTTTCTTGATGCGGTCGGCCTGATTACTGTGTCCACCGCCGGTTATTATCACGGGCGGTACGTGTTGAGTAGCATTTACGCTGTCTGTGCTCTGGCTGCGTTGGTTTGCTTCACCATTAGGTTTGCAAAGAATTGCATGTCCTGG…
L1C	Shandong-17-2021	Shandong	2021	Self-detection	ATGTTGGGGAAATGCTTGACCGCGGGTTATTGCTCGCAATTGCTTTTTTTGTGGTGTATCGTGCCATCCTGTTTTGTTGTACTCGTCAACGCCGAAAACAGCAGCTCCCATTTACAGTTGATTTATAACCTGACAATATGTGAGCTGAATGGCACAGAATGGCTGGGCAGAAAATTCGACTGGGCAGCGGAGACTTTCGTCATCTTTCCTGTGTTGACTCATATTGTTTCTTACGGTGCCCTTACCACTAGCCATTTTCTTGATGCGGTCGGCCTGATTACTGTGTCCACCGCCGGTTATTATCACGGGCGGTACGTGTTGAGTAGCATTTACGCTGTCTGTGCTCTGGCTGCGTTGGTTTGCTTCACCATTAGGTTTGCAAAGAATTGCATGTCCTGG…
L1C	Shandong-18-2021	Shandong	2021	Self-detection	ATGTTGGGGAAATGCTTGACCGCGGGTTATTGCTCGCAATTGCTTTTTTTGTGGTGTATCGTGCCATCCTGTTTTGTTGTACTCGTCAACGCCGAAAACAGCAGCTCCCATTTACAGTTGATTTATAACCTGACAATATGTGAGCTGAATGGCACAGAATGGCTGGGCAGAAAATTCGACTGGGCAGCGGAGACTTTCGTCATCTTTCCTGTGTTGACTCATATTGTTTCTTACGGTGCCCTTACCACTAGCCATTTTCTTGATGCGGTCGGCCTGATTACTGTGTCCACCGCCGGTTATTATCACGGGCGGTACGTGTTGAGTAGCATTTACGCTGTCTGTGCTCTGGCTGCGTTGGTTTGCTTCACCATTAGGTTTGCAAAGAATTGCATGTCCTGG…
L1C	Shandong-19-2021	Shandong	2021	Self-detection	ATGTTGGGGAAATGCTTGACCGCGGGTTATTGCTCGCAATTGCTTTTTTTGTGGTGTATCGTGCCATCCTGTTTTGTTGTACTCGTCAACGCCGAAAACAGCAGCTCCCATTTACAGTTGATTTATAACCTGACAATATGTGAGCTGAATGGCACAGAATGGCTGGGCAGAAAATTCGACTGGGCAGCGGAGACTTTCGTCATCTTTCCTGTGTTGACTCATATTGTTTCTTACGGTGCCCTTACCACTAGCCATTTTCTTGATGCGGTCGGCCTGATTACTGTGTCCACCGCCGGTTATTATCACGGGCGGTACGTGTTGAGTAGCATTTACGCTGTCTGTGCTCTGGCTGCGTTGGTTTGCTTCACCATTAGGTTTGCAAAGAATTGCATGTCCTGG…
L5A	Hainan-1-2021	Hainan	2021	Self-detection	ATGTTGGAGAAATGCTTGACCGCGGGCTGTTGCTCGCAATTGCGTTCTTTGCCGCGTGTCGTGCCGGTCTGTTTTACTGCGCTCGCCGACGCCAGAAACGACCCCGCCTCCCATCTACAGCTGATTTACAACTTGACGCTATGTGAGCTGAACGTACCTGATTGGCTAGTTAACAAATTTGATTGGAGACGGAAGAGTTTTGTCTCTTTCCCGATTTGACTCACTTTGTCTCCTATGGCGCCCTCACTACCGACCATTTCCTTGACACCCCCGCTTTAGCGACTGCTTGACCGCCGTGCTTGCTCACGGTTGGTATGTCCTAAGAAACTGCTACGCGCACTGCGCACTGTCTGCGTTGACTTGCTTCGTCATTAGGTTTGCAAAGAATTGCATGTCCTG…
L1C	Hainan-2-2021	Hainan	2021	Self-detection	ATGTTGGGGAAATGCTTGACCGCGGGTTATTGCTCGCAATTGCTTTTTTTGGGGTATATCGTGCCGTTCTGTTTTGTTGCGCTCGTCAACGCCAACGACAACAGCAGCTCCCATTTACAATTGATTTATAACATGACGATATGTGAGCTGAATGGCACGGACTGGCTGAACAGTCATTTTAGTTGGGCAGTGGAGACTTTCGTTATCTTTCCTGTGTTGACTCATATCGTCTCCTACGGCGCCCTTACCACTAGCCATTTTCTTGACACGGCCGGCCTTATCACTGTGTCCGCCGCCGGTTACTGGCACCGTCGGTATGTGTTGAGCAGCATCTACGCTGTCTGTGCCCTGGCTGCGTTGATTTGCTTCGCCATTAGGTTGGCAAAAAATTGCATGTCC…
L1C	Hubei-1-2021	Hubei	2021	Self-detection	ATGTTGGGGAAATGCTTGACCGCGGGTTATTGCTCGCAATTGCCTTTTTTGTGGTATATCGTGCCATTCTGTTTTGCTGCGTTCGCCAACGCCGACAACAACAGCAGCTCCCACTTACAGTTGATTTATAACCTGACGATATGTGAGCTGAATGGCACGGATTGGCTGAACCAACATTTTTCTTGGGCAGTGGAGACTTTCGTCATCTTCCCAGTGTTGACTCATATTGTCTCTTACGGCGCCCTTACCACTAGCCATTTTCTTGACACGGCCGGCTTAATCACTGTGTCCACCGCCGGGTATTATCACGGGCGGTATGTATTGAGTAGCATCTACGCTGTCTGTGCCCTGGCTGCGTTGGTTTGTTTCGCCATTAGGTTGGCAAAAAATTGCATGTCC…
L1C	Hubei-2-2021	Hubei	2021	Self-detection	ATGTTGGGGAAATGCTTGATCGCGGGTTATTGCTCATCATTGCCTTTTTTGTGGTGTATCGTGCCATCCTGTCTTGTTGTGCTCGTCAACGCCAACAACGACAGCAGCTCTCATTTACAGTTGATTTATAACTTGACGATATGTGAGCTGAATGGCACAGATTGGCTGAATAACAAGTTTGGCTGGGCAGTGGAGACTTTCGTCATCTTTCCTGCTTTGACTCATATTGTCTCTTATGGCGCCCTTACCACTAGCCATTTTCTTGACACGGTCGGCCTGCTCACCGTGTCCACTGCTGGATATTATCACGGGCGGTACGTACTGAGTAGCATCTACGCTGTTTGTGCCCTGGCTGCGTTTGCTTGCTTCGCCATTAGGTTGGCAAAAAATTGCATGTCC…
L1C	Hubei-3-2021	Hubei	2021	Self-detection	ATGTTGGGGAAATGCTTGATCGCGGGTTATTGCTCATCATTGCCTTTTTTGTGGTGTATCGTGCCATCCTGTCTTGTTGTGCTCGTCAACGCCAACAACGGCAGCAGCTCTCATTTACAGTTGATTTATAACTTGACGATATGTGAGCTGAATGGCACAGATTGGCTGAATGACAAGTTTGACTGGGCAGTGGAGACTTTCGTCATCTTTCCTGCTTTGACTCATATTGTCTCTTATGGCGCCCTTACCACTAGCCATTTTCTTGACACGGTCGGCCTGCTCACCGTGTCCACTGCTGGATATCATCACAGGCGGTACGTACTGAGTAGCATCTACGCTGTTTGTGCCCTGGCTGCGTTTGCTTGCTTCGCCATTAGGTTGGCAAAAAATTGCATGTCC…
L5A	Shaanxi-1-2021	Shaanxi	2021	Self-detection	ATGTTGGGGGAATGCTTGACCGCGGGCTGTTGCTCGCAATTGCTTTCTTTGTGGTGTATCGTGCCGTTCTGTTTTGCTGTGCTCGCCAACGCCAGCAGCGACAGCAGCTCCCATCTACAGCTGATTTACAACTTGACGCTATGTGAGCTGAATGGCACAGATTGGCTAGCTAACAAATTTGATTGGGCAGTGGAGAGTTTTGTCATCTTTCCCGTTTTGACTCACATTGTCTCCTATGGTGCCCTCACTACTAGCCATTTCCTTGACACAGTCGCTTTAGTCACTGTGTCTACCGCCGGGTTTGTTCACGGGCGGTATGTCCTAAGTAGCATCTACGCGGTCTGTGCCCTGGCTGCGTTGACTTGCTTCGTCATTAGGTTTGCAAAGAATTGCATGTCC…
L5A	Shaanxi-2-2021	Shaanxi	2021	Self-detection	ATGTTGGGGGAATGCTTGACCGCGGGCTGTTGCTCGCAATTGCTTTCTTTGTGGTGTATCGTGCCGTTCTGTTTTGCTGTGCTCGCCAACGCCAGCAGCGACAGCAGCTCCCATCTACAGCTGATTTACAACTTGACGCTATGTGAGCTGAATGGCACAGATTGGCTAGCTAACAAATTTGATTGGGCAGTGGAGAGTTTTGTCATCTTTCCCGTTTTGACTCACATTGTCTCCTATGGTGCCCTCACTACTAGCCATTTCCTTGACACAGTCGCTTTAGTCACTGTGTCTACCGCCGGGTTTGTTCACGGGCGGTATGTCCTAAGTAGCATCTACGCGGTCTGTGCCCTGGCTGCGTTGACTTGCTTCGTCATTAGGTTTGCAAAGAATTGCATGTCC…
L1C	Shaanxi-3-2021	Shaanxi	2021	Self-detection	ATGTTTGGGAAATGCTTGACCACGGGTTATTGCTCGCAATTGCTTTTTTTGTGGTGTATCGTGCCATTCTGTTTTGTTGCGCTCGCCAACGCCAACAACAGCAGCAGCTCCCATTTACAGTTGATTTATAACCTGACGATATGTGAGCTGAATGGCACAGATTGGCTGAATAAAAATTTTAGTTGGGCCGTGGAGACTTTTGTTATTTTTCCTGTGTTAACTCATATTGTTTCCTACGGCGCCCTTACCACTAGCCATTTTCTTGACACGGTCGGCCTGATCACTGTGTCCACCGCCGGATATTACCACGGGCGGTATGTATTGAGTAGCATCTACGCCGTCTGTGCCCTGGCTGCGTTGGTTTGCTTCACCATTAGGTTGGTGAAAAATTGCATGTCC…
L1C	Shaanxi-4-2021	Shaanxi	2021	Self-detection	ATGTTTGGGAAATGCTTGACCGCGGGTTATTGCTCGCAATTGCTTTTTTTGTGGTGTATCGTGCCATTCTGTTTTGTTGCGCTCGTCAACGCCAACAACAGCAACAGCTCCCATTTACAGTTGATTTATAACCTGACGATATGCGAGCTGAATGGCACAGATTGGCTGAACAAACATTTTAGTTGGGCCGTGGAGACTTTTGTTATTTTTCCTGTGTTGACTCATATTGTTTCCTACGGCGCCCTCACCACTAGTCATTTTCTTGACACAGTCGGCCTGATCACTATGTCCACCGCCGGATATTATCACGGGCGGTATGTATTGAGTAGCATCTACGCCGTCTGTGCCCTGGCTGCGTTGGTTTGCTTCACCATTAGGTTGGTGAAAAATTGCATGTCT…
L1A	Inner Mongolia-1-2021	Inner Mongolia	2021	Self-detection	ATGTTGGGGGGAAGCTTGACCGCGGGCTACTGCTCGCAATTGCTTTTTTTGTGGTGTATCGTGCCGTTCTGTTTAGTTGCGCCCGTCAACGCCAACAGAAACAGCAGCTCCCATTTACAGTTGATTTACAACCTGACGATATGTGAGCTGAATGGCACAGATTGGCTAAATGAAAATTTTGATTGGGCGGTGGAGACCTTTGTTATTTTTCCTGTGTTGACTCATATTGTCTCCTATGGCGCCCTAACTACCAGCCATTTCCTTGACACAGTCGGCCTGATCACCGTGTCTACCGCCGGATATTGCCACGGACGGTATGTCTTGAGCAGCATTTACGCCGTCTGCGCCCTAGCTGCGTTAACTTGCTTCGTCATCAGGCTAACAAAAAATTGCATGTCC…
L1C	Inner Mongolia-2-2021	Inner Mongolia	2021	Self-detection	ATGTGGGGGGGATGCTTGACCGCGGGTTATTGCTTGCAATTGCTTTTTTTGTGGTGTATCGTGCCATTCTGTTTTGTTGCGATCGTCAACGCCAGCACAAACAGCAGCTCCAATTTACAGTTGATTTATAATTTGACGATATGCGAGCTGAATGGCACAGATTGGCTGGATAAAAAGTTTGATTGGGCAGTGGAGACCTTCGTCATTTTTCCTGTGTTGACTCACATTGTCTCTTATGGCGCCCTCACCACTAGCCACTTTCTCGACATGGTTGGCCTGATCACCGTGTCCACCGCCGGTTATTATCACGGGCGGTATATATTGAGTAGCATCTACGCTGCCTGTGCCCTGGCTGCGTTGGTTTGCTTCGTCATTAGGTTGGCGAAAAATTGCATGTCC…
L1C	Inner Mongolia-3-2021	Inner Mongolia	2021	Self-detection	ATGTTGGGGAAATGCTTGACCGCGGGTTATTGCTCGCAATTGCCTTTTTTGTGGTGTATCGTGCCATTCTGTTTTGCTGCGCTCGTCAACGCCAGCAACGACAGCAGCTCCCATTTGCAGTTGATTTATAACCTGACGATATGTGAGCTGAATGGCACAGAGTGGCTGAACAAAAATTTTTCTTGGGCAGTAGAGACTTTCGTTATTTTTCCTGTGTTAACTCATGTTGTCTCTTACGGTGCCCTCACCACTAGCCATTTTCTTGACACGGTCGGTCTGATCACTGTGTCCACCGCCGGGTACTATCACGGGCGGTATGTGTTAAGTAGCATCTACGCTGCTTGTGCCCTAGCTGCGCTCGTTTGCTTCGCCATTAGGTTGGTAAAAAATTGCATGTCC…
L1C	Inner Mongolia-4-2021	Inner Mongolia	2021	Self-detection	ATGTTGGGGAAATGCTTGACCGCGGGTTATTGCTCGCAATTGCCTTTTTTGTGGTGTATCGTGCCATTCTGTTTTGCTGCGCTCGTCAACGCCAGCAACGACAGCAGCTCCCATTTGCAGTTGATTTATAACCTGACGATATGTGAGCTGAATGGCACAGAGTGGCTGAACAAAAATTTTTCTTGGGCAGTAGAGACTTTCGTTATTTTTCCTGTGTTAACTCATGTTGTCTCTTACGGTGCCCTCACCACTAGCCATTTTCTTGACACGGTCGGTCTGATCACTGTGTCCACCGCCGGGTACTATCACGGGCGGTATGTGTTAAGTAGCATCTACGCTGCTTGTGCCCTAGCTGCGCTCGTTTGCTTCGCCATTAGGTTGGTAAAAAATTGCATGTCC…
L1C	Liaoning-1-2021	Liaoning	2021	Self-detection	ATGTTTTTGGAATGCTTGACCGCGGGTTATTGCTCGCAATTGCCTTTTTTGTGGTGTATCGTGCCATTCTGTTTTGCTGCGCTCGTCAACGCCAGCAACAACAACAGCTCCCATTTGCAGTTGATTTATAACCTGACGATATGTGAGCTGAATGGCACAGATTGGCTGAACGAACATTTTTCTTGGGCAGTAGAGACTTTTGTTATTTTTCCTGTGTTAACTCATATTGTCTCTTACGGTGCCCTCACCACTAGCCATTTTCTTGACACAGTCGGTCTGATCACTGTGTCCACCGCCGGGTACTATCACGGGCGGTATGTATTAAGTAGCATCTACGCTGTCTGTGCCTTAGCTGCGCTTGTTTGCTTCGCCATTAGGTTGGTAAAAAATTGCATGTCC…
L1C	Liaoning-2-2021	Liaoning	2021	Self-detection	ATGTTTTTGGAATGCTTGACCGCGGGTTATTGCTCGCAATTGCCTTTTTTGTGGTGTATCGTGCCATTCTGTTTTGCTGCGCTCGTCAACGCCAGCAACAACAACAGCTCCCATTTGCAGTTGATTTATAACCTGACGATATGTGAGCTGAATGGCACAGATTGGCTGAACGAACATTTTTCTTGGGCAGTAGAGACTTTTGTTATTTTTCCTGTGTTAACTCATATTGTCTCTTACGGTGCCCTCACCACTAGCCATTTTCTTGACACAGTCGGTCTGATCACTGTGTCCACCGCCGGGTACTATCACGGGCGGTATGTATTAAGTAGCATCTACGCTGTCTGTGCCTTAGCTGCGCTTGTTTGCTTCGCCATTAGGTTGGTAAAAAATTGCATGTCC…
L1A	Liaoning-3-2021	Liaoning	2021	Self-detection	ATGTTGGGGAAATGCTTGATCGCGGGCTACTGCTCGCAATTGCCTTTTTTGTGGTGTATCGTGCCGTTCTGTTTAGTTGCGCCCGTCAACGCCAACAAAAGCAGCAGCTCCCATTTACAGTTGATTTACAACCTGACGATATGTGAGCTAAATGGCACAGATTGGCTAAATAAAAGTTTTGATTGGGCGGTGGAGACCTTTGTCATTTTTCCTGTGTTGACTCATATTGTCTCCTATGGCGCCCTAACTACCAGCCATTTCCTTGACACAGTCGGCCTGATCACCGTGTCTACCGCCGGATATTGCCACGGACGGTATGTCTTGAGCAGCATTTACGCCGTCTGCGCCCTAGCTGCGTTAACTTGCTTCGTCATCAGGCTAACAAAAAATTGCATGTCC…
L1C	Guangxi-1-2021	Guangxi	2021	Self-detection	ATGTTTTGTGGAGTCTTGACCGCGGGCTATTGCTCGTCGTTTCTTTCTTTGTGGTATATCGTGCCATTCTGTTTTACTGTGCTAGTCGAAGCCGGCAACAACAGCAGCTCCCATTTACAGTTGATTTATAACCTGACGATATGTGAGCTGAATGGCACAGATTGGCTGGACACACACTTTAACTGGGCAGTGGAGACTTTCGTCATCTTTCCTGTGTTGACTCATATTGTCTCTTACGCCGCTCTTACCACCAGCCATTTTCTTGACACGGTCGGCCTGCTCACTGTGTCCACCGCCGGTTATTATCACGGGCGGTATGTGTTGAGTAGCATCTACGCCGTCTGTGCCCTGGCTGCGTCGGTCTGCTTCGCCATTAGGTTGGCAAAAAATTGCATGTCC…
L1C	Guangxi-2-2021	Guangxi	2021	Self-detection	ATGTTTGGGAAATGCTTGACCGCGGGTTATTGCTTGCAATTGCCTTTTTTGTGGTGTATCGTGCCATTCTGCTTTGTTGTGCTCGTCAACGCCAACAGCAGCAGCTCCCATTTACAGTCGATTTATAACCTGACGATATGTGAGCTGAATGGCACGGATTGGCTGGGTGATCACTTTAATTGGGCAGTGGAGACTTTTGTCATCTTTCCTGCGTTGACTCACATTGTCTCTTACGGTGCTCTTACCACTAGCCATTTTCTTGACACGGTCGGCCTTGCCACTGTGTCCACCGCCGGTTATTATCACAGGCGGTATGTGTTGAGTAGCATCTACGCTGTCTGTGCTCTGGCTGCGTTGGTTTGCTTTGTTTTTCGGTTGGCAAAAAATTGCATGTCCTGG…
L1C	Guangxi-3-2021	Guangxi	2021	Self-detection	ATGGTTGGGAAATGCTTGACCGCGGGTTATTGCTTGCAATTGCCTTTTTTGTGGTGTATCGTGCCATTCTGCTTTGTTGTGCTCGTCAACGCCAACAGCAGCAGCTCCCATTTACAGTCGATTTATAACCTGACGATATGTGAGCTGAATGGCACGGATTGGCTGGGTGATCACTTTAATTGGGCAGTGGAGACTTTTGTCATCTTTCCTGCGTTGACTCACATTGTCTCTTACGGTGCTCTTACCACTAGCCATTTTCTTGACACGGTCGGCCTTGCCACTGTGTCCACCGCCGGTTATTATCACAGGCGGTATGTGTTGAGTAGCATCTACGCTGTCTGTGCTCTGGCTGCGTTGGTTTGCTTTGTTTTTCGGTTGGCAAAAAATTGCATGTCCTGG…
L1C	Guangxi-4-2021	Guangxi	2021	Self-detection	ATGTTGGGGAAATGCTTGACCGCGGGTTATTGCTCGCAATTGCTTTTTTCGTGGTGTATCGTGCCATTCTGTTTTGCTGTGCTCGTCGGCGCCAACGGCAACAGCAGCTCCCATTTACAGTTGATTTATAACCTGACGATATGTGAGCTGAATGGCACAGATTGGCTTAACCAAAAATTTGACTGGGCAGTGGAGACTTTCGTCATCTTTCCTGCATTAACTCATATCATCTCTTATGGCGCCCTTACTACTAGCCATCTTCTTGATACGGTTGGCCTGATCACTGTGTCTACCGCCGGTTATTGTCACGGGCGGTATGTGTTGAGTAGTATCTACGCTGTTTGTGCTCTGGCTGCGCTGATTTGCTTCACCATTAGGCTAGCGAAAAACTGCATGTCC…
L1C	Guangxi-5-2021	Guangxi	2021	Self-detection	ATGTTGGGGAAATGCTTGACCGCGGGTTATTGCTCGCAATTGCTTTTTTCGTGGTGTATCGTGCCATTCTGTTTTGCTGTGCTCGTCGGCGCCAACGGCAACAGCAGCTCCCATTTACAGTTGATTTATAACCTGACGATATGTGAGCTGAATGGCACAGATTGGCTTAACCAAAGATTTGACTGGGCAGTGGAGACTTTCGTCATCTTTCCTGCATTAACTCATATCATCTCTTATGGCGCCCTTACTACTAGCCATCTTCTTGATACGGTTGGCCTGATCACTGTGTCTACCGCCGGTTATTGTCACGGGCGGTATGTGTTGAGTAGTATCTACGCTGTTTGTGCTCTGGCTGCGCTGATTTGCTTCACCATTAGGCTAGCGAAAAACTGCATGTCC…
L1C	Guangxi-6-2021	Guangxi	2021	Self-detection	ATGTTGGGGGGGATCTTGACCGCGGGTTATTACTCGCAATTGCCTTTTTTGTGGTGTATCGTGCCATTCTGTTTTGTTGTGTTCGTCAACGCCAACAACAGCAGCTCCCATTTACAGTTGATTTATAACCTGACGATATGTGAGCTGAATGGCACAGATTGGCTGAATGAAAAATTTGACTGGGCGGTGGAGACTTTCGTCATCTTTCCTGTGTTGACTCACATTGTCTCTTACGGTGCCCTCACCACTAGCCATTTTCTTGACGCGGTCGGTCTGACCGTTGTGTCCACCGCCGGCTATTATCACGGGCGGTATGTGTTGAGTAGCATTTATGCTGTCTGTGCTCTGGCTGCGCTCACCTGCTTCGCCTTTAGGTTGGCAAAGAATTGCATGTCCTGG…
L1C	Guangxi-7-2021	Guangxi	2021	Self-detection	ATGTTTTTGGAATGCTTGACCGCGGGCTATTGCTCGTCGTTTCTTTCTTTGTGGTATATCGTGCCATTCTGTTTTACTGTGCTAGTCGAAGCCAGCAACAACAGCAGCTCCCATTTACAGTTGATTTATAACCTGACGATATGTGAGCTGAATGGCACAGATTGGCTGGACACACACTTTAACTGGGCAGTGGAGACTTTCGTCATCTTTCCTGTGTTGACTCATATTGTCTCTTATGGCGCTCTTACCACCAGCCATTTTCTTGACACGGTCGGCCTGCTCACTGTGTCCACCGCCGGTTATTATCACGGGCGGTATGTATTGAGTAGCATCTACGCCGTCTGTGCCCTGGCTGCGTCGGTCTGCTTCGCCATTAGGTTGGCGAAAAATTGCATGTCC…
L1C	Guangxi-8-2021	Guangxi	2021	Self-detection	ATGTTTGGGAAATGCTTGACCGCGGGTTATTACTCGCAATTGCCTTTTTTGTGGTGTATCGTGCCATTCTGTTTTGTTGTGCTCGTCAACGCCAACAACAGCAGCTCCCATTTACAGTTGATTTATAACCTGACGATATGTGAGCTGAATGGCACAGATTGGCTGGAAAAAAAATTTGACTGGGCAGTGGAGACTTTCGTCATCTTTCCTGTGTTGACCCACATTGTCTCTTACGGTGCCCTCACCACTAGCCATTTTCTTGACGCGGTCGGTCTGACCGCTGTGTCCACCGCCGGCTATTATCACGGGCGGTATGTGTTGAGTAGCATTTATGCTGTCTGTGCTCTGGCTGCGCTCACCTGCTTCGCCTTTAGGTTGGCAAAGAATTGCATGTCCTGG…
L1C	Guangxi-9-2021	Guangxi	2021	Self-detection	ATGTTGGGGAAATGCTTGACCGCGGGTTATTGCTCACAATTGCTTTTTTTGTGGTGTATCGTGCCATTCTGTTTTGTTGCGCTCGTCAACGCCAACAACGACAGCAGCTCCCATCTGCAGTTGATTTATAACCTAACGATATGTGAGCTGAATGGCACAGACTGGCTGAATAGTAATTTTGACTGGGCAGTGGAGACTTTCGTCATTTTTCCTGTGTTAACTCACATTGTCTCTTACGGTGCCCTCACCACTAGCCACTTCCTTGACACGGCCGGCCTGATCACTGTGTCCACCGCCGGTTATTGGCACGGGCGGTATGTATTGAGTAGCATCTACGCTGTCTGTGCTCTGGCTGCGTTTGTCTGCTTCGCCATCAGGTTGGCAAAAAACTGCATGTCC…
L1C	Guangxi-10-2021	Guangxi	2021	Self-detection	ATGTTGGGGAAATGCTTGACCGCGGGTTATTGCTCACAATTGCTTTTTTTGTGGTGTATCGTGCCATTCTGTTTTGTTGCGCTCGTCAACGCCAACAACGACAGCAGCTCCCATCTGCAGTTGATTTATAACCTAACGATATGTGAGCTGAATGGCACAGACTGGCTGAATAGTAATTTTGACTGGGCAGTGGAGACTTTCGTCATTTTTCCTGTGTTAACTCACATTGTCTCTTACGGTGCCCTCACCACTAGCCACTTCCTTGACACGGCCGGCCTGATCACTGTGTCCACCGCCGGTTATTGGCACGGGCGGTATGTATTGAGTAGCATCTACGCTGTCTGTGCTCTGGCTGCGTTTGTCTGCTTCGCCATCAGGTTGGCAAAAAACTGCATGTCC…
L1C	Guangxi-11-2021	Guangxi	2021	Self-detection	ATGTTGGGGAAATGCTTGACCGCGGGCTATTGCTCGTCGTTTCTTTCTTTGTGGTATATCGTGCCATTCTGTTTTACTGTGCTAGTCGAAGCCAGCAACAACAGCAGCTCCCATTTACAGTTGATTTATAACTTGACGATATGTGAGCTGAATGGCACAGATTGGCTGAACACACACTTTAACTGGGCAGTGGAGACTTTTGTCATCTTTCCTGTGTTGACTCATATTGTCTCTTACGGCGCTCTTACCACCAGCCATTTTCTTGACACGGTCGGCCTGCTCGCTGTGTCCACCGCCGGTTATTGTCACGGGCGGTATGTATTGAGTAGCATCTACGCCGTCTGTGCCCTGGCTGCGTCGGTCTGCTTCGCCATTAGGTTGGCGAAAAATTGCATGTCC…
L1C	Fujian-1-2021	Fujian	2021	Self-detection	ATGTTGGGGAAATGCTTGACCGCGGGTTATTACTCGCAATTGCCTTTTTTGTGGTGTATCGTGCCATTCTGTTTTGTTGTGTTCGTCAACGCCAACAACAGCAGCTCCCATTTACAGTTGATTTATAACCTGACGATATGTGAGCTGAATGGCACAGATTGGCTGAATGAAAAATTTGACTGGGCGGTGGAGACTTTCGTCATCTTTCCTGTGTTGACTCACATTGTCTCTTACGGTGCCCTCACCACTAGCCATTTTCTTGACGCGGTCGGTCTGACCGTTGTGTCCACCGCCGGCTATTATCACGGGCGGTATGTGTTGAGTAGCATTTATGCTGTCTGTGCTCTGGCTGCGCTCACCTGCTTCGCCTTTAGGTTGGCAAAGAATTGCATGTCCTGG…
L1C	Guangdong-1-2021	Guangdong	2021	Self-detection	ATGTTGGGGAAATGCTTGACCGCGGGTTATTGCTGCTAATTGCCTTTTTTGTGGTATATCGTGCCGTTCTGTTTTGTTGCGCTCGTCAACGCCAACGACAACAGCAGCTCCCATTTACAATTGATTTATAACATGACGATATGTGAGCTGAATGGCACGGACTGGCTGAACAGTCATTTTAGTTGGGCAGTGGAGACTTTCGTTATCTTTCCTGTGTTGACTCATATCGTCTCCTACGGCGCCCTTACCACTAGCCATTTTCTTGACACGGCCGGCCTTATCACTGTGTCCGCCGCCGGTTACTGGCACCGTCGGTATGTGTTGAGCAGCATCTACGCTGTCTGTGCCCTGGCTGCGTTGATTTGCTTCGCCATTAGGTTGGCAAAAAATTGCATGTCC…
L1C	Guangdong-2-2021	Guangdong	2021	Self-detection	ATGTTGGGGGGAGGCTTGACCGCGGGTTATTGCTCGCAATTGCCTTTTTTGTGGTGTATCGTGCCGTTCTGTTTTGCTGCGCTCGTCAACGCCAACAACAACAGCAGCTCCAATTTACAGTTGATTTATAACTTGACGATATGTGAGCTGAATGGCACGGAGTGGCTGGGCAAAAGCTTTGACTGGGCTGTAGAGACTTTCGTCATTTTTCCTGTGTTGACCCATATTGTCTCTTACGGCGCTCTTACCACTAGCCATTTTCTTGATACGATCGGCCTAATCACTGTGTCCACCGCTGGGTATTATCATGGGCGGTATGTACTGAGCAGCATCTACGCTGTTTGTGCCCTGGCCGCGCTGGTTTGCTTTGCCATTAGGTTGGCTAAAAATTGCATGGCT…
L1C	Guangdong-3-2021	Guangdong	2021	Self-detection	ATGTTTTGGGAATGCTTGACCGCGGGCTATTGCTCGCAATTGCCTTTTTTGTGGTGTATCGTGCCGTTCTGTTTTGCTGCGCTCGTCAACGCCAGCAACAACAGCAGCTCCCATTTACAGTCGATTTACTACCTGACGATATGTGAGCTGAATGGCACAGATTGGCTAAATACAAAATTTGATTGGGCAGTGGAGACTTTCGTCATCTTTCCTGCGTTGACTCATATTGTCTCCTACTGCGCCCTCACCACTAGTCATTTCCTTGACACGGTTGGCCTAATCACCGTGTCCACCGCCGGGTATCATCACGGGCGGTATGTATTGAGTAGCATCTACGCTGCCTGTGCCCTGGCTGCGTTGATTTGCTTCGTCATTAGGTTGGCGAAAAATTGCATGTCC…
L1C	Guangdong-4-2021	Guangdong	2021	Self-detection	ATGTTGGGGAAATGCTTGACCGCGGGTTATTGCTTGCAATTGCCTTCTTTGTGGTGTATCGTGCTATTCTGCTTTGTTGTGCTCGTCAACGCCAACAGCAGCAGCTCCCATTTACAGTCGATTTATAACCTGACGATATGTGAGCTGAATGGCACGGAGTGGCTGGGTAGTCATTTTAATTGGGCAGTGGAGACTTTTGTCATCTTTCCTGCGTTGACTCACATTGTCTCTTACGGTGCCCTTACCACTAGCCATTTTCTTGACACGGTCGGCCTTGCCACTGTGTCCACCGCCGGTTATTATCACGGGCGGTATGTGTTGAGTAGCATCTACGCTGTTTGTGCTCTGGCTGCGTTGGTTTGCTTTGCTTTTCGGTTGGCAAAAAATTGCATGTCCTGG…
L1C	Guangdong-5-2021	Guangdong	2021	Self-detection	ATGTTTTGGAAATGCTTGACCGCGGGTTACTGCTCACAATTGCCTTTTTTGTGGTATATCGTGCCGTTCTGTTTTGTTGCGCTCGTCAACGCCGGCAACAACAGCAGCTCCCATTTACAGTTGATTTATAACATGACGATATGTGAGCTGAATGGCACAGACTGGCTAAGCGATAATTTTAACTGGGCAGTGGAGACTTTTGTTATCTTTCCTGTGTTGACTCACATCGTCTCCTACGGTGCCCTTACCACTAGCCATTTTCTTGACACGGCTGGCCTTATCACAGTGTCCGCCGCCGGTTATTATCACCATCGGTACGTATTGAGTAGCATCTATGCTGTTTGTGCCCTGGCTGCGCTGATTTGCTTCGTCATTAGGTTGGCAAAAAATTGCATGTCC…
L1C	Guangdong-6-2021	Guangdong	2021	Self-detection	ATGTTGGGGAAATGCTTGACCGCGGGTTATTGCTCGCAATTGCCTTTTTTGTGGTATATCGTGCCATTCTGTTTTGTTGCGTTCGTCAACGCCAACAACAGCAGCAGCTCCGACTTACAGTTGATTTATAACCTGACGATATGTGAGCTGAATGGCACAGATTGGCTGAATAAAAATTTTTCTTGGGCGGTAGAGACTTTTGTCATTTTTCCTGTGTTAACTCATATTGTCTCTTACGGCGCCCTCACCACCAGCCATTTCCTTGACACGGTCTGCCTAACCACCGTGTCTACCGCCGGGTATTATCACGGGCGGTATGTGTTGAGTAGCATCTATGCTGTCTGTGCTCTTGCTGCGTTTGCTTGCTTCGCCATTCGGTTGGCAAAAAATTGCATGTCC…
L1C	Tianjin-1-2021	Tianjin	2021	Self-detection	ATGTTTGGGGAAAGCTTGACCGCGGGTTATTGCTCGCAATTGCCTTTTTTGTGGTGTATCGTGCCGTTCTGTTTTGCTGTGCTCGTCAACGCCAGCAACGACAGCAGCTCCCACTTACAGTTGATTTATAACTTGACTATATGTGAGCTGAATGGCACCGACTGGCTGAACGCACACTTTTCTTGGGCAGTGGAGACTTTCGTTATCTTTCCTGTGTTAACTCACATTGTCTCTTATGGCGCCCTTACCACCAGTCATTTTCTTGACACGGTCGGCCTGATCACTGTGTCCACCGCCGGGTATTATCACGGGCGGTATGTGTTGAGTAGCATCTATGCTGTCTGTGCCCTGGCCGCGTTGGTTTGCTTCGCCATTAGGTTGGCAAAAAATTGCATGTCC…
L1C	Tianjin-2-2021	Tianjin	2021	Self-detection	ATGTTTGGGGGAGGCTTGACCGCGGGTTATTGCTCGCAATTGCCTTTTTTGTGGTGTATCGTGCCGTTCTGTTTTGCTGTGCTCGTCAACGCCAGCAACGACAGCAGCTCCCACTTACAGTTGATTTATAACTTGACTATATGTGAGCTGAATGGCACCGACTGGCTGAACGCACACTTTTCTTGGGCAGTGGAGACTTTCGTTATCTTTCCTGTGTTAACTCACATTGTCTCTTATGGCGCCCTTACCACCAGTCATTTTCTTGACACGGTCGGCCTGATCACTGTGTCCACCGCCGGGTATTATCACGGGCGGTATGTGTTGAGTAGCATCTATGCTGTCTGTGCCCTGGCCGCGTTGGTTTGCTTCGCCATTAGGTTGGCAAAAAATTGCATGTCC…
L1C	Jiangsu-1-2021	Jiangsu	2021	Self-detection	ATGTTGGGGAAGTGCTTGACCGCGGGTTATTGCTCGCAATTGCTTTTTTTGTGGTGTATCGTGCCATTCTGTTTTGTTGTACTCGTCAACGCCGAAAACAGCAGCTCCCATTTACAGTTGATTTATAACCTGACAATATGTGAGCTGAATGGCACAGAATGGCTGGACAACAAATTCGATTGGGCAGTGGAGACTTTCGTCATCTTTCCTGTGTTGACTCACATTGTTTCTTACGGTGCCCTTACCACTAGCCATTTTCTTGATGCGGTCGGCCTGATCACTGTGTCCACCGCCGGTTATCATCACGGGCGGTACGTGTTGAGTAGCATCTACGCTGTCTGTGCTCTGGCTGCGTTGGTTTGCTTCACCATTAGGTTTGCAAAAAATTGCATGTCCTGG…
L1C	Jiangsu-2-2021	Jiangsu	2021	Self-detection	ATGTTGGGGAAGTGCTTGACCGCGGGTTATTGCTCGCAATTGCTTTTTTTGTGGTGTATCGTGCCATTCTGTTTTGTTGTACTCGTCAACGCCGAAAACAGCAGCTCCCATTTACAGTTGATTTATAACCTGACAATATGTGAGCTGAATGGCACAGAATGGCTGGGCAACAAATTCGATTGGGCAGTGGAGACTTTCGTCATCTTTCCTGTGTTGACTCACATTGTTTCTTACGGTGCCCTTACCACTAGCCATTTTCTTGATGCGGTCGGCCTGATCACTGTGTCCACCGCCGGTTATCATCACGGGCGGTACGTGTTGAGTAGCATCTACGCTGTCTGTGCTCTGGCTGCGTTGGTTTGCTTCACCATTAGGTTTGCAAAAAATTGCATGTCCTGG…
L1C	Jiangsu-3-2021	Jiangsu	2021	Self-detection	ATGTTTGGGAAATGCTTGACCGCGGGTTATTGCTCGCAATTGCTTTTTTTGTGGTGTATCGTGCCATTCTGTTTTGTTGTACTCGTCAACGCCGAAAACAGCAGCTCCCATTTACAGTTGATTTATAACCTGACAATATGTGAGCTGAATGGCACAGAATGGCTGGGCAACAAATTCGATTGGGCAGTGGAGACTTTCGTCATCTTTCCTGTGTTGACTCACATTGTTTCTTACGGTGCCCTTACCACTAGCCATTTTCTTGATGCGGTCGGCCTGATCACTGTGTCCACCGCCGGTTATCATCACGGGCGGTACGTGTTGAGTAGCATCTACGCTGTCTGTGCTCTGGCTGCGTTGGTTTGCTTCACCATTAGGTTTGCAAAAAATTGCATGTCCTGG…
L1C	Heilongjiang-1-2021	Heilongjiang	2021	Self-detection	ATGTTGGGGAAATGCTTGACCGCGGGTTATTACTCGCAATTGCCTTTTTTGTGGTATATCGTGCCATTCTGTTTTGCTTCGCTCGTCAACGCCAGCGACAACAGCAGCTCCCATTTGCAGTTGATTTATAACCTGACGATATGCGAGCTGAACGGCACAGACTGGCTGAACAAAAGATTTGACTGGGCAGTGGAGACCTTCGTTATTTTTCCTGTGTTGACGCATATTGTCTCTTACGCTGCCCTTACCACCAGCCATTTCCTTGACACGGTCGGCCTGATCACTGTGTCCACCGCCGGTTATTATCACGGGCGGTATGTGTTGAGTAGCATTTACGCTGTCTGTGCCCTGGCTGCGTTTGTTTGTTTCGCCATTAGGTTGGCGAAGAATTGCATGTCC…
L1C	Heilongjiang-2-2021	Heilongjiang	2021	Self-detection	ATGTTGGGGAAATGCTTGACCGCGGGTTATTGCTCACAATTGCCTTTTTTGTGGTATATCGTGCCATTCTGTTTTGCTGCGCTCGTCAGCGCCAGCAACAACAACAGCTCCCATTTGCAGTTGATTTATAACCTGACGATATGCGAGCTGAACGGCACAGATTGGCTGGACAAAAAATTTGACTGGGCAGTGGAGACCTTCGTTATTTTTCCAGTGTTGACGCATATTGTCTCTTACGCTGCCCTTACCACCAGCCATTTTCTTGACACGGTCGGCCTGATCACTGTGTCCACCGCCGGTTATTATCACGGGCGGTATGTGTTGAGTAGCATTTACGCTGTCTGTGCCCTGGCTGCGTTTGTTTGTTTCGCCATTAGGTTGGCGAAGAATTGCATGTCC…
L1C	Heilongjiang-3-2021	Heilongjiang	2021	Self-detection	ATGTTGGGGAAATGCTTGACCGCGGGTTATTGCTCACAATTGCCTTTTTTGTGGTATATCGTGCCATTCTGTTTTACTGCGCTCGTCAGCGCCAGCAACAACAACAGCTCCCATTTGCAGTTGATTTATAACCTGACGATATGCGAGCTGAACGGCACAGATTGGCTGAACAAAAAATTTGACTGGGCAGTGGAGACCTTCGTTATTTTTCCAGTGTTGACGCATATTGTCTCTTACGCTGCCCTTACCACCAGCCATTTTCTTGACACGGTCGGCCTGATCACTGTGTCCACCGCCGGTTATTATCACGGGCGGTATGTGTTGAGTAGCATTTACGCTGTCTGTGCCCTGGCTGCGTTTGTTTGTTTCGCCATTAGGTTGGCGAAGAATTGCATGTCC…
L8E	Chongqing-1-2021	Chongqing	2021	Self-detection	ATGTTGGGGAAGTGCTTGACCGCATGCTGTTGCTCGCGATTGCTTTTTTTGTGGTGTATCGTGCCGTTCTATCTTGCTGTGCTCGTCAACGCCAGCAACAACAACAGCTCTCATATTCAGTTGATTTATAACTTAACGTTATGTGAGCTGAATGGCACAGATTGGCTGGCAAGAAAATTTGACTGGGCAGTGGAGACTTTTGTCATCTTCCCCGTGTTGACTCACATTGTTTCCTATGGGGCACTCACCACCAGCCATTTCCTTGACACAGTTGGTTTGGCCACTGTGTCTACCGCCGGATATTATCACGGGCGGTATGTCTTGAGTAGCATTTACGCAGTCTGTGCTCTGGCTGCGCTGATTTGCTTTGTCATTAGGCTTGCGAAGAACTGCATGTCC…
L1C	Zhejiang-1-2021	Zhejiang	2021	Self-detection	ATGTTGGGGAAGTGCTTGACCGCGGGTTATTGCTCGCAATTGCTTTTTTTGTGGTGTATCGTGCCATTCTGTTTTGTTGCACTCGTCAACGCCGGAAACAGCAGCTCCCATTTACAGTTGATTTATAACCTGACAATATGTGAGCTGAATGGCACAGACTGGCTGAACGCGAATTTCGGCTGGGCGGTAGAGACTTTCGTCATCTTTCCCGTGTTGACTCATATTGTCTCTTACGGTGCCCTCACCACTAGCCATTTTCTCGATGTGGTCGGCCTGACTACTGTGTCCACCGCCGGTTATTATCACAGGCGGTACGTGTTGAGTAGCATTTACGCTACCTGTGCTCTGGCTGCGTTGGTTTGCTTCACCATTAGGTTTGCAAAGAACTGCATGTCCTGG…
L1C	Zhejiang-2-2021	Zhejiang	2021	Self-detection	ATGTTGGGGAAGTGCTTGACCGCGGGTTATTGCTCGCAATTGCTTTTTTTGTGGTGTATCGTGCCATTCTGTTTTGTTGCACTCGTCAACGCCGGAAACAGCAGCTCCCATTTACAGTTGATTTATAACCTGACAATATGTGAGCTGAATGGCACAGACTGGCTGAACGCGAATTTCGGCTGGGCGGTGGAGACTTTCGTCATCTTTCCCGTGTTGACTCATATTGTCTCTTACGGTGCCCTCACCACTAGCCATTTTCTCGATGTGGTCGGCCTGACTACTGTGTCCACCGCCGGTTATTATCACAGGCGGTACGTGTTGAGTAGCATTTACGCTACCTGTGCTCTGGCTGCGTTGGTTTGCTTCACCATTAGGTTTGCAAAGAACTGCATGTCCTTG…
L1C	Zhejiang-3-2021	Zhejiang	2021	Self-detection	ATGTTGGGGAGATGCTTGACCGCGGGTTACTGCTCACAATTGCCTTTTTTGTGGTATATCGTGCCGTTCTGTATTGTTGCGCTCGTCAACGCCAACAACAACAGCAGCTCCCATTTACAGTTGATTTATAACATGACGATATGTGAGCTGAATGGCACAGACTGGCTAAGCAATAACTTTAGTTGGGCAGTGGAGACTTTTGTTATCTTTCCTGTGTTGACTCACATCGTCTCCTACGGTGCCCTTACCACTAGCCATTTTCTTGACACGGCTGGCCTTATCACTGTATCCGCCGCCGGTTACTACCACCATCGGTACGTATTGAGTAGCATCTATGCTGTCTGTGCCCTGGCTGCTTTGATTTGCTTCGTCATTAGGTTGGCAAAAAATTGCATGTCC…
L3	Zhejiang-4-2021	Zhejiang	2021	Self-detection	ATGTTGGGGAAATGCTTGACCGCGGGTTACTGCTCGCAATCTCTTTTTTTGTGGTGTATCGTGCCGTTCTGTTCTATTGCGCTCGTCAGCGCCAACGGAAACAGCAGCTCTTATTCGCAATTGATCTATAACCTTACGTTATGTGAGCTGAATGGCACAGATTGGCTGGCCAACCGATTTGATTGGGCAGTGGAATGTTTTGTCATCTTTCCCGTGTTGACTCACATTGTCTCCTACGGTGCCCTCACTACTAGCCACTTTCTTGACACAGTCAGCCTGGTCACTGTAGCCACCGCCGGGTTTTATCACGGGCGGCATGTTCTAAGTAGCATCTATGCAGTTTGTGCTTCTGCTGCATTTATTTGCTTTATCATCAGGCTGGTGAAGAATTGCATGTCT…
L8E	Guizhou-1-2021	Guizhou	2021	Self-detection	ATGTTGGGGAAGTGCTTGACCGCGTGCTGTTGCTCGCGATTGCTTTTTTTGTGGTGTATCGTGCCGTCCTATCTTGCTGTGCTCGTCAACGCCAGCAACAACAACAGCTCTCATATTCAGTTGATTTATAACTTAACGCTATGTGAGCTGAATGGCACAGATTGGCTGGCACAAAAATTTGACTGGGCAGTGGAGACTTTTGTCATCTTCCCCGTGTTGACTCACATTGTTTCCCATGCGGCACTCACCACCAGCCATTTCCTTGACACAGTTGGTCTGGCCACTGTGTCCACCGCCGGATATTATCACGGGCGGTATGTCTTGAGTAGCATTTACGCAGTCTGTGCTCTGGCTGCGCTGATTTGCTTTGTCATCAGGCTTGCGAAGAACTGCATGTCC…
L8E	Guizhou-2-2021	Guizhou	2021	Self-detection	ATGTTGGGGAAGTGCTTGACCGCGTGCTGTTGCTCGCGATTGCTTTTTTTGTGGTGTATCGTGCCGTCTTATCTTGCTGTGCTCGTCAACGCCAGCAACAACAACAGCTCTCATATTCAGTTGATTTATAACTTAACGCTATGTGAGCTGAATGGCACAGATTGGCTGGCACAAAAATTTGACTGGGCAGTGGAGACTTTTGTCATCTTCCCCGTGTTGACTCACATTGTTTCCTATGCGGCACTCACCACCAGCCATTTCCTTGACACAGTTGGTCTGGCCACTGTGTCCACCGCCGGATATTATCACGGGCGGTATGTCTTGAGTAGCATTTACGCAGTCTGTGCTCTGGCTGCGCTGATTTGCTTTGTCATTAGGCTTGCGAAGAACTGCATGTCC…
L8E	Guizhou-3-2021	Guizhou	2021	Self-detection	ATGTTGGGGAAGTGCTTGACCGCGTGCTGTTGCTCGCGATTGCTTTTTTTGTGGTGTATCGTGCCGTCCTATCTTGCTGTGCTCGTCAACGCCAGCAACAACAACAGCTCTCATATTCAGTTGATTTATAACTTAACGCTATGTGAGCTGAATGGCACAGATTGGCTGGCACAAAAATTTGACTGGGCAGTGGAGACTTTTGTCATCTTCCCCGTGTTGACTCACATTGTTTCCTATTCGGCACTCACCACCAGCCATTTCCTTGACACAGTTGGTCTGGCCACTGTGTCCACCGCCGGATATTATCACGGGCGGTATGTCTTGAGTAGCATTTACGCAGTCTGTGCTCTGGCTGCGCTGATTTGCTTTGTCATCAGGCTTGCGAAGAACTGCATGTCC…
L5A	Gansu-1-2021	Gansu	2021	Self-detection	ATGTTGGAGAAATGCTTGACCGCGGGCTGTTGCTCGCAATTGCTTTCTTTGTGGTGTATCGTGCCGTTCTGTTTTGCTGTGCTCGCCAACGCCAGCAACGACAGCAGCTCCCATCTACAGCTGATTTACAACTTGACGCTATGTGAGCTGAATGGCACAGATTGGCTAGCTAACAAATTTGATTGGGCAGTGGAGAGTTTTGTCATCTTTCCCGTTTTGACTCACATTGTCTCCTATGGTGCCCTCACTACCAGCCATTTCCTTGACACAGTCGCTTTAGTCACTGTGTCTACCGCCGGGTTTGTTCACGGGCGGTATGTCCTAAGTAGCATCTACGCGGTCTGTGCCCTGGCTGCGTTGACTTGCTTTGTCATTAGGTTTGCAAAGAATTGCATGTCC…
L5A	Gansu-2-2021	Gansu	2021	Self-detection	ATGTTGGAGAAATGCTTGACCGCGGGCTGTTGCTCGCAATTGCTTTCTTTGTGGGGTATCGTGCCGTTCTGTTTTGCTGTGCTCGCCAACGCCAGCAACGACAGCAGCTCCCATCTACAGCTGATTTACAACTTGACGCTATGTGAGCTGAATGGCACAGATTGGCTAGCTAACAAATTTGATTGGGCAATGGAGAGTTTTGTCATCTTTCCCGTTTTGACTCACATTGTCTCCTATGGTGCCCTCACTACCAGCCATTTCCTTGACACAGTCGCTTTAGTCACTGTGTCTACCGCCGGGTTTGTTCACGGGCGGTATGTCCTAAGTAGCATCTACGCGGTCTGTGCCCTGGCTGCGTTGACTTGCTTCGTCATTAGGTTTGCAAAGAATTGCATGTCC…
L5A	Gansu-3-2021	Gansu	2021	Self-detection	ATGTTGGAGAAATGCTTGACCGCGGGCTGTTGCTCGCAATTGCTTTCTTTGTGGTGTATCGTGCCGTTCTGTTTTGCTGTGCTCGCCAACGCCAGCAACGACAACAGCTCCCATCTACAGCTGATTTACAACTTGACGCTATGTGAGCTGAATGGCACAGATTGGCTAGCTAACAAATTTGATTGGGCAGTGGAGAGTTTTGTCATCTTTCCCGTTTTGACTCACATTGTCTCCTATGGTGCCCTCACTACCAGCCATTTCCTTGACACAGTCGCTTTAGTCACTGTGTCTACCGCCGGGTTTGTTCACGGGCGGTATGTCCTAAGTAGCATCTACGCGGTCTGTGCCCTGGCTGCGTTGACTTGCTTCGTCATTAGGTTTGCAAAGAATTGCATGTCC…
L1C	Hebei-1-2021	Hebei	2021	Self-detection	ATGTTGGGGAAATGCTTGATCGCGGGTTCTTGCTCGCAATTGCTTTTTTTGTGGTGTATCGTGCCATTCTGTTTTGTTGCGCTCGTCAACGCCAACAACAGCAGCAGCTCCCATTTACAGTTGATTTATAACCTGACGATATGTGAGCTGAATGGCACAGATTGGCTGGACAAAAAATTTAGTTGGGCCGTGGAGACTTTTGTCATTTTTCCTGTGTTGACTCATATTGTTTCCTACGGCGCCCTCACCACTAGCCATTTTCTTGACACGGTCGGCCTGATCACTGTGTCCACCGCCGGATATTATCACGGGCGGTATGTATTGAGTAGCATCTACGCCGCCTGTGCCCTGGCTGCGTTGGTTTGCTTCACCATTAGGTTGGTGAAAAATTGCATGTCC…
L1C	Hebei-2-2021	Hebei	2021	Self-detection	ATGTTGGGGAAATGCTTGATCGCGGGTTATTGCTCGCAATTGCTTTTTTTGTGGTGTATCGTGCCATTCTGTTTTGTTGCGCTCGTCAACGCCAACAACAGCAGCAGCTCCCATTTACAGTTGATTTATAACCTGACGATATGTGAGCTGAATGGCACAGATTGGCTGGACAAAAAATTTAGTTGGGCCGTGGAGACTTTTGTTATTTTTCCTGTGTTGACTCATATTGTTTCCTACGGCGCCCTCACCACTAGCCATTTTCTTGACACGGTCGGCCTGATCACTGTGTCCACCGCCGGATATTATCACGGGCGGTATGTGTTGAGTAGCATCTACGCCGTCTGTGCCCTGGCTGCGTTGGTTTGCTTCACCATCAGGTTGGTGAAAAATTGCATGTCC…
L1C	Hebei-3-2021	Hebei	2021	Self-detection	ATGTTGGGGAAATGCTTGATCGCGGGTTCTTGCTCGCAATTGCTTTTTTTGTGGTGTATCGTGCCATTCTGTTTTGTTGCGCTCGTCAACGCCAACAACAACAGCAGCTCCCATTTACAGTTGATTTATAACCTGACGATATGTGAGCTGAATGGCACAGATTGGCTGGACAAAAAATTTAGTTGGGCCGTGGAGACTTTTGTCATTTTTCCTGTGTTGACTCATATTGTTTCCTACGGCGCCCTCACCACTAGCCATTTTCTTGACACGGTCGGCCTGATCACTGTGTCCACCGCCGGATATTATCACGGGCGGTATGTATTGAGTAGCATCTACGCCGCCTGTGCCCTGGCTGCGTTGGTTTGCTTCACCATTAGGTTGGTGAAAAATTGCATGTCC…
L1C	Hebei-4-2021	Hebei	2021	Self-detection	ATGTTGGGGAAATGCTTGACCGCGGGTTATTGCTCGCAATTGCCTTTTTTGTGGTGTATCGTGCCATTCTGTTTTGTTGCGCTCGTCAACGCCAACAACAGCAGCTCCTACTTACAGTCGATTTATAACCTGACGATATGCGAGCTGAATGGCACAGATTGGCTGGAGGATAGGTTTGGTTGGGCAGTGGAGACCTTCGTTATCTTTCCTGTGCTGACTCATATTGTCTCTTACGGTGCCCTCACCACTAGCCATTTTCTCGACACGGTCGGCCTGATCACTGTGTCCACCGCCGGTTATTATCACAGGCGGTATGTATTGAGTAGCATTTACGCTGTCTGTGCCCTGGCTGCGTTTGTTTGCTTCGTCATTAGGTTGGCGAAAAATTGCATGTCCTGG…
L1C	Hebei-5-2021	Hebei	2021	Self-detection	ATGTTGGGGAAATGCTTGACCGCGGGTTATTGCTCGCAATTGCCTTTTTTGTGGTGTATCGTGCCATTCTGTTTTGTTGCGCTCGTCAACGCCAACAACAGCAGCTCCTACTTACAGTCGATTTATAACCTGACGATATGCGAGCTGAATGGCACAGATTGGCTGGAGGATAGGTTTGGTTGGGCAGTGGAGACCTTCGTTATCTTTCCTGTGCTGACTCATATTGTCTCTTACGGTGCCCTCACCACTAGCCATTTTCTCGACACGGTCGGCCTGATCACTGTGTCCACCGCCGGTTATTATCACAGGCGGTATGTATTGAGTAGCATTTACGCTGTCTGTGCCCTGGCTGCGTTTGTTTGCTTCGTCATTAGGTTGGCGAAAAATTGCATGTCCTGG…
L1C	Hebei-6-2021	Hebei	2021	Self-detection	ATGTTGGGGAAATGCTTGACCGCGGGTTATTGCTCGCAATTGCCTTTTTTGTGGTGTATCGTGCCATTCTGTTTTGTTGCGCTCGTCAACGCCAACAACAGCAGCTCCTACTTACAGTCGATTTATAACCTGACGATATGCGAGCTGAATGGCACAGATTGGCTGGAGGATAGGTTTGGTTGGGCAGTGGAGACCTTCGTTATCTTTCCTGTGCTGACTCATATTGTCTCTTACGGTGCCCTCACCACTAGCCATTTTCTCGACACGGTCGGCCTGATCACTGTGTCCACCGCCGGTTATTATCACAGGCGGTATGTATTGAGTAGCATTTACGCTGTCTGTGCCCTGGCTGCGTTTGTTTGCTTCGTCATTAGGTTGGCGAAAAATTGCATGTCCTGG…
L1C	Shanxi-1-2021	Shanxi	2021	Self-detection	ATGTTGGGGAAATGCTTGACCGCGGGTTATTGCTCGTCGTTGCCTATTTTGTGGTGTATCGTGCCATTCTGTTTTGTTGTGCTCGTCAACGCAGCAAACAACAGCAGCTCCCACCTACAATTGATCTATAACTTGACGATATGCGAGCTGAATGGCACAGATTGGCTGAACAAAAAATTTGATTGGGCGGTGGAGACTTTCGTCATCTTTCCTGTGTTGACTCACATTGTCTCTTACGGCGCTCTTACCACTAGCCACTTTCTCGACACGGTTGGCCTTGCCACTGTGTCCACCGCCGGTTATTATCACAAGCGGTATGTATTGAGTAGCATCTACGCTGTCTGTGCCCTGGCTGCGTTGGTTTGCTTCGCCATCAGGTTGGCGAAAAATTGCATGTCC…
L1C	Shanxi-2-2021	Shanxi	2021	Self-detection	ATGTTGGGGAAATGCTTGACCGCGGGTTATTGCTCGTCGTTGCCTATTTTGTGGTGTATCGTGCCATTCTGTTTTGTTGTGCTCGTCAACGCAGCAAACAACAGCAGCTCCCACCTACAATTGATCTATAACTTGACGATATGCGAGCTGAATGGCACAGATTGGCTGAACAAAAAATTTGATTGGGCGGTGGAGACTTTCGTCATCTTTCCTGTGTTGACTCACATTGTCTCTTACGGCGCTCTTACCACTAGCCACTTTCTCGACACGGTTGGCCTTGCCACTGTGTCCACCGCCGGTTATTATCACAAGCGGTATGTATTGAGTAGCATCTACGCTGTCTGTGCCCTGGCTGCGTTGGTTTGCTTCGCCATCAGGTTGGCGAAAAATTGCATGTCC…
L1C	Shanxi-3-2021	Shanxi	2021	Self-detection	ATGTTGGGGAAATGCTTGACCGCGGGTTATTGCTCGTCGTTGCCTATTTTGTGGTGTATCGTGCCATTCTGTTTTGTTGTGCTCGTCAACGCAGCAAACAACAGCAGCTCCCACCTACAATTGATCTATAACTTGACGATATGCGAGCTGAATGGCACAGATTGGCTGAACAAAAAATTTGATTGGGCGGTGGAGACTTTCGTCATCTTTCCTGTGTTGACTCACATTGTCTCTTACGGCGCTCTTACCACTAGCCACTTTCTCGACACGGTTGGCCTTGCCACTGTGTCCACCGCCGGTTATTATCACAAGCGGTATGTATTGAGTAGCATCTACGCTGTCTGTGCCCTGGCTGCGTTGGTTTGCTTCGCCATCAGGTTGGCGAAAAATTGCATGTCC…
L1C	Shanxi-4-2021	Shanxi	2021	Self-detection	ATGTTGGGGAAATGCTTGACCGCGGGTTATTGCTCGTCGTTGCCTATTTTGTGGTGTATCGTGCCATTCTGTTTTGTTGTGCTCGTCAACGCAGCAAACAACAGCAGCTCCCACCTACAATTGATCTATAACTTGACGATATGCGAGCTGAATGGCACAGATTGGCTGAACAAAAAATTTGATTGGGCGGTGGAGACTTTCGTCATCTTTCCTGTGTTGACTCACATTGTCTCTTACGGCGCTCTTACCACTAGCCACTTTCTCGACACGGTTGGCCTTGCCACTGTGTCCACCGCCGGTTATTATCACAAGCGGTATGTATTGAGTAGCATCTACGCTGTCTGTGCCCTGGCTGCGTTGGTTTGCTTCGCCATCAGGTTGGCGAAAAATTGCATGTCC…
L5A	Shanxi-5-2021	Shanxi	2021	Self-detection	ATGTTGGGGAAATGCTTGACCGCGGGCTGTTGCTCGCAATTGCTTTCTTTGTGGTGTATCGTGCCGTTCTGTTTTGCTGTGCTCGCCAACGCCAGCAGCGACAGCAGCTCCCATCTACAGCTGATTTACAACTTGACGCTATGTGAGCTGAATGGCACAGATTGGCTAGCTAACAAATTTGATTGGGCAGTGGAGAGTTTTGTCATCTTTCCCGTTTTGACTCACATTGTCTCCTATGGTGCCCTCACTACCAGCCATTTCCTTGACACAGTCGCTTTAGTCACTGTGTCTACCGCCGGGTTTGTTCACGGGCGGTATGTCCTAAGTAGCATCTACGCGGTCTGTGCCCTGGCTGCGTTGACTTGCTTCGTCATTAGGTTTGCAAAGAATTGCATGTCC…
L5A	Shandong-1-2022	Shandong	2022	Self-detection	ATGTTGGAGAAATGCTTGACCGCGGGCTGTTGCTCGCAATTGCTTTCTTTGTGGTGTATCGTGCCGTTCTGTTTTGCTGTGCTCGCCAACGCCAGCAACAACAGCAGCTCCCATCTACAGCTGATTTACAACTTGACGCTATGTGAGCTGAATGGCACAGATTGGCTAGCTAACAAATTTGATTGGGCAGTGGAGAGTTTTGTCATCTTTCCCGTTTTGACTCACATTGTCTCCTATGGTGCCCTCACTACCAGCCATTTCCTTGACACAGTCGCTTTAGTCACTGTGTCTACCGCCGGGTTTGTTCACGGGCGGTATGTCCTAAGTAGCATCTACGCGGTCTGTGCCCTGGCTGCGTTGACTTGCTTCGTCATTAGGTTTGCAAAGAATTGCATGTCC…
L1A	Shandong-2-2022	Shandong	2022	Self-detection	ATGTTGGGGAAATGCTTGACCGCGGGCTGCTGCTCGCAATTGCCTTTTTTGTGGTGTATCGTGCCGTTCTGTTTAGTTGCGCTCGTCAACGCCAACACAAACAGCAGCTCCCATTTACAGTTGATTTACAACCTGACGATATGTGAGCTGAATGGCACAGATTGGCTAAATAAAAGTTTTGATTGGGCGGTGGAGACCTTTGTTATTTTTCCTGTGTTGACTCATATTGTCTCCTATGGCGCCCTAACCACCAGCCATTTCCTTGACACAGTCGGCCTGATCACCGTGTCTGCCGCCGGATATTACCACGGGCGGTATGTCTTGAGCAGCATCTACGCCGTCTGCGCCCTAGCTGCGTTAATTTGCTTCATCATCAGGCTAACAAAAAATTGCATGTCC…
L1A	Shandong-3-2022	Shandong	2022	Self-detection	ATGTTGGGGAGATGCTTGACCGCGGGCTGCTGCTCGCAATTGCTTTTTTTGTGGTGTATCGTGCCGTTCTGTTTAGTTGCGCTCGTCAGCGCCAACAAAAACAGCAGCTCCCATTTACAGTCGATTTACCACCTAACGATATGTGAGCTGAATGGCACAGATTGGCTAAATAGAAGTTTTGATTGGGCGGTGGAGACCTTTGTTATTTTTCCTGTGTTGACTCATATTGTCTCCTATGGCGCCCTAACCACCAGCCATTTCCTTGACACAGTCGGCCTCATCATCGTGTCTGCCGCCGGATATTACCACGGGCGATATGTCTTGAGCAGCATTTACGCCGTCTGCGCCCTAGCTGCGTTAACTTGCTTCGTCATCAGACTAACAAAAAATTGCATGTCC…
L1A	Shandong-4-2022	Shandong	2022	Self-detection	ATGTTGGGGAGATGCTTGACCGCGGGCTGCTGCTCGCAATTGCCTTTTTTGTGGTGTATCGTGCCGTTCTGTTTTGTTGCGCTCGTCAACGCCAACAACAGCAGCAGCTCCCATTTACAGTTGATCTATAACCTGACAATATGTGAGCTGAATGGCACAGATTGGCTGAATAAAAGTTTTGATTGGGCGGTGGAGACCTTTGTTATTTTTCCTGTGTTGACTCATATTGTCTCCTATGGTGCCCTAACCACCAGCCATTTCCTTGACACAGTCGGCCTGATCACCGTGTCTGCCGCCGGATATTATCACAGGCGGTATGTCTTGAGCAGCATTTACGCTGTCTGCGCCCTAGCTGCGCTAACTTGCTTCGTCATCAGGCTAACAAAAAATTGCATGTCC…
L1A	Shandong-5-2022	Shandong	2022	Self-detection	ATGTTGGGGAGATGCTTGACCGCGGGCTGCTGCTCGCAATTGCTTTTTTTGTGGTGTATCGTGCCGTTCTGTTTAGTTGCGCTCGTCGGCGCCAACAAAAACAGCAGCTCCCATTTACAGTCGATTTACAACCTAACGATATGTGAGCTGAATGGCACAGATTGGCTAAATAGAAGTTTTGATTGGGCGGTGGAGACCTTTGTTATTTTTCCTGTGTTGACTCATATTGTCTCCTATGGCGCCCTAACCACCAGCCATTTCCTTGACACATTCGGCCTCATCACCGTGTCTGCCGCCGGATATTACCACGGGCGATATGTCTTGAGTAGCATTTACGCCGTCTGCGCCCTAGCTGCGTTAACTTGCTTCGTCATCAGACTAACAAAAAATTGCATGTCC…
L1A	Shandong-6-2022	Shandong	2022	Self-detection	ATGTTGGGGAGATGCTTGACCGCGGGCTGCTGCTCGCAATTGCTTTTTTTGTGGTGTATCGTGCCGTTCTGTTTAGTTGCGCTCGTCGGCGCCAACAAAAACAGCAGCTCCCATTTACAGTCGATTTACAACCTAACGATATGTGAGCTGAATGGCACAGATTGGCTAAATAGAAGTTTTGATTGGGCGGTGGAGACCTTTGTTATTTTTCCTGTGTTGACTCATATTGTCTCCTATGGCGCCCTAACCACCAGCCATTTCCTTGACACATTCGGCCTCATCACCGTGTCTGCCGCCGGATATTACCACGGGCGATATGTCTTGAGCAGCATTTACGCCGTCTGCGCCCTAGCTGCGTTAACTTGCTTCGTCATCAGACTAACAAAAAATTGCATGTCC…
L1A	Shandong-7-2022	Shandong	2022	Self-detection	ATGTTGGGGAGATGCTTGACCGCGGGCTGCTGCTCGCAATTGCTTTTTTTGTGGTTTATCGTGCCGTTCTGTTTAGTTGCGCTCGTCAGCGCCAACAAAAACAGCAGCTCCCATTTACAGTCGATTTACAACCTAACGATATGTGAGCTGAATGGCACAGATTGGCTAAATAGAAGTTTTGATTGGGCGGTGGAGACCTTTGTTATTTTTCCTGTGTTGACTCATATTGTCTCCTATGGCGCCCTAACCACCAGCCATTTCCTTGACACATTCGGCCTCATCACCGTGTCTGCCGCCGGATATTACCACGGGCGATATGTCTTGAGCAGCATTTACGCCGTCTGCGCCCTAGCTGCGTTAACTTGCTTCGTCATCAGACTAACAAAAAATTGCATGTCC…
L1A	Shandong-8-2022	Shandong	2022	Self-detection	ATGTTGGGGAGATGCTTGACCGCGGGCTGCTGCTCGCAATTGCCTTTTTTGTGGTGTATCGTGCCGTTCTGTTTAGTTGCGCTCGTCAGCGCCGACAAAAACAGCAGCTCCCATTTACAGTTGATTTACAACCTAACGATATGTGAGCTGAATGGCACAGATTGGCTAAATAGAAATTTTGATTGGGCGGTGGAGACCTTTGTTATTTTTCCTGTGTTGACTCATATTGTCTCCTATGGCGCCCTAACCACCAGCCATTTCCTTGACACATTCGGCCTCATCACCGTGTCTGCCGCCGGATATTACCACGGGCGATATGTCTTGAGCAGCATTTACGCCGTCTGCGCCCTAGCTGCGTTAACTTGCTTCGTCATCAGACTAACAAAAAATTGCATGTCC…
L1A	Shandong-9-2022	Shandong	2022	Self-detection	ATGTTGGGGAGATGCTTGACCGCGGGCTGCTGCTCGCAATTGCTTTTTTTGTGGTGTATCGTGCCGTTCTGTTTAGTTGCGCTCGTCAGCGCCRACAAAAACAGCAGCTCCCATTTACAGTCGATTTACAACCTAACGATATGTGAGCTGAATGGCACAGATTGGCTAAATAGAAGTTTTGATTGGGCGGTGGAGACCTTTGTTATTTTTCCTGTGTTGACTCATATTGTCTCCTATGGCGCCCTAACCACCAGCCATTTCCTTGACACATTCGGCCTCATCACCGTGTCTGCCGCCGGATATTACCACGGGCGATATGTCTTGAGCAGCATTTACGCCGTCTGCGCCCTAGCTGCGTTAACTTGCTTYGTCATCAGACTAACAAAAAATTGCATGTCC…
L1A	Shandong-10-2022	Shandong	2022	Self-detection	ATGTTGGGGAGATGCTTGACCGCGGGCTGCTGCTCGCAATTGCTTTTTTTGTGGTGTATCGTGCCGTTCTGTTTAGTTGCGCCCGTCAACGCCGACAACAACAGCAGCTCCCATTTACAGTTGATTTATAACCTGACGATATGTGAGCTGAATGGCACGGATTGGTTAAAAGAAAATTTTGATTGGGCGGTGGAGACCTTTGTTATTTTCCCTGTGTTGACTCATATTGTCTCCTATGGCGCCCTAACTACCAGCCATTTCCTTGACACAGTCGGCCTGATCATCGTGTCTACCGCCGGATATTACCATGGGCGGTATGTCTTGAGCAGCATCTACGCCGTCTGCGCCCTAGCTGCATTAACTTGCTTCGTCATCAGGTTAACAAAAAACTGCATGTCC…
L1A	Shandong-11-2022	Shandong	2022	Self-detection	ATGTTGGGGAGATGCTTGACCGCGGGCTGCTGCTCGCAATTGCTTTTTTTGTGGTGTATCGTGCCGTTCTGTTTAGTTGCGCCCGTCAACGCCGACAACAACAGCAGCTCCCATTTACAGTTGATTTATAACCTGACGATATGTGAGCTGAATGGCACGGATTGGTTAAAAGAAAATTTTAATTGGGCGGTGGAGACCTTTGTTATTTTCCCTGTGTTGACTCATATTGTCTCCTATGGCGCCCTAACTACCAGCCATTTCCTTGACACAGTCGGCCTGGTCATCGTGTCTACCGCCGGATATTACCATGGGCGGTATGTCTTGAGCAGCATCTACGCCGTCTGCGCCCTAGCTGCATTAACTTGCTTCGTCATCAGGTTAACGAAAAATTGCATGTCC…
L1A	Shandong-12-2022	Shandong	2022	Self-detection	ATGTTGGGGAAATGCTTGACCGCGGGCTGCTGCTCGCAATTGCCTTTTTTGTGGTGTATCGTGCCGTTCTGTTTAGTTGCGCTCGTCAACGCCAACACAAACAGCAGCTCCCATTTACAGTTGATTTACAACCTGACGATATGTGAGCTGAATGGCACAGATTGGCTAAATAAAAGTTTTGATTGGGCGGTGGAGACCTTTGTTATTTTTCCTGTGTTGACTCATATTGTCTCCTATGGCGCCCTAACCACCAGCCATTTCCTTGACACAGTCGGCCTGACCATCGTGTCTGCCGCCGGATATTACCACGGGCGGTATGTCTTGAGCAGCATCTACGCCGTCTGCGCCCTAGCTGCGTTAACTTGCTTTATCATCAGGCTAACAAAAAATTGCATGTCC…
L1A	Shandong-13-2022	Shandong	2022	Self-detection	ATGTTGGGGAGATGCTTGACCGCGGGCTGCTGCTCGCAATTGCCTTTTTTGTGGTATATCGTGCCGTTCTGTTTAGTTGCGCTCGTCAACGCCAACAACGGCAGCAGCTCCCATTTACAGTTGATTTATAACCTGACGATATGTGAGCTGAATGGCACAGATTGGCTAAATAAAAGCTTTGATTGGGCAGTGGAGACCTTTGTTATTTTTCCTGTGTTGACTCACATCGTCTCCTATGGCGCCCTGACCACCAGCCATCTCCTTGACACAGTCGGCCTGACTACCGTGGCTGCCGCTGGATATCACCACGGGCGGTATGTCTTGAGCAGCATATACGCCGTCTGCGCCCTGGCTGCGTTAACTTGCTTCGTTATCAGGCTAACAAAAAATTGCATGTCC…
L1C	Shandong-14-2022	Shandong	2022	Self-detection	ATGTTGGGGAAATGCTTGACCGCGGGCTACTGCTCACAATCGCTTTTTTTGTGGTGTATCGTGCCGTTTTGTTTTGCTGCGCTCGTCAGCGCCAGCAACAACAACAGCTCCCACTTACAGTTGATTTATAACCTGACAATATGTGAGCTGAATGGCACCGATTGGCTGAATGATAAGTTTGACTGGGCAGTGGAGACTTTCGTCATCTTTCCTGTGTTGACTCACATTGTCTCTTACGGTGCCCTCACCACCAGCCATTTTCTCGACATGGTTGGCCTGGCCACCGTGTCCACCGCCGGTTACTACCACGGGCGGTATGTTTTGAGCAGCATCTACGCTGTCTGTGCGCTAGCTGCGTCTGTTTGCTTCGTCGTTAGGTTTGCGAAAAATTGCATGTCC…
L1C	Shandong-15-2022	Shandong	2022	Self-detection	ATGTTGGGGAAATGCTTGACCGCGGGCTACTGCTCACAATCGCTTTTTTTGTGGTGTATCGTGCCGTTTTGTTTTGCTGCGCTCGTCAGCGCCAGCAACAACAACAGCTCCCACTTACAGTTGATTTATAACCTGACAATATGTGAGCTGAATGGCACCGATTGGCTGAATAATAAGTTTGACTGGGCAGTGGAGACTTTCGTCATCTTTCCTGTGTTGACTCACATTGTCTCTTACGGTGCCCTCACCACCAGCCATTTTCTCGACATGGTTGGCCTGGCCACCGTGTCCACCGCCGGTTACTACCACGGGCGGTATGTTTTGAGCAGCATCTACGCTGTCTGTGCGCTAGCTGCGTCTGTTTGCTTCGTCGTTAGGTTTGCGAAAAATTGCATGTCC…
L1C	Shandong-16-2022	Shandong	2022	Self-detection	ATGTTGGGGAAATGCTTGACCGCGGGTTATTGCTTGCAATTGCCTTTTTTGTGGTGTATCGTGCCATTCTGTTTTGTTGCGCTCGTCAACGCCAACAACAGCAGCTCCCATTTACAGTTGATTTATAACCTGACGATATGTGAGCTGAATGGCACAGACTGGCTGGGTGATCATTTTAATTGGGCAGTGGAGACTTTTGTCATCTTCCCTGCGTTGACCCACATTGTCTCTTACGGTGCCCTTACCACTAGCCATTTCCTTGACGCGGTCGGCCTGGCCACTGTGTCCACCGCCGGTTATTATCACGGGCGGTATGTGTTGAGTAGCATCTACGCTGTCTGTGCTCTGGCTGCGTTGGTCTGCTTTGCTTTTCGGTTGGCAAAAAATTGCATGTCCTGG…
L1C	Shandong-17-2022	Shandong	2022	Self-detection	ATGTTGGGGAAATGCTTGACCGCGGGCTACTGCTCACAATCGCATTTTTTGTGGTGTATCGTGCCGTTTTGTTTTGCTGCGCTCGTCAGCGCCAGCAACAACAACAGCTCCCACTTACAGTCGATTTATAACCTGACAATATGTGAGCTGAATGGCACCGATTGGCTGAATGATAAGTTTGACTGGGCAGTGGAGACTTTCGTCATCTTTCCTGTGTTGACTCACATTGTCTCTTACGGTGCCCTCACCACCAGCCATTTTCTCGACATGGTTGGCCTGGCCACCGTGTCCACCGCCGGTTACTACCACGGGCGGTACGTTTTGAGCAGCATCTACGCTGTCTGTGCGCTAGCTGCGTCTGTTTGCTTCGTCGTTAGGTTTGCGAAAAATTGCATGTCC…
L1A	Shandong-18-2022	Shandong	2022	Self-detection	ATGTTGGGGAAATGCTTGACCGCGGGCTGCTGCTCGCAATTGCCTTTTTTGTGGTGTATCGTGCCGTTCTGTTTAGTTGCGCTCGTCAACGCCAACACAAACAGCAGCTCCCATTTACAGTTGATTTACAACCTGACGATATGTGAGCTGAATGGCACAGATTGGCTAAATAAGAGTTTTGATTGGGCGGTGGAGACCTTTGTTATTTTTCCTGTGTTGACTCATATTGTCTCCTATGGCGCCCTGACCACCAGCCATTTCCTTGACACAGTCGGCCTGATCACCGTGTCTGCCGCCGGATATTACCACAGGCGGTATGTCTTGAGCAGCATCTACGCCGTCTGCGCCCTAGCTGCGTTAATTTGCTTCATCATCAGGCTAACAAAAAATTGCATGTCC…
L1C	Shandong-19-2022	Shandong	2022	Self-detection	ATGTTGGGGAGATGCTTGACCGCGGGTTGTTGCTCGCAATTGCTTTTTTTGTGGTGTATCGTGCCATTCTGGTTTGCTGCGCCCGTCAACGCCGGCAGCACCAACGGCTCCCATCTACAGTTGATTTATAACCTGACGATATGCGAGCTGAATGGCACAGATTGGCTGGACAGAAAATTTGACTGGGCAGTGGAGACATTCGTCATTTTTCCTGCGTTGACTCATATTGTCTCCTATGGCGCCCTCACCACTAGTCATTTCCTTGACACGGTTGGCCTTATCACTGTATCTACCGCCGGCTATCTTCACGGGCGGTATGTGTTGAGTAGCATCTACGCTGCCTGTGCCTTGGCTGCGCTGATCTGCTTCACCATTAGACTGGCAAAAAATTGCATGTCC…
L1C	Shandong-20-2022	Shandong	2022	Self-detection	ATGTTGGGGAAATGCTTGACCGCGGGCTATTGCTCGTCGTTTCATTCTTTGTGGTATATCGTGCCATTCTGTTTTACTGTGCTAGTCGCAGCCGGCGAAAACAGCAGCTCCCATTTACAGTTGATTTATAACCTGACGATATGTGAGCTGAATGGCACAGAGTGGCTGGACACACACTTTAACTGGGCAGTGGAGACTTTCGTCATCTTTCCTGTGTTGACTCACATTGTCTCTTACGGCGCCCTTACCACCAGCCATTTTCTTGACACGGTCGGCCTGCTCACTGTGTCCACCGCCGGTTATTATCACGGGCGGTATGTATTGAGTAGCATCTACGCCGTCTGTGCCCTGGCTGCGTCGGTCTGCCTCGCCATTAGGTTGGCGAAAAATTGCATGTCC…
L1C	Shandong-21-2022	Shandong	2022	Self-detection	ATGTTGGGGAAATGCTTGATCGCGGGTTATTACTCGCAATTGCCTTTTTTGTGGTGTATCGTGCCATTCTGTTTTGTTGTGCTCGTCAACGCCAACAACAGCAGCTCCCATTTACAGTTGATTTATAACCTGACGATATGTGAGCTGAATGGCACAGAGTGGCTGGGTGGAAATTTTGATTGGGCAGTGGAAACTTTCGTCATCTTTCCTGTGTTGACTCACATTGTCTCTTACGGTGCCCTTACCACTAGCCATTTTCTTGACACGGTTGGCCTGACCGCTGTGTCCACCGCCGGTTACTATCACGAGCGGCGCGTATTGAGTAGCATTTATGCTGTCTGTGCTCTGGCTGCGTTTGCTTGCTTCACCTTTAGGTTGGCAAAGAATTGCATGTCCTGG…
L8E	Guangdong-1-2022	Guangdong	2022	Self-detection	ATGTTGGGGAAGTGCTTGACCGCGTGCTGTTGCTCGCGATTGCTTTTTTTGTGGTGTATCGTGCCATTCTATCTTGCTGTGCTCGTCAACGCCAACACCAACCACAGCTCTCATATTCAGTTGATTTATAATTTAACGCTATGTGAGCTGAATGGTACAGATTGGCTGGCACAAAAATTTGACTGGGCAGTGGAGACTTTTGTCATCTTCCCCGTGTTGACTCACATTGTTTCCTATGGGGCCCTCACCACCAGCCATTTCCTTGACACAGTTGGTCTGGCCACTGTGTCCACCGCTGGATATTATCATGGGCGGTATGTCTTGAGTAGCATTTACGCAGTCTGTGCTTTGGCTGCGCTGATTTGCTTTGTCATTAGGCTTGCGAAGAACTGCATGTCC…
L8E	Guangdong-2-2022	Guangdong	2022	Self-detection	ATGTTGGGGAAGTGCTTGACCGCGCGCTGTTGCTCGCGATTGCTTTTTTTGTGGTGTATCGTGCCATTCTATCTTGCTGTGCTCGTCAACGCCAACACCAACCACAGCTCTCATATTCAGTTGATTTATAATTTAACGCTATGTGAGCTGAATGGTACAGATTGGCTGGCACAAAAATTTGACTGGGCAGTGGAGACTTTTGTCATCTTCCCCGTGTTGACTCACATTGTTTCCTATGGGGCACTCACCACCAGCCATTTCCTTGACACAGTTGGTTTGGCCACTGTGTCCACCGCCGGATATTATCACGGGCGGTATGTCTTGAGTAGCATTTACGCAGTCTGTGCTTTGGCTGCGCTGATTTGCTTTGTCATTAGGCTTGCGAAGAACTGCATGTCC…
L1C	Guangdong-3-2022	Guangdong	2022	Self-detection	ATGTTGGGGAAGTGCTTGACCGCGGGTTACTACTCACAATTGCTTTTTTTGTGGTATATCGTGCCGTTCTGTATTGTTGCGCTCGTCAACGCCAACAACAACAGCAGCTCCCATTTACAGTTGATTTATAACATGACGATATGTGAGCTGAATGGCACAGACTGGCTAAGCAATAATTTTAATTGGGCAGTGGAGACTTTTGTTATCTTTCCTGTGTTGACTCACATCGTCTCCTACGGTGCCCTTACCACTAGCCATTTTCTTGACACGGCTGGCCTTATCACTGTATCCGCCGCCGGTTACTATCACCATCGGTACGTATTGAGTAGCATCTATGCTGTCTGTGCCCTGGCTGCGTTGATTTGCTTCGTCATTAGGTTGGCAAAAAATTGCATGTCC…
L1C	Guangdong-4-2022	Guangdong	2022	Self-detection	ATGTTGGGGAAGTGCTTGACCGCGGGTTACTACTCACAATTGCTTTTTTTGTGGTATATCGTGCCGTTCTGTATTGTTGCGCTCGTCAACGCCAACAACAACAGCAGCTCCCATTTACAGTTGATTTATAACATGACGATATGTGAGCTGAATGGCACAGACTGGCTAAGCAATAATTTTAATTGGGCAGTGGAGACTTTTGTTATCTTTCCTGTGTTGACTCACATCGTCTCCTACGGTGCCCTTACCACTAGCCATTTTCTTGACACGGCTGGCCTTATCACTGTATCCGCCGCCGGTTACTATCACCATCGGTACGTATTGAGTAGCATCTATGCTGTCTGTGCCCTGGCTGCGTTGATTTGCTTCGTCATTAGGTTGGCAAAAAATTGCATGTCC…
L1C	Guangdong-5-2022	Guangdong	2022	Self-detection	ATGTTGGGGGAATGCTTGACCGCGGGTTACTACTCACAATTGCTTTTTTTGTGGTATATCGTGCCGTTCTGTATTGTTGCGCTCGTCAACGCCAACAACAACAGCAGCTCCCATTTACAGTTGATTTATAACATGACGATATGTGAGCTGAATGGCACAGACTGGCTAAGCAATAATTTTAATTGGGCAGTGGAGACTTTTGTTATCTTTCCTGTGTTGACTCACATCGTCTCCTACGGTGCCCTTACCACTAGCCATTTTCTTGACACGGCTGGCCTTATCACTGTATCCGCCGCCGGTTACTATCACCATCGGTACGTATTGAGTAGCATCTATGCTGTCTGTGCCCTGGCTGCGTTGATTTGCTTCGTCATTAGGTTGGCAAAAAATTGCATGTCC…
L1C	Guangdong-6-2022	Guangdong	2022	Self-detection	ATGTTGGGGAAGTGCTTGACCGCGGGTTACTACTCACAATTGCTTTTTTTGTGGTATATCGTGCCGTTCTGTATTGTTGCGCTCGTCAACGCCAACAACAACAGCAGCTCCCATTTACAGTTGATTTATAACATGACGATATGTGAGCTGAATGGCACAGACTGGCTAAGCAATAATTTTAATTGGGCAGTGGAGACTTTTGTTATCTTTCCTGTGTTGACTCACATCGTCTCCTACGGTGCCCTTACCACTAGCCATTTTCTTGACACGGCTGGCCTTATCACTGTATCCGCCGCCGGTTACTATCACCATCGGTACGTATTGAGTAGCATCTATGCTGTCTGTGCCCTGGCTGCGTTGATTTGCTTCGTCATTAGGTTGGCAAAAAATTGCATGTCC…
L5A	Guangdong-7-2022	Guangdong	2022	Self-detection	ATGTTGGGGAAGTGCTTGACCGCGGGCTGTTGCTCGCAATTGCTTTCTTTGTGGTGTATCGTGCCGTTCTGTTTTGCTGTGCTCGCCAACGCCAGCAACGACAGCAGCTCCCATCTACAGCTGATTTACAACTTGACGCTATGTGAGCTGAATGGCACAGATTGGCTAGCTAACAAATTTGATTGGGCAGTGGAGAGTTTTGTCATCTTTCCCGTTTTGACTCACATTGTCTCCTATGGTGCCCTCACTACCAGCCATTTCCTTGACACAGTCGCTTTAGTCACTGTGTCTACCGCCGGGTTTGTTCACGGGCGGTATGTCCTAAGTAGCATCTACGCGGTCTGTGCCCTGGCTGCGTTGACTTGCTTCGTCATTAGGTTTGCAAAGAATTGCATGTCC…
L5A	Guangdong-8-2022	Guangdong	2022	Self-detection	ATGTTGGGGAAATGCTTGACCGCGGGCTGTTGCTCGCAATTGCTTTCTTTGTGGTGTATCGTGCCGTTCTGTTTTGCTGTGCTCGCCAACGCCAGCAACGACAGCAGCTCCCATCTACAGCTGATTTACAACTTGACGCTATGTGAGCTGAATGGCACAGATTGGCTAGCTAACAAATTTGATTGGGCAGTGGAGAGTTTTGTCATCTTTCCCGTTTTGACTCACATTGTCTCCTATGGTGCCCTCACTACCAGCCATTTCCTTGACACAGTCGCTTTAGTCACTGTGTCTACCGCCGGGTTTGTTCACGGGCGGTATGTCCTAAGTAGCATCTACGCGGTCTGTGCCCTGGCTGCGTTGACTTGCTTCGTCATTAGGTTTGCAAAGAATTGCATGTCC…
L8E	Guangdong-9-2022	Guangdong	2022	Self-detection	ATGTTGGGGAAGTGCTTGACCGCGTGCTGTTGCTCGCGATTGCTTTTTTTGTGGTGTATCGTGCCATTCTATCTTGCTGTGCTCGTCAACGCCAACACCAACCACAGCTCTCATATTCAGTTGATCTATAATTTAACGCTATGTGAGCTGAATGGTACAGATTGGCTGGCACAAAAATTTGACTGGGCAGTGGAGACTTTTGTCATCTTCCCCGTGTTGACTCACATTGTTTCCTATGGGGCACTCACCACCAGCCATTTCCTTGACACAGTTGGTTTGGCCACTGTGTCCACCGCCGGATATTATCACGGGCGGTATGTCTTGAGTAGCATTTACGCAATCTGTGCTTTGGCTGCGCTGATTTGCTTTGTCATTAGGCTTGCGAAGAACTGCATGTCC…
L8E	Guangdong-10-2022	Guangdong	2022	Self-detection	ATGTTGGGGAAGTGCTTGACCGCGCGCTGTTGCTCGCGATTGCTTTTTTTGTGGTGTATCGTGCCATTCTATCTTGCTGTGCTCGTCAACGCCAACACCAACCACAGCTCTCATACTCAGTTGATTTATAATTTAACGCTATGTGAGCTGAATGGTACAGATTGGCTGGCACAAAAATTTGACTGGGCAGTGGAGACTTTTGTCATCTTCCCCGTGTTGACTCACATTGTTTCCTATGGGGCACTCACCACCAGCCATTTCCTTGACACAGTTGGTTTGGCCACTGTGTCCACCGCCGGATATTATCACAGGCGGTATGTCTTGAGTAGCATTTACGCAGTCTGTGCTTTGGCTGCGCTGATTTGCTTTGTCATTAGGCTTGCGAAGAACTGCATGTCC…
L8E	Guangdong-11-2022	Guangdong	2022	Self-detection	ATGTTGGGGAGGTGCTTGACCGCGTGCTGTTGCTCGCGATTGCTTTTTTTGTGGTGTATCGTGCCATTCTATCTTGCTGTGCTCGTCAACGCCAACACCAACCACAGCTCTCATATTCAGTTGATCTATAATTTAACGCTATGTGAGCTGAATGGTACAGATTGGCTGGCAAAAAAATTTGACTGGGCAGTGGAGACTTTTGTCATCTTCCCCGTGTTGACTCACATTGTTTCCTATGGGGCACTCACCACCAGCCATTTCCTTGACACAGTTGGTCTGGCCACTGTGTCCACCGCCGGATATTATCACGGGCGGTATGTCTTGAGTAGCATTTACGCAATCTGTGCTTTGGCTGCGCTGATTTGCTTTGTCATTAGGCTTGCGAAGAACTGCATGTCC…
L3	Hainan-1-2022	Hainan	2022	Self-detection	ATGTTTGGGAAGTGCTTGACCGCGGGTTACTGCTCGCAATCTCTTTTTTTGTGGTGTATCGTGCCGTTCTGTTCTATTGCGCTCGTCAGCGCCAGCGGAAACAGCAGCTCTTATTCGCAATTGATCTATAACCTTACGTTATGTGAGCTGAATGGCACAGATTGGCTGGCCAACCGATTTGATTGGGCAGTGGAACTTTTTGTTATCTTTCCCGTGTTGACTCACATTGTCTCCTACGGTGCCCTCACTACTAGCCACTTTCTTGACACAGTCAGCCTGGTCACTGTAGCCACCGCCGGGTTTTATCACGGGCGGCATGTTCTAAGTAGCATCTATGCAGTTTGTGCTTTTGCCGCATTGGTTTGCTTTATCATTAGGCTGGTGAAGAATTGCATGTCT…
L5A	Hainan-2-2022	Hainan	2022	Self-detection	ATGTTGGGGAAGTGCTTGACCGCGGGCTGTTGCTCGCAATTGCTTTCTTTGTGGTGTATCGTGCCGTTCTGTTTTGCTGCGCTCGCCAACGCCAGCAACGACAGCAGCTCCCATCTACAGCTGATTTACAACTTGACGCTATGTGAGCTGAATGGCACAGATTGGCTAGCTAACAAATTTGATTGGGCAGTGGAGAGTTTTGTCATCTTTCCCGTTTTGACTCACATTGTCTCCTATGGTGCCCTCACTACCAGCCATTTCCTTGACACAGTCGCTTTAGTCACTGTGTCTACCGCCGGGTTTGCTCACGGGCGGTATGTCCTAAGTAGCATCTACGCGGTCTGTGCCCTGGCTGCGTTGACTTGCTTCGTCATTAGGTTTGCAAAGAATTGCATGTCC…
L3	Hainan-3-2022	Hainan	2022	Self-detection	ATGTTGGGGAAATGCTTGACCGCGGGCTGTTGCTCGCGATTTCTTTTTTTTTGGTGTATCGTGCCGTTCTGTTTTATTGCGCTCGTCAGCGCCAACGGAAACAGCAGCTCTTATTCGCAGTTGATCTACAACCTGACGCTATGTGAGCTGAATGGCACAGACTGGCTGGCCGAAAATTTTAATTGGGCAGTGGAATGTTTTGTCATCTTTCCCGTGTTGACTCATATCGTCTCCTACGGTGCCCTCACTACCAGCCATTTTCTTGACACTGTCAGTCTAACCACTGTGTCTACCGCCGGGTATTACCACGGGCGGTATGTCTTGAGTAGCATCTATGCAGTCTGTGCTTTTGCTGCTTTGATTTGCTTCGTCATTAGACTGGCAAAAAATTGCATGTCT…
L1C	Shaanxi-1-2022	Shaanxi	2022	Self-detection	ATGTTGGGGAAATGCTTGACCGCGGGTTATTGCTCGCAATTGCTTTTTTTGTGGTGTATCGTGCCATTCTGTTTTGTTGCGCTCGTCAACGCCAACAACAGCAGCAGCTCCCATTTACAGTTGATTTATAACCTGACGATATGTGAGCTGAATGGCACAGATTGGCTGAACAAAAATTTTAGTTGGGCCGTGGAGACTTTTGTTATTTTTCCTGTGTTGACTCATATTGTTTCCTACGGCGCCCTCACCACTAGTCATTTTCTTGACACGGTCGGCCTGATCACTGTGTCCACCGCCGGATATTATCACGGGCGGTATGTGTTGAGTAGCATCTACGCCGTCTGTGCCCTGGCTGCGTTGGTTTGCTTCACCATTAGGTTGGTGAAAAATTGCATGTCT…
L1C	Shaanxi-2-2022	Shaanxi	2022	Self-detection	ATGTTGGGGAAATGCTTGACCGCGGGTTATTGCTCGCAATTGCTTTTTTTGTGGTGTATCGTGCCATTCTGTTTTGTTGCGCTCGTCAACGCCAACAACAGCAGCAGCTCCCATTTACAGTTGATTTATAACCTGACGATATGTGAGCTGAATGGCACAGATTGGCTGAACAAAAATTTTAGTTGGGCCGTGGAGACTTTTGTTATTTTTCCTGTGTTGACTCATATTGTTTCCTACGGCGCCCTCACCACTAGTCATTTTCTTGACACGGTCGGCCTGATCACTGTGTCCACCGCCGGATATTATCACGGGCGGTATGTGTTGAGTAGCATCTACGCCGTCTGTGCCCTGGCTGCGTTGGTTTGCTTCACCATTAGGTTGGTGAAAAATTGCATGTCT…
L1C	Jiangxi-1-2022	Jiangxi	2022	Self-detection	ATGTTGGGGAAATGTTTGACCGCGGGCTATTGCTCGCAATTGCCTTTTTTGTGGTGTATCGTGCCGTTCTGTTTTGCTGCGCTCGTCAACGCCAACAGCAACAGCAGCTCCCATTTACAGTTGATTTACAACCTGACGATATGTGAGCTGAATGGCACAGATTGGCTAGATGCAAAATTTGATTGGGCAGTGGAGACTTTCGTCATCTTTCCTGCGTTGACTCATATTGTCTCCTACGGCGCTCTCACCACTAGTCATTTCCTTGACACGGTTGGCCTAATCACCGTGTCCACCGCCGGATATTATCACGGGCGGTATGTATTGAGTAGCATCTACGCTGCCTGTGCCCTGGCTGCGTTGATTTGCTTCGTCATTAGGTTGGCGAAAAATTGCATGTCC…
L1C	Jiangxi-2-2022	Jiangxi	2022	Self-detection	ATGTTGGGGAAATGCTTGACCGCGGGCTATTGCTCGCAATTGCCTTTTTTGTGGTGTATCGTGCCGTTCTGTTTTGCTGCGCTCGTCAACGCCAACAGCAACAGCAGCTCCCATTTACAGTTGATTTACAACCTGACGATATGTGAGCTGAATGGCACAGATTGGCTAGATGCAAAATTTGATTGGGCAGTGGAGATTTTCGTCATTTTTCCTGCGTTGACTCATATTGTCTCCTACGGCGCTCTCACCACTAGTCATTTCCTTGACACGGTTGGCCTAATCACCGTGTCCACCGCCGGATATTATCACGGGCGGTATGTGTTGAGTAGCATCTACGCTGCCTGTGCCCTGGCTGCGTTGATTTGCTTCGTCATTAGGTTGGCGAAAAATTGCATGTCC…
L1C	Jiangxi-3-2022	Jiangxi	2022	Self-detection	ATGTTGGGGAAATGCTTGACCGCGGGTTATTGCTCGCAATTGCTTTTTTTGTGGTGTATCGTGCCATTCTGTTTTGTTGCGTTTGTCAACGCCAACAACAGCAGCAGCTCCCACTTACAGTTGATTTATAACCTGACGATATGTGAGCTGAATGGCACAGGATGGCTGGATAAACATTTTTCCTGGGCAGTAGAGACTTTTGTCATTTTTCCTGTGTTAACTCATATTGTCTCTTACGGCGCCCTCACTACTAGCCATTTCCTTGACACGGTCTGCCTAATCACCGTGTCCACCGCCGGGTATTATCACGGGCGGTATGTGTTGAGTAGCATCTATGCTGTCTGTGCTCTGGCTGCGTTTGCTTGCTTCGCCATTCGGTTGGCAAAAAATTGCATGTCC…
L1C	Jiangxi-4-2022	Jiangxi	2022	Self-detection	ATGTTGGGGAAGTGCTTGACCGCGGGTTATTGCTCGCGATTGCTTTTTTTGTGGTATATCGTGCCATTCTGTTTTGTTGCGTTCGTCAACGCCAACAACAGCAGCAGCTCCCACTTACAGTTGATTTATAACCTGACGATATGTGAGCTGAATGGCACAGAATGGCTGGGTAAAAATTTTTCTTGGGCAGTAGAGACTTTTGTCATTTTTCCTGTGTTAACTCATATTGTCTCTTACGGCGCCCTCACCACTAGCCATTTCCTTGACACGGTCGGCCTAATCACCGTGTCCACCGCCGGGTATTATCACGGGCGGTATGTGTTGAGTAGCATCTATGCTGTCTGTGCTCTGGCTGCGTTTGCTTGCTTCGCCATTCGGTTGGCAAAAAATTGCATGTCC…
L1C	Jiangxi-5-2022	Jiangxi	2022	Self-detection	ATGTTGGGGAAGTGCTTGACCGCGGGTTATTGCTCGCGATTGCTTTTTTTGTGGTATATCGTGCCATTCTGTTTTGTTGCGTTCGTCAACGCCAACAACAGCAGCAGCTCCCACTTACAGTTGATTTATAACCTGACGATATGTGAGCTGAATGGCACAGAATGGCTGGATAAAAATTTTTCTTGGGCAGTAGAGACTTTTGTCATTTTTCCTGTGTTAACTCATATTGTCTCTTACGGCGCCCTCACCACTAGCCATTTCCTTGACACGGTCGGCCTAATCACCGTGTCCACCGCCGGGTATTATCACGGGCGGTATGTGTTGAGTAGCATCTATGCTGTCTGTGCTCTGGCTGCGTTTGCTTGCTTCGCCATTCGGTTGGCAAAAAATTGCATGTCC…
L1C	Jiangxi-6-2022	Jiangxi	2022	Self-detection	ATGTTGGGGAAGTGCTTGACCGCGGGTTATTGCTCGCGATTGCTTTTTTTGTGGTATATCGTGCCATTCTGTTTTGTTGCGTTCGTCAACGCCAACAACAGCAGCAGCTCCCACTTACAGTTGATTTATAACCTGACGATATGTGAGCTGAATGGCACAGAGTGGCTGGGTAAAAATTTTTCTTGGGCAGTAGAGACTTTTGTCATTTTTCCTGTGTTAACTCATATTGTCTCTTACGGCGCCCTCACCACTAGCCATTTCCTTGACACGGTCGGCCTAATCACCGTGTCCACCGCCGGGTATTATCACGGGCGGTATGTGTTGAGTAGCATCTATGCTGTCTGTGCTCTGGCTGCGTTTGCTTGCTTCGCCATTCGGTTGGCAAAAAATTGCATGTCC…
L1A	Jiangxi-7-2022	Jiangxi	2022	Self-detection	ATGTTGGGGAGCTGCTTGACCGCGGGTTGCTGCTTGCGATTGCTTTTTTTGTGGTGTATCGTGCCGTTCTGTTTTGTTGCGCTCGTCAACGCCAACAACAACAGCAGCTCCCACTTACAGTTGATTTATAACCTGACTATATGTGAGCTGAATGGCACAGATTGGCTAAATAAAAGTTTTGATTGGGCGGTGGAGACGTTTGTTATCTTTCCTGTGTTGACTCATATTGTCTCCTATGGCGCCCTCACCACCAGCCATTTCCTTGACACAGTCGGCCTGATCACCGTGTCTGCCGCCGGATACTACCACAAGCGGTACGTCTTGAGCAGTATTTACGCCGTCTGCGCCCTGGCTGCGTTAACTTGCTTCGCCATCAGGCTAACAAAAAATTGCATGTCC…
L5A	Anhui-1-2022	Anhui	2022	Self-detection	ATGTTGGTGAAATGCTTGACCGCGGGCTGTTGCTCGCAATTGCTTTCTTTGTGGTGTATCGTGCCGTTCTGTTTTGCTGTGCTCGCCAACGCCAGCAACGACAGCAGCTCCCATCTACAGCTGATTTACAACTTGACGCTATGTGAGCTGAATGGCACAGATTGGCTAGCTGACAAATTTGATTGGGCAGTGGAGAGTTTTGTCATCTTTCCCGTTTTGACTCACATTGTCTCCTATGGTGCCCTCACTACCAGCCATTTCCTTGACACAGTCGCTTTAGTCACTGTGTCTACCGCCGGGTTTGTTCACGGGCGGTATGTCCTAAGTAGCATCTATGCGGTCTGTGCCCTGGCTGCGTTGACTTGCTTCGTCATTAGGTTTGCAAAGAATTGCATGTCC…
L1A	Anhui-2-2022	Anhui	2022	Self-detection	ATGTTGGGGAAATGCTTGACCGCGGGCTGCTGCTCGCAATTGCTTTTTTTGTGGTGTATCGTGCCGTTCTGTTTAGTTGCGCTCGTCAACGCCAACACAAGCAGCAGCTCCCATTTACAGCTGATTTACAACCTGACGATATGTGAGCTGAATGGCACAGATTGGCTAAATGAAAGGTTTGATTGGGCGGTGGAGACCTTTGTTATTTTTCCTGTGTTGACTCATATTGTCTCCTATGGCGCCCTAACCACCAGCCATTTCCTTGACACAGTCGGCCTGATCACCGTGTCTGCCGCCGGATATCACAGCGGGCGGTATGTCTTGAGCAGCATCTACGCCGTCTGCGCCCTAGCTGCGTTAATTTGCTTCATCATCAGGCTAACAAAAAATTGCATGTCC…
L1C	Anhui-3-2022	Anhui	2022	Self-detection	ATGTTGGGGAAATGCTTGACCGCGGGCTATTGCTCGTCGTTTCTTTCTTTGTGGTATATCGTGCCATTCTGTTTTACTGTGCTAGTCGAAGCCAGCGACAACAGCAGCTCCCATTTACAGTTGATTTATAACCTGACGATATGTGAGCTTAATGGCACAGATTGGCTGGACACACACTTTAACTGGGCAGTGGAGACTTTCGTCATCTTTCCTGTGTTGACTCATATTGTTTCTTACGGCGCTCTTACCACCAGCCATCTTCTTGACACGGTCGGCCTGCTCACTGTGTCCACCGCCGGTTATTATCACGGGCGGTATGTATTGAGTAGCATCTACGCCGTCTGTGCCCTGGCTGCGTCGGTCTGCTTCGCCATCAGGTTGGCGAAAAATTGCATGTCC…
L1C	Guangxi-1-2022	Guangxi	2022	Self-detection	ATGTTGGGGAAATGCTTGACCGCGGGTTATTGCTTGCAATTGCCTTTTTTGTGGTGTATCGTGCCATTCTGCTTTGTTGTGCTCGTCAACGCCAACAGCAGCAGCTCCCATTTACAGTTGATTTATAACCTGACGATATGTGAGCTGAATGGCACGGATTGGCTGGGTGGTCACTTTAATTGGGCAGTGGAGACTTTTGTCATCTTTCCTGCGTTGACTCACATTGTCTCTTACGGTGCTCTTACCACTAGCCATTTTCTTGACACGGTCGGCCTTGCCACTGTGTCCACCGCCGGTTATTATCACGGGCGGTATGTGTTGAGTAGCATCTACGCTGTCTGTGCTCTGGCTGCGTTGGTTTGCTTTGTTTTTCGGTTGGCAAAAAATTGCATGTCCTGG…
L1C	Guangxi-2-2022	Guangxi	2022	Self-detection	ATGTTGGGGAAATGCTTGACCGCGGGCTATTGCTCGTCGTTTCTTTCTTTGTGGTATATCGTGCCATTCTGTTTTACTGTGCTAGTCGAAGCCAGCAACAACAGCAGCTCCCATTTACAGTTGATTTATAACCTGACGATATGTGAGCTGAATGGCACAGATTGGCTGGACACACACTTTAACTGGGCAGTGGAGACTTTCGTCATCTTTCCTGTGTTGACTCATATTGTCTCTTATGGCGCTCTTACCACCAGCCATTTTCTTGACACGGTCGGCCTGCTCACTGTGTCCACCGCCGGTTATTATCACGGGCGGTATGTATTGAGTAGCATCTACGCCGTCTGTGCCCTGGCTGCGTCGGTCTGCTTCGCCATTAGGTTGGCGAAAAATTGCATGTCC…
L1C	Guangxi-3-2022	Guangxi	2022	Self-detection	ATGTTGGGGGAATGCTTGACCGCGGGCTATTGCTCGTCGTTTCTTTCTTTGTGGTATATCGTGCCATTCTGTTTTACTGTGCTAGTCGAAGCCAGCAACAACAGCAGCTCCCATTTACAGTTGATTTATAACCTGACGATATGTGAGCTGAATGGCACAGATTGGCTGGACACACACTTTAACTGGGCAGTGGAGACTTTCGTCATCTTTCCTGTGTTGACTCATATTGTCTCTTATGGCGCTCTTACCACCAGCCATTTTCTTGACACGGTCGGCCTGCTCACTGTGTCCACCGCCGGTTATTATCACGGGCGGTATGTATTGAGTAGCATCTACGCCGTCTGTGCCCTGGCTGCGTCGGTCTGCTTCGCCATTAGGTTGGCGAAAAATTGCATGTCC…
L1C	Guangxi-4-2022	Guangxi	2022	Self-detection	ATGTTGGGGAAATGCTTGACCGCGGGCTATTGCTCGTCGTTTCTTTCTTTGTGGTATATCGTGCCATACTGTTTTACTGTGCTAGTCGAAGCCAGCGACAACAGCAGCTCCCATTTACAGTTGATTTATAACCTGACGATATGTGAGCTGAATGGCACAGATTGGCTGGACACACACTTTAACTGGGCAGTGGAGACCTTCGTCATCTTCCCTGTGTTGACTCATATTGTCTCTTACGGCGCTCTTACCACCAGCCATTTTCTTGACACGGTCGGCCTGCTCACTGTGTCCACCGCCGGTTATTGTCACGGGCGGTATGTATTGAGTAGCATCTACGCCGTCTGTGCCCTGGCTGCGTCGGTCTGCTTCGCCATTAGGTTGGCGAAAAATTGCTTGTCC…
L5A	Guangxi-5-2022	Guangxi	2022	Self-detection	ATGTTGGAGAAATGCTTGACCGCGGGCTTTTGCTCGCAATTGCTTTCTTTGTGGTGTATCGTGCCGTTCTGTTTTGCTGTGCTCGCCAACGCCAGCAACGTCAGCAGCTCCCATCTACAGCTGATTTACAACTTGACGCTATGTGAGCTGAATGGCACAGATTGGCTAGCTAACAAATTTGATTGGGCAGTGGAGAGTTTTGTCATCTTTCCCGTTTTGACTCACATTGTCTCCTATGGTGCCCTCACTACCAGCCATTTCCTTGACACAGTCGCTTTAGTCACTGTGTCTACCGCCGGTTTTTTTCACGGGCGGTATGTCCTAAGTAGCATCTACGCGGTCTGTGCCCTGGCTGCGTTGACTTGCTTCGTCATTAGGTTTGCAAAGAATTGCATGTCC…
L1C	Guangxi-6-2022	Guangxi	2022	Self-detection	ATGTTGGGGAAATGCTTGACCGCGGGTTATTGCTCGCAATTGCTTTTTTCGTGGTGTATCGTGCCATTCTGTTTTGCTGTGCTCGTCAGCGCCAACAGCAGCAGCAGCTCCCATTTACAGTTGATTTATAACCTGACGATATGTGAGCTGAATGGCACAGATTGGCTTAACGAAAGATTTGACTGGGCAGTGGAGACTTTCGTCATTTTTCCTGCGTTAACTCATATCATCTCTTATGGCGCCCTTACTACTAGCCATCTTCTTGATGCGGTTGGCCTGATCACTGTGTCTACCGCCGGTTATTTTCACAGGCGGTATGTGTTGAGTAGTATCTACGCTGTTTGTGCTCTGGCTGCGCTGATTTGCTTCACCATTAGGCTAGCGAAAAACTGCATGTCC…
L1C	Guangxi-7-2022	Guangxi	2022	Self-detection	ATGTTGGGGAAATGCTTGATCGCGGGTTATTACTCGCAATTGCCTTTTTTGTGGTGTATCGTGCCATTCTGTTTTGTTGTGCTCGTCAACGCCAACAACAGCAGCTCCCATTTACAGTTGATTTATAACCTGACGATATGTGAGCTGAATGGCACAGATTGGCTGGGAAAGGAATTTGACTGGGCAGTGGAGACTTTTGTCATCTTTCCTGTGTTGACCCACATTGTCTCTTACGGTGCCCTCACCACTAGCCATTTTCTTGACGCGGTCGGTTTGACCGCTGTGTCCACCGCCGGCTATTATCACGGGCGGTATGTGTTGAGTAGCATTTATGCTGTCTGTGCTCTGGCTGCGCTCACCTGCTTCGCCTTTAGGTTGGCAAAGAATTGCATGTCCTGG…
L1C	Heilongjiang-1-2022	Heilongjiang	2022	Self-detection	ATGTTTGGGGAATGCTTGACCGCGGGTTATTGCTCACAATTGCCTTTTTTGTGGTATATCGTGCCATTCTGTTTTACTGCGCTCGTCAGCGCCAGCAACAACAACAGCTCCCATTTGCAGTTGATTTATAACCTGACGATATGCGAGCTGAACGGCACAGATTGGCTGAACAAAAAATTTGACTGGGCAGTGGAGACCTTCGTTATTTTTCCAGTGTTGACGCATATTGTCTCTTACGCTGCCCTTACCACCAGCCATTTTCTTGACACGGTCGGCCTGATCACTGTGTCCACCGCCGGTTATTATCACGGGCGGTATGTGTTGAGTAGCATTTACGCTGTCTGTGCCCTGGCTGCGTTTGTTTGTTTCGCCATTAGGTTGGCGAAGAATTGCATGTCC…
L1C	Heilongjiang-2-2022	Heilongjiang	2022	Self-detection	ATGGTTTGGAAATGCTTGACCGCGGGTTATTGCTCACAATTGCCTTTTTTGTGGTATATCGTGCCATTCTGTTTTACTGCGCTCGTCAGCGCCAGCAACAACAACAGCTCCCATTTGCAGTTGATTTATAACCTGACGATATGCGAGCTGAACGGCACAGATTGGCTGAACAAAAAATTTGACTGGGCAGTGGAGACCTTCGTTATTTTTCCAGTGTTGACGCATATTGTCTCTTACGCTGCCCTTACCACCAGCCATTTTCTTGACACGGTCGGCCTGATCACTGTGTCCACCGCCGGTTATTATCACGGGCGGTATGTGTTGAGTAGCATTTACGCTGTCTGTGCCCTGGCTGCGTTTGTTTGTTTCGCCATTAGGTTGGCGAAGAATTGCATGTCC…
L1C	Heilongjiang-3-2022	Heilongjiang	2022	Self-detection	ATGTTGGGGGAATGCTTGACCGCGGGTTATTGCTCACAATTGCCTTTTTTGTGGTATATCGTGCCATTCTGTTTTACTGCGCTCGTCAGCGCCAGCAACAACAACAGCTCCCATTTGCAGTTGATTTATAACCTGACGATATGCGAGCTGAACGGCACAGATTGGCTGAACAAAAAATTTGACTGGGCAGTGGAGACCTTCGTTATTTTTCCAGTGTTGACGCATATTGTCTCTTACGCTGCCCTTACCACCAGCCATTTTCTTGACACGGTCGGCCTGATCACTGTGTCCACCGCCGGTTATTATCACGGGCGGTATGTGTTGAGTAGCATTTACGCTGTCTGTGCCCTGGCTGCGTTTGTTTGTTTCGCCATTAGGTTGGCGAAGAATTGCATGTCC…
L1C	Heilongjiang-4-2022	Heilongjiang	2022	Self-detection	ATGTTGGGGAAATGCTTGACCGCGGGTTGTTGCTCGCAATTGCCTTTTTTGTGGTGTATCGTGCCATTCTGTTTTGCTGTGCTCGTCAACGCCAACAGCAGCAGCAGCTCCCATTTGCAGTTGATTTATAACCTGACGATATGCGAGCTGAACGGCACAGATTGGCTGGGCAATAGATTTAACTGGGCAGTGGAGACCTTCGTCATTTTTCCTGTGTTGACGCATATTGTCTCTTACGCTGCCCTTACCACCAGTCATTTCCTTGACACGGTCGGCCTGATCACTGTGTCCACCGCCGGTTATTATCACGGGCGGTATGTGTTGAGTAGCATTTACGCTGTCTGTGCCCTGGCTGCGTTTGTTTGTTTCGCCATTAGGTTGGCGAAGAATTGCATGTCC…
L5A	Fujian-1-2022	Fujian	2022	Self-detection	ATGTTGGAGAAATGCTTGACCGCGGGCTGTTGCTCGCAATTGCTTTCTTTGTGGTGTATCGTGCCGTTCTGTTTTGCTGTGCTCGCCAACGCCAGCAACGACAGCAGCTCCCATCTACAGCTGATTTACAACTTGACGCTATGTGAGCTGAATGGCACAGATTGGCTAGCTAACAAATTTGATTGGGCAGTGGAGAGTTTTGTCATCTTTCCCGTTTTGACTCACATTGTCTCCTATGGTGCCCTCACTACCAGCCATTTCCTTGACACAGTCGCTTTAGTCACTGTGTCTACCGCCGGGTTTGTTCACGGGCGGTATGTCCTAAGTAGCATCTACGCGGTCTGTGCCCTGGCTGCGTTGACTTGCTTCGTCATTAGGTTTGCAAAGAATTGCATGTCC…
L1C	Zhejiang-1-2022	Zhejiang	2022	Self-detection	ATGTTGGGGAAATGCTTGACCGCGGGTTATTGCTCGCAATTGCTTTTTTTGTGGTGTATCGTGCCATTCTGTTTTGTTGTGCTCGTCAACGCCGAAAACAGCAGCTCCCATTTACAGTTGATTTATAACCTGACAATATGTGAGCTGAATGGCACAGAATGGCTGGGAAAAAAATTCGATTGGGCAGTGGAGACTTTCGTCATTTTTCCTGTGTTAACTCATATTGTCTCTTACGGCGCCCTCACCACTAGCCATTTTCTTGACACGGTCGGCCTGACCATTGTGTCCACCGCCGGGTACTATCACGAGCGGTATGTATTGAGTAGCATCTACGCTGTCTGTGCCCTAGCTGCGTTTGTTTGCTTCGCCATTAGGTTGGCAAAAAATTGCATGTCTTGG…
L1C	Zhejiang-2-2022	Zhejiang	2022	Self-detection	ATGTTGGGGAAATGCTTGACCGCGGGTTATTGCTTGCAATTGCCTTTTTTGTGGTGTATCGTGCCATTCTGCTTTGTTGTGCTCGTCAACGCCAACAGCAGCAGCTCCCATTTACAGTTGATTTATAACCTGACGATATGTGAGCTGAATGGCACGGATTGGCTGGATGGACATTTTAGTTGGGCAGTGGAGACTTTTGTCATCTTTCCTGCGTTGACTCACATTGTCTCTTACGGTGCCCTTACTACTAGCCATTTTCTCGACACGGTCGGCCTTGCCGCTGTGTCCACCGCCGGTTATTGTCATGGGCGGTATGTGTTGAGTAGCATCTACGCTGTCTGTGCTCTGGCTGCGTTGGCTTGCTTTGCTTTTCGGTTGGCGAAAAATTGCATGTCCTGG…
L5A	Zhejiang-3-2022	Zhejiang	2022	Self-detection	ATGTTGGGGAAGTGCTTGACCGCGGGCTGTTGCTCGCAATTGCTTTCTTTGTGGTGTATCGTGCCGTTCTGTTTTGCTGCGCTCGCCAACGCCAGCAACGACAGCAGCTCCCATCTACAGCTGATTTACAACTTGACGCTATGTGAGCTGAATGGCACAGATTGGCTAGCTAACAAATTTGATTGGGCAGTGGAGAGTTTTGTCATCTTTCCCGTTTTGACTCACATTGTCTCCTATGGTGCCCTCACTACTAGCCATTTCCTTGACACAGTCGCTTTAGTCACTGTGTCTACCGCCGGGTTTGTTCACGGGCGGTATGTCCTAAGTAGCATCTACGCGGTCTGTGCCCTGGCTGCGTTGACTTGCTTCGTCATTAGGTTTGCAAAGAATTGCATGTCC…
L1A	Zhejiang-4-2022	Zhejiang	2022	Self-detection	ATGTTGGGGAGATGCTTGACCGCGGGCTGCTGCTCGCAATTGCCTTTTTTGTGGTATATCGTGCCGTTCTGTTTAGTTGCGCTCGTCAACGCCAACAACGGCAGCAGCTCCCATTTACAGTTGATTTATAACCTGACGATATGTGAGCTGAATGGCACAGATTGGCTAAGTAAAAGTTTTGATTGGGCAGTGGAGACCTTTGTCATTTTTCCTGTGTTGACTCACATCGTCTCCTATGGCGCCCTAACCACCAGCCATCTCCTTGACACAGTCGGCCTGATTACCGTGTCTGCCGCTGGATATTACCACGGGCGGTACGTCTTGAGCAGCATTTACGCCGTCTGCGCCCTGGCTGCGTTAACTTGCTTCGTTATCAGGCTAACAAAAAATTGCATGTCC…
L1A	Zhejiang-5-2022	Zhejiang	2022	Self-detection	ATGTTGGGGAGCTGCTTGACCGCGGGTTGCTGCTTGCGATTGCTTTTTTTGTGGTGTATCGTGCCGTTCTGTTTTGTTGTGCCCGTCAACGCCAACAACAGCAGCAGCTCCCACTTACAGTTGATTTATAACCTGACTATATGTGAGCTGAATGGCACAGACTGGCTAAATAAAAGTTTTGATTGGGCGGTGGAGACGTTTGTCATCTTTCCTGTGTTGACTCATATTGTCTCCTATGGCGCCCTCACCACCAGCCATTTCCTTGACACAGTCGGTCTGATCACCGTGTCTGCCGCCGGATATCACCACGGGCGGTACGTCTTGAGCAGTATTTACGCCGTCTGCGCCTTGGCTGCGTTGACTTGCTTCGCCATCAGGCTAACAAAAAATTGCATGTCC…
L1C	Chongqing-1-2022	Chongqing	2022	Self-detection	ATGTTGGGGAAATGCTTGACCGCGGGCTATTGCTCGCACTTGCCTTTTTTGTGGTGTATCGTGCCGTTCTGTTTTGCTGCGCTCGTCAACGCCAACAGCAACAGCAGCTCCCATTTACAGTTGATTTACAACCTGACGATATGTGAGCTGAATGGCACAGATTGGCTGAATGACAAATTTGACTGGGCAGTGGAGACTTTCGTCATCTTTCCTGTGTTGACTCATATTGTCTCTTACGGCGCCCTCACCACCAGCCATTTTCTTGACACGGTCGGCCTAATCACTGTGTCCACCGCCGGATATTTTCACAAGCGGTATGTGTTGAGTAGCATCTACGCTGTCTGTGCCCTGGCTGCGTTGGTTTGCTTCGCCATCAGGTTGGCAAAAAATTGCATGTCC…
L1C	Chongqing-2-2022	Chongqing	2022	Self-detection	ATGTTGGGGAAATGCTTGACCGCGGGCTATTGCTCGCACTTGCCTTTTTTGTGGTGTATCGTGCCGTTCTGTTTTGCTGCGCTCGTCAACGCCAACAGCAACAGCAGCTCCCATTTACAGTTGATTTACAACCTGACGATATGTGAGCTGAATGGCACAGATTGGCTGAATGACAAATTTGACTGGGCAGTGGAGACTTTCGTCATCTTTCCTGTGTTGACTCATATTGTCTCTTACGGCGCCCTCACCACCAGCCATTTTCTTGACACGGTCGGCCTAATCACTGTGTCCACCGCCGGATATTTTCACAAGCGGTATGTGTTGAGTAGCATCTACGCTGTCTGTGCCCTGGCTGCGTTGGTTTGCTTCGCCATCAGGTTGGCAAAAAATTGCATGTCC…
L1C	Hubei-1-2022	Hubei	2022	Self-detection	ATGTTGGGGAAATGCTTGACCGCGGGTTATTGCTTGCAATTGCCTTTTTTGTGGTGTATCGTGCCATTCTGTTTTGTTGTGCTCGTCAACGCCAACAACAGCAGCTCCCATTTACAGTCGATTTATCACCTGACGATATGTGAGCTGAATGGCACAGAATGGCTGGGTGATCATTTCAATTGGGCAGTGGAGACTTTTGTCATCTTCCCTGCGTTGACCCACATTGTCTCTTACGGTGCCCTTACCACTAGCCATTTTCTTGACGCGGTCGGCCTGGCCACTGTGTCCACCGCCGGTTATTATCACGGGCGGTATGTGTTGAGTAGCATCTACGCTGTCTGTGCTCTGGCTGCGTTGGTTTGCTTTGCTTTTCGGTTGGCAAAAAATTGCATGTCCTGG…
L1C	Hubei-2-2022	Hubei	2022	Self-detection	ATGTTGGGGAAATGCTTGACCGCGGGTTATTGCTCGCAATTGCCTTCTTTGTGGTATATCGTGCCATTCTGTTTTGCTGCGTTCGCCAACGCCGACAACAACAGCAGCTCCCACTTACAGTTGATTTATAACCTGACGATATGTGAGCTGAATGGCACGGATTGGCTGAACCAACATTTTTCTTGGGCAGTGGAGACTTTCGTTATCTTCCCAGTGTTGACTCATATTGTCTCTTACGGCGCCCTTACCACTAGCCATTTTCTTGACACGGCCGGCTTAATCACTGTGTCCACCGCCGGGTATTATCACGGGCGGTATGTATTGAGTAGCATCTACGCTGTCTGTGCCCTGGCTGCGTTGGTTTGTTTCGCCATTAGGTTGGCAAAAAATTGCATGTCC…
L5A	Hubei-3-2022	Hubei	2022	Self-detection	ATGTTGGAGAAATGCTTGACCGCGGGCTGTTGCTCGCAATTGCTTTCTTTGTGGTGTATCGTGCCGTTCTGTTTTGCTGTGCTCGCCAACGCCAGCAGCGACAGCAGCTCCCATCTACAGCTGATTTACAACTTGACGCTATGTGAGCTGAATGGCACAGATTGGCTAGCTAACAAATTTGATTGGGCAGTGGAGAGTTTTGTCATCTTTCCCGTTTTGACTCACATTGTCTCCTATGGTGCCCTCACTACTAGCCATTTCCTTGACACAGTCGCTTTAGTCACTGTGTCTACCGCCGGGTTTGTTCACGGGCGGTATGTCCTAAGTAGCATCTACGCGGTCTGTGCCCTGGCTGCGTTGACTTGCTTCGTCATTAGGTTTGCAAAGAATTGCATGTCC…
L1C	Hubei-4-2022	Hubei	2022	Self-detection	ATGTTGGGGAAATGCTTGACCGCGGGTTATTGCTCGTCATTGCATTCTTTGTGGTGTATCGTGCCATTCTGTTTTGTTGTGCTCGCCAACGCCAACAACAGCAGCAGCTCTCATTTACAGTTGATTTATAACCTGACGATATGTGAGCTGAATGGCACAGATTGGCTAAAAAGTAAGTTTGATTGGGCAGTGGAGACCTTCGTCATCTTTCCTGTATTGACTCACATTGTCTCTTACGGTGCCCTCACCACTAGCCATTTTCTTGACACGGTCGGCCTGATCACTGTGTCCACCGCCGGATATTATCACCAGCGGTACGTATTGAGTAGCATCTACGCCGTCTGTGCCCTGGCTGCGTTAGCTTGCTTCGTCATTAGGTTGACGAAAAATTGCATGTCC…
L5A	Sichuan-1-2022	Sichuan	2022	Self-detection	ATGTTGGAGAAATGCTTGACCGCGGGCTGTTGCTCGCAATTGCTTTCTTTGTGGTGTATCGTGCCGTTCTGTTTTGCTGTGCTCGCCAACGCCAGCAGCGACAGCAGCTCCCATCTACAGCTGATTTACAACTTGACGCTATGTGAGCTGAATGGCACAGATTGGCTAGCTAACAAATTTGATTGGGCAGTGGAGAGTTTTGTCATCTTTCCCGTTTTGACTCACATTGTCTCCTATGGTGCCCTCACTACCAGCCATTTCCTTGACACAGTCGCTTTAGTCACTGTGTCTACCGCCGGGTTTGTTCACGGGCGGTATGTCCTAAGTAGCATCTACGCGGTCTGTGCCCTGGCTGCGTTGACTTGCTTCGTCATTAGGTTTGCAAAGAATTGCATGTCC…
L5A	Sichuan-2-2022	Sichuan	2022	Self-detection	ATGTTGGAGAAATGCTTGACCGCGGGCTGTTGCTCGCAATTGCTTTCTTTGTGGTGTATCGTGCCGTTCTGTTTTGCTGTGCTCGCCAACGCCAGCAACGACAGCAGCTCCCATCTACAGCTGATTTACAACTTGACGCTATGTGAGCTGAATGGCACAGATTGGCTAGCTAACAAATTTGATTGGGCAGTGGAGAGTTTTGTCATCTTTCCCGTTTTGACTCACATTGTCTCCTATGGTGCCCTCACTACCAGCCATTTCCTTGACACAGTCGCTTTAGTCACTGTGTCTACCGCCGGGTTTGTTCACGGGCGGTATGTCCTAAGTAGCATCTACGCGGTCTGTGCCCTGGCTGCGTTGACTTGCTTCGTCATTAGGTTTGCAAAGAATTGCATGTCC…
L5A	Sichuan-3-2022	Sichuan	2022	Self-detection	ATGTTGGAGAAATGCTTGACCGCGGGCTGTTGCTCGCAATTGCTTTCTTTGTGGTGTATCGTGCCGTTCTGTTTTGCTGTGCTCGCCAACGCCAGCAACAACAGCAGCTCCCATCTACAGCTGATTTACAACTTGACGCTATGTGAGCTGAATGGCACAGATTGGCTAGCTAACAAATTTGATTGGGCAGTGGAGAGTTTTGTCATCTTTCCCGTTTTGACTCACATTGTCTCCTATGGTGCCCTCACCACTAGCCATTTCCTTGACACAGTCGCTTTAGTCACTGTGTCTACCGCCGGGTTTGTTCACGGGCGGTATGTCCTAAGTAGCATCTACGCGGTCTGTGCCCTGGCTGCGTTGACTTGCTTCGTCATTAGGTTTGCAAAGAACTGCATGTCC…
L5A	Sichuan-4-2022	Sichuan	2022	Self-detection	ATGTTGGAGAAATGCTTGACCGCGGGCTGTTGCTCGCAATTGCTTTCTTTGTGGTGTATCGTGCCGTTCTGTTTTGCTGTGCTCGCCAACGCCAGCAACGACAGCAGCTCCCATCTACAGCTGATTTACAACTTGACGCTATGTGAGCTGAATGGCACAGATTGGCTAGCTAACAAATTTGATTGGGCAGTGGAGAGTTTTGTCATCTTTCCCGTTTTGACTCACATTGTCTCCTATGGTGCCCTCACTACCAGCCATTTCCTTGACACAGTCGCTTTAGTCACTGTGTCTACCGCCGGGTTTGTTCACGGGCGGTATGTCCTAAGTAGCATCTACGCGGTCTGTGCCCTGGCTGCGTTGACTTGCTTCGTCATTAGGTTTGCAAAGAATTGCATGTCC…
L5A	Sichuan-5-2022	Sichuan	2022	Self-detection	ATGTTGGAGAAATGCTTGACCGCGGGCTGTTGCTCGCAATTGCTTTCTTTGTGGTGTATCGTGCCGTTCTGTTTTGCTGTGCTCGCCAACGCCAGCAACGACAGCAGCTCCCATCTACAGCTGATTTACAACTTGACGCTATGTGAGCTGAATGGCACAGATTGGCTAGCTAACAAATTTGATTGGGCAGTGGAGAGTTTTGTCATCTTTCCCGTTTTGACTCACATTGTCTCCTATGGTGCCCTCACTACCAGCCATTTCCTTGACACAGTCGCTTTAGTCACTGTGTCTACCGCCGGGTTTGTTCACGGGCGGTATGTCCTAAGTAGCATCTACGCGGTCTGTGCCCTGGCTGCGTTGACTTGCTTCGTCATTAGGTTTGCAAAGAATTGCATGTCC…
L5A	Sichuan-6-2022	Sichuan	2022	Self-detection	ATGTTGGAGAAATGCTTGACCGCGGGCTGTTGCTCGCAATTGCTTTCTTTGTGGTGTATCGTGCCGTTCTGTTTTGCTGTGCTCGCCAACGCCAGCAACGACAGCAGCTCCCATCTACAGCTGATTTACAACTTGACGCTATGTGAGCTGAATGGCACAGATTGGCTAGCTAACAAATTTGATTGGGCAGTGGAGAGTTTTGTCATCTTTCCCGTTTTGACTCACATTGTCTCCTATGGTGCCCTCACTACCAGCCATTTCCTTGACACAGTCGCTTTGGTCACTGTGTCTACCGCCGGGTTTGTTCACGGGCGGTATGTCCTAAGTAGCATCTACGCGGTCTGTGCCCTGGCTGCGTTGACTTGCTTCGTCATTAGGTTTGCAAAGAATTGCATGTCC…
L1C	Sichuan-7-2022	Sichuan	2022	Self-detection	ATGTTGGGGAGATGCTTGACCGCGGGTTATTGCTTGCAATTGCTTTTTTTGTGGTGTATCGTGCCATTCTGTTTTGTTGCGCTCGTCAACGCCAACAACAGCAGCTCCCATTTACAGTTGATTTATAACCTGACGATATGCGAGCTGAATGGCACAGATTGGCTGGGTAATCATTTTAATTGGGCAGTGGAGACTTTTGTCATCTTCCCTGCGTTGACTCACATTGTCTCTTACGGTGCCCTTACTACTAGCCATTTTCTTGACACGGTTGGCCTTGCCACTGTGTCTACCGCCGGCTATTATCACGGGCGGTATGTGTTGAGTAGCATCTATGCTGTCTGTGCTCTGGCTGCGTTGGTTTGCTTTGCTTTTCGGTTGGCAAAAAATTGCATGTCTTGG…
L1C	Sichuan-8-2022	Sichuan	2022	Self-detection	ATGTTGGGGAGATGCTTGACCGCGGGTTATTGCTTGCAATTGCTTTTTTTGTGGTGTATCGTGCCATTCTGTTTTGTTGTGCTCGTCAACGCCAACAGCAGCAGCTCCCATTTACAGTCGATTTACAACCTGACGCTATGTGAGCTGAATGGCACAGACTGGCTGGGCAATCATTTTAATTGGGCAGTGGAGACTTTTGTCATCTTCCCTGCGTTGACTCACATTGTCTCTTACGGTGCCCTTACCACTAGCCATTTTCTTGACACGGTCGGCCTTGCCACTGTGTCCACCGCCGGTTATTATCACGGGCGGTATGTGTTGAGTAGCATCTACGCTGTCTGTGCTCTGGCTGCGTTGGTTTGCTTTGCTTTTCGGTTGGCAAAAAATTGCATGTCTTGG…
L5A	Sichuan-9-2022	Sichuan	2022	Self-detection	ATGTTGGAGAAATGCTTGACCGCGGGCTGTTGCTCGCAATTGCTTTCTTTGTGGTGTATCGTGCCGTTCTGTTTTGCTGTGCTCGCCAACGCCAGCAACGACAGCAGCTCCCATCTACAGCTGATTTACAACTTGACGCTATGTGAGCTGAATGGCACAGATTGGCTAGCTGACAAATTTGATTGGGCAGTGGAGAGTTTTGTCATCTTTCCCGTTTTGACTCACATTGTCTCCTATGGTGCCCTCACTACCAGCCATTTCCTTGACACAGTCGCTTTAGTCACTGTGTCTACCGCCGGGTTTGTTCACGGGCGGTATGTCCTAAGTAGCATCTACGCGGTCTGTGCCCTGGCTGCGTTGACTTGCTTCGTCATTAGGTTTGCAAAGAATTGCATGTCC…
L1C	Sichuan-10-2022	Sichuan	2022	Self-detection	ATGTTGGAGAAATGCTTGACCGCGGGCTGTTGCTCGCAATTGCTTTTTTTGTGGTGTATCGTGCCGTTCTGTTTTGTTGCGCCCGCCAACGCCAGCAGCAACAGCAGCTCCCATTTACAGTCGATTTATCACCTGACGCTATGTGAGCTGAATGGCACAGAATGGCTGGGCAATCATTTTAATTGGGCAGTGGAGACTTTTGTCATCTTCCCTGCGTTGACTCACATTGTCTCTTACGGTGCCCTTACCACTAGCCATTTTCTTGACACGGTCGGCCTTGCCACTGTGTCTACCGCCGGTTATTATCACGGGCGGTATGTGTTGAGTAGCATCTACGCTGTCTGTGCTTTGGCTGCGTTGGTTTGCTTCGCTTTCCGGTTGGCAAAAAATTGCATGTCT…
L5A	Sichuan-11-2022	Sichuan	2022	Self-detection	ATGTTGGAGAAATGCTTGACCGCGGGCTGTTGCTCGCAATTGCTTTCTTTGTGGTGTATCGTGCCGTTCTGTTTTGCTGTGCTCGCCAACGCCAGCAGCGACAGCAGCTCCCATCTACAGCTGATTTACAACTTGACGCTATGTGAGCTGAATGGCACAGATTGGCTAGCTAACAAATTTGATTGGGCAGTGGAGAGTTTTGTCATCTTTCCCGTTTTGACTCACATTGTCTCCTATGGTGCCCTCACTACTAGCCATTTCCTTGACACAGTCGCTTTAGTCACTGTGTCTACCGCCGGGTTTGTTCACGGGCGGTATGTCCTAAGTAGCATCTACGCGGTCTGTGCCCTGGCTGCGTTGACTTGCTTCGTCATTAGGTTTGCAAAGAATTGCATGTCC…
L1C	Gansu-1-2022	Gansu	2022	Self-detection	ATGTTGGGGAAATGCTTGACCGCGGGTTACTGCTCATCATTGCTTTTTTTGTGGTGTATCGTGCCATCCTGTTTTGTTGTGCTCGTCAACGCCAACGGCAACAGCAGCTCTCATTTACAGTTGATTTATAAATTGACGATATGTGAGCTGAATGGCACAGATTGGCTGAACGAACATTTCGGTTGGGCAGTGGAGACTTTCGTCATCTTTCCTGCTTTGACTCACATTGTCTCTTATGGCGCCCTTACCACTAGCCATTTTCTTGATACGGTCGGCCTGCTCACTGTGTCCACAGCTGGATATTATCACAGGCGGTACGTATTGAGTAGCATCTACGCTGTTTGTGCCCTGGCTGCGTTTGCTTGCTTTGCCATTAGGTTGGCGAAAAATTGCATGTCT…
L1C	Gansu-2-2022	Gansu	2022	Self-detection	ATGTTGGGGAAATGCTTGACCGCGGGTTACTGCTCATCATTGCTTTTTTTGTGGTGTATCGTGCCATCCTGTTTTGTTGTGCTCGTCAACGCCAACGGCAACAGCAGCTCTCATTTACAGTTGATTTATAAATTGACGATATGTGAGCTGAATGGCACAGATTGGCTGAACGAACATTTCGGTTGGGCAGTGGAGACTTTCGTCATCTTTCCTGCTTTGACTCACATTGTCTCTTATGGCGCCCTTACCACTAGCCATTTTCTTGATACGGTCGGCCTGCTCACTGTGTCCACAGCTGGATATTATCACAGGCGGTACGTATTGAGTAGCATCTACGCTGTTTGTGCCCTGGCTGCGTTTGCTTGCTTTGCCATTAGGTTGGCGAAAAATTGCATGTCT…
L1C	Gansu-3-2022	Gansu	2022	Self-detection	ATGTTGGTGAAATGCTTGACCGCGGGTTATTGCTCACAATTGCCTTTTTTGTGGTGTATCGTGCCGTTCTGTTTTGCTGCGCTCGTCAACGCCAGCAACGACAGCAGCTCCAATTTGCAGTTGATTTATAACCTGACGATATGTGAGCTGAATGGCACAGATTGGCTGGACAAAAGATTTGACTGGGCAGTAGAGACTTTCGTCATCTTTCCTGTGTTGACCCATATTGTCTCTTACGGCGCTCTTACCACTAGCCATTTTCTTGATACGGTCGGCCTAATCACTGTGTCCACCGCTGGGTATTATCATAAGCGGTATGTATTGAGCAGCATCTATGCTGTCTGTGCCCTGGCCGCGTTGGTTTGCTTCGCCATTAGGTTGGCGAAAAATTGCATGTCT…
L1C	Gansu-4-2022	Gansu	2022	Self-detection	ATGTTGGGGAAATGCTTGACCGCGGGTTACTGCTCATCATTGCTTTTTTTGTGGTGTATCGTGCCATCCTGTTTTGTTGTGCTCGTCAACGCCAACGGCAACAGCAGCTCTCATTTACAGTTGATTTATAACTTGACGATATGTGAGCTGAGTGGCACAGATTGGCTGAACGAACATTTCGGTTGGGCAGTGGAGACTTTCGTCATCTTTCCTGCTTTGACTCACATTGTCTCTTATGGCGCCCTTACCACTAGCCATTTTCTTGATACGGTCGGCCTGCTCACTGTGTCCACAGCTGGATATTATCACAGGCGGTACGTATTGAGTAGCATCTACGCTGTTTGTGCCCTGGCTGCGTTTGCTTGCTTCGCCATTAGGTTGGCGAAAAATTGCATGTCT…
L1A	Gansu-5-2022	Gansu	2022	Self-detection	ATGTTGGGGAAATGCTTGACCGCGGGCTGCTGCTCGCAATTGCCTTTTTCGTGGTATATCGTGCCGTTCTGTTTGGTTGCGCTCGTCAACGCCAACACAAACACCAGCTCCCATTTACAGTTGATTTACAACCTGACGATATGTGAGCTGAATGGCACAGATTGGCTAAATAAAAGTTTTGATTGGGCGGTGGAGACCTTTGTTATTTTTCCTGTGTTGACTCATATTGTCTCCTATGGCGCCCTAACCACCAGCCATTTCCTTGACACAGTCGGCCTGATCACCGTGTCTGCCGCCGGATATTACCACGGGCGGTATGTCTTAAGCAGCATCTACGCCGTCTGCGCCCTGGCTGCGTTAATTTGCTTCATCATCAGGCTAACAAAAAATTGCTTGTCC…
L1C	Gansu-6-2022	Gansu	2022	Self-detection	ATGTTGGGGAACTACTTGACCGCGGGTTATTGCTTGCGATTGCTTTTTTTGTGGTGTATCGTGCCATTCTGGTTTGCTGCGCTCGTCAACGCCAACAGCACCAGCAGCTCCCATTTACAGTCGATTTATAACCTGACGATATGCGAGCTGAATGGCACAGAATGGCTGGGCAAAAAATTTGACTGGGCAGTGGAGACATTCGTCATTTTTCCTGCGTTGACTCATATTGTCTCCTATGGCGCCCTTACCACTAGTCATCTCCTTGACACGGTTGGCCTTATCACTGTATCTACCGCCGGCTATCTTCACGAGCGGTATGTGTTGAGTAGCATCTACGCTGTCTGTGCCCTGGCTGCGCTGATCTGCTTCACCATTAGACTGGCAAAAAATTGCATGTCC…
L1C	Guizhou-1-2022	Guizhou	2022	Self-detection	ATGTTGGGGAGATGCTTGACCGCGGGTTATTGCTTGCAATTGCTTTTTTTGTGGTGTATCGTGCCATTCTGTTTTGTTGTGCTCGTCAACGCCAACAACAGCAGCTCCCATTTACAGTTGATTTACAACCTGACGCTATGTGAGCTGAATGGCACAGACTGGCTGGGCAATCATTTTAATTGGGCAGTGGAGACTTTTGTCATCTTCCCTGCGTTGACTCACATTGTCTCTTACGGTGCCCTTACCACTAGCCATTTTCTTGACACGGTCGGCCTTGCCACTGTGTCCACCGCCGGTTATTATCACGGGCGGTATGTGTTGAGTAGCATCTACGCTGTCTGTGCTCTGGCTGCGTTGGTTTGCTTTGCTTTTCGGTTGGCAAAAAATTGCATGTCTTGG…
L1C	Guizhou-2-2022	Guizhou	2022	Self-detection	ATGTTGGGGAGATGCTTGACCGCGGGTTATTGCTTGCAATTGCTTTTTTTGTGGTGTATCGTGCCATTCTGTTTTGTTGTGCTCGTCAACGCCAACAGCAGCAGCTCCCATTTACAGTCGATTTACAACCTGACGATATGTGAGCTGAATGGCACAGAATGGCTGGGTAATCATTTTAATTGGGCAGTGGAGACTTTTGTCATCTTCCCTGCGTTGACTCATATTGTCTCTTACGGTGCCCTTACCACTAGCCATTTTCTTGACACAGTCGGCCTTGCCATTGTGTCCACCGCCGGTTATTATCACGAGCGGTATGTGTTGAGTAGCATCTACGCTGCCTGTGCTCTGGCTGCGTTGGTTTGCTTTGCTTTTCGGTTGGCAAAAAATTGCATGTCCTGG…
L1C	Guizhou-3-2022	Guizhou	2022	Self-detection	ATGTTGGGGAAATGCTTGACCGCGGGTTATTGCTCATCATTGCCTTTTTTGTGGTGTATCGTGCCATCCTGTCTTGTTGTGCTCGTCAACGCCAACAACGACAGCAGCTCTCATTTACAGTTGATTTATAACTTGACGATATGTGAGCTGAATGGCACAGATTGGCTGAATGACAAGTTTAAATGGGCAGTGGAGACTTTCGTCATCTTTCCTGCTTTGACTCATATTGTCTCTTATGGCGCCCTTACCACTAGCCATTTTCTTGACACGGTCGGCTTGCTCACCGTGTCCACTGCTGGATATTATCACGGGCGGTACGTACTGAGTAGTATCTACGCTGTTTGTGCCCTGGCTGCGTTTGCTTGCTTCGCCATTAGGTTGGCAAAAAATTGCATGTCC…
L5A	Guizhou-4-2022	Guizhou	2022	Self-detection	ATGTTGGAGAAATGCTTGACCGCGGGCTGTTGCTCGCAATTGCTTTCTTTGTGGTGTATCGTGCCGTTCTGTTTTGCTGTGCTCGCCAACGCCAGCAGCGACAGCAGCTCCCATCTACAGCTGATTTACAACTTGACGCTATGTGAGCTGAATGGCACAGATTGGCTAGCTAACAAATTTGATTGGGCAGTGGAGAGTTTTGTCATCTTTCCCGTTTTGACTCACATTGTCTCCTATGGTGCCCTCACTACTAGCCATTTCCTTGACACAGTCGCTTTAGTCACTGTGTCTACCGCCGGGTTTGTTCACGGGCGGTATGTCCTAAGTAGCATCTACGCGGTCTGTGCCCTGGCTGCGTTGACTTGCTTCGTCATTAGGTTTGCAAAGAATTGCATGTCC…
L5A	Guizhou-5-2022	Guizhou	2022	Self-detection	ATGTTGGAGAAATGCTTGACCGCGGGCTGTTGCTCGCAATTGCTTTCTTTGTGGTGTATCGTGCCGTTCTGTTTTGCTGTGCTCGCCAACGCCAGCAGCGACAGCAGCTCCCATCTACAGCTGATTTACAACTTGACGCTATGTGAGCTGAATGGCACAGATTGGCTAGCTAACAAATTTGATTGGGCAGTGGAGAGTTTTGTCATCTTTCCCGTTTTGACTCACATTGTCTCCTATGGTGCCCTCACTACTAGCCATTTCCTTGACACAGTCGCTTTAGTCACTGTGTCTACCGCCGGGTTTGTTCACGGGCGGTATGTCCTAAGTAGCATCTACGCGGTCTGTGCCCTGGCTGCGTTGACTTGCTTCGTCATTAGGTTTGCAAAGAATTGCATGTCC…
L1C	Guizhou-6-2022	Guizhou	2022	Self-detection	ATGTTGGGGAAATGCTTGACCGCGGGCTATTGCTCGTCGTTTCTTTCTTTGTGGTATATCGTGCCATTCTGTTTTACTGTGCTAGTCGAAGCCAGCAACAACAGCAGCTCCCATTTACAGTTGATTTATAACCTGACGATATGTGAGCTGAATGGCACAGATTGGCTGGACACGCACTTTAACTGGGCAGTGGAGACTTTCGTCATCTTTCCTGTGTTGACTCATATTGTCTCTTACGGCGCTCTTACCACCAGCCATTTTCTTGACACGGTCGGCCTGCTCACTGTGTCCACCGCCGGTTATTATCACGGGCGGTATGTATTGAGTAGCATCTATGCCGTCTGTGCCCTGGCTGCGTCGGTCTGCTTCGCCATTAGGTTGGCGAAAAATTGCATGTCC…
L5A	Guizhou-7-2022	Guizhou	2022	Self-detection	ATGTTGGAGAAATGCTTGACCGCGGGCTGTTGCTCGCAATTGCTTTCTTTGTGGTGTATCGTGCCGTTCTGTTTTGCTGCGCTCGCCAACGCCAGCAACGACAGCAGCTCCCATCTACAGCTGATTTACAACTTGACGCTATGTGAGCTGAATGGCACAGATTGGCTAGCTAACAAATTTGATTGGGCAGTGGAGAGTTTTGTCATCTTTCCCGTTTTGACTCACATTGTCTCCTATGGTGCCCTCACTACCAGCCATTTCCTTGACACAGTCGCTTTAGTCACTGTGTCTACCGCCGGGTTTGTTCACGGGCGGTATGTCCTAAGTAGCATCTACGCGGTCTGTGCCCTGGCTGCGTTGACTTGCTTCGTCATTAGGTTTGCAAAGAATTGCATGTCC…
L1C	Guizhou-8-2022	Guizhou	2022	Self-detection	ATGTTGGGGAAATGCTTGACCGCGGGCTATTGCTCGTCGTTTCTTTCTTTGTGGTATATCGTGCCATTCTGTTTTACTGTGCTAGTCGAAGCCAGCAACAACAGCAGCTCCCATTTACAGTTGATTTATAACCTGACGATATGTGAGCTGAATGGCACAGATTGGCTGGACACACACTTTAACTGGGCAGTGGAGACTTTCGTCATCTTTCCTGTGTTGACTCATATTGTCTCTTACGGCGCTCTTACCACCAGCCATTTTCTTGACACGGTCGGCCTGCTCACTGTGTCCACCGCCGGTTATTATCACGGGCGGTATGTATTGAGTAGCATCTATGCCGTCTGTGCCCTGGCTGCGTCAGTCTGCTTCGCCATTAGGTTGGCGAAAAATTGCATGTCC…
L1C	Shanxi-1-2022	Shanxi	2022	Self-detection	ATGTTGGGGAAATGCTTGACCGCGGGTTATTGCTTGCAATTGCTTTTTTTGTGGTGTATCGTGCCATTCTGTTTTGTTGCGCTCGTCAACGCCAACAACAGCAGCTCCCATTTACAGTTGATTTATAACCTGACGATATGCGAGCTGAATGGCACAGATTGGCTGGGTAATCATTTTAATTGGGCAGTGGAGACTTTTGTCATCTTCCCTGCGTTGACTCACATTGTCTCTTACAGTGCCCTTACCACTAGCCATTTTCTTGACACGGTTGGCCTTGCCACTGTGTCTACCGCCGGTTATTATCACGGGCGGTATGTGTTGAGTAGCATCTACGCTGTCTGTGCTCTGGCTGCGTTTGTTTGCTTTGCTTTTCGGTTGGCAAAAAATTGCATGTCTTGG…
L1C	Shanxi-2-2022	Shanxi	2022	Self-detection	ATGTTGGGGAGATGCTTGACCGCGGGTTATTGCTTGCAATTGCTTTTTTTGTGGTGTATCGTGCCATTCTGTTTTGTTGCGCTCGTCAACGCCAACAACAGCAGCTCCCATTTACAGTTGATTTATAACCTGACGATATGCGAGCTGAATGGCACAGATTGGCTGGGTAATCATTTTAATTGGGCAGTGGAGACTTTTGTCATCTTCCCTGCGTTGACTCACATTGTCTCTTACAGTGCCCTTACCACTAGCCATTTTCTTGACACGGTTGGCCTTGCCACTGTGTCTACCGCCGGTTATTATCACGGGCGGTATGTGTTGAGTAGCATCTACGCTGTTTGTGCTCTGGCTGCGTTGGTTTGCTTTGCTTTTCGGTTGGCAAAAAATTGCATGTCTTGG…
L5A	Liaoning-1-2022	Liaoning	2022	Self-detection	ATGTTGGAGAAATGCTTGACCGCGGGCTGTTGCTCGCAATTGCTTTCTTTGTGGTGTATCGTGCCGTTCTGTTTTGCTGTGCTCGCCAACGCCAGCAACGACAGCAGCTCCCATCTACAGCTGATTTACAACTTGACGCTATGTGAGCTGAATGGCACAGATTGGCTAGCTAACAAATTTGATTGGGCAGTGGAGAGTTTTGTCATCTTTCCCGTTTTGACTCACATTGTCTCCTATGGTGCCCTCACTACCAGCCATTTCCTTGACACAGTCGCTTTAGTCACTGTGTCTACCGCCGGGTTTGTTCACGGGCGGTATGTCCTAAGTAGCATCTACGCGGTCTGTGCCCTGGCTGCGTTGACTTGCTTCGTCATTAGGTTTGCAAAGAATTGCATGTCC…
L1C	Liaoning-2-2022	Liaoning	2022	Self-detection	ATGTTGGGGAAATGCTTGACCGCGGGTTATTGCTCGCAATTGCTTTCTTTGTGGTGTATCGTGCCATTCTGTTTTGTTGCGCCCATCAGCGCCAACGGCAACAGCAGCTCCCATTTACAGTTGATTTATAACCTGACGATATGTGAGCTGAATGGCACAGATTGGCTGAATGAAAAATTTGACTGGGCAGTGGAGACCTTCGTTATCTTTCCTGTGTTGACTCACATTGTCTCTTACGGCGCCCTTACCACCAGCCATTTCCTTGACACGGTCGGCCTAACCACCGTGTCCACCGCCGGTTATTATCACAGGCGGTATGTGTTGAGTAGCATTTACGCTGTCTGTGCCCTGGCTGCGTTTGCTTGCTTCGCCATTAGGCTGGCGAAAAATTGCATGTCC…
L1A	Liaoning-3-2022	Liaoning	2022	Self-detection	ATGTTGGGGAAATGCTTGACCGCGGGCTACTGCTCGCAATTGCCTTTTTTGTGGTGTATCGTGCCGTTCTGTTTAGTTGCGCCCGTCAACGCCAACAAAAGCAGCAGTTCCCATTTACAGTTGATTTATAACCTGACGATATGTGAGCTGAATGGCACAGATTGGCTAAATAAAAGTTTTGATTGGGCGGTGGAGACCTTTGTCATTTTTCCTGTGTTGACTCATATTGTCTCCTATGGCGCCCTAACTACCAGCCATTTCCTTGACACAGTCGGCCTGATCACCGTGTCTACCGCCGGATATTGCCACGGACGGTATGTCTTGAGCAGCATTTACGCCGTCTGCGCCCTAGCTGCGTTAACTTGCTTCGTCATCAGGCTAACAAAAAATTGCATGTCC…
L1A	Liaoning-4-2022	Liaoning	2022	Self-detection	ATGTTGGGGAAATGCTTGACCGCGGGCTACTGCTCGCAATTGCCTTTTTTGTGGTGTATCGTGCCGTTCTGTTTAGTTGCGCCCGTCAACGCCAACAAAAGCAGCAGTTCCCATTTACAGTTGATTTATAACCTGACGATATGTGAGCTGAATGGCACAGATTGGCTAAATAAAAGTTTTGATTGGGCGGTGGAGACCTTTGTCATTTTTCCTGTGTTGACTCATATTGTCTCCTATGGCGCCCTAACTACCAGCCATTTCCTTGACACAGTCGGCCTGATCACCGTGTCTACCGCCGGATATTGCCACGGACGGTATGTCTTGAGCAGCATTTACGCCGTCTGCGCCCTAGCTGCGTTAACTTGCTTCGTCATCAGGCTAACAAAAAATTGCATGTCC…
L1A	Liaoning-5-2022	Liaoning	2022	Self-detection	ATGTTGGGGAGATGCTTGACCGCGGGCTACTGCTCGCAATTGCCTTTTTTGTGGTGTATCGTGCCGTTCTGTTTAGTTGCGCCCGTCAACGCCAACAAAAACAGCAGTTCCCATTTACAGTTGATTTATAACCTGACGATATGTGAGCTGAATGGCACAGATTGGCTGAATAAAAAATTTGACTGGGCGGTGGAGACCTTCGTCATCTTTCCTGTGTTGACTCATATTGTCTCTTATGGCGCCCTAACCACCAGCCATTTCCTTGACACAGTCGGCCTGATCACTGTGTCCACCGCCGGATATTGCCACGGGCGGTATATGTTGAGCAGCATTTACGCCGTCTGCGCCCTGGCTGCGTTAGCTTGCTTCGCCATCAGGCTAACAAAAAATTGCATGTCC…
L1A	Liaoning-6-2022	Liaoning	2022	Self-detection	ATGTTGGGGAAATGCTTGACCGCGGGCTACTGCTCGCAATTGCCTTTTTTGTGGTGTATCGTGCCGTTCTGTTTAGTTGCGCCCGTCACCGCCAACAAAAGCAGCAGCTCCCATTTACAGTTGATTTACAACCTGACGATATGTGAGCTAAATGGCACAGATTGGCTAAATAAAAGTTTTGATTGGGCGGTAGAGACCTTTGTCATTTTTCCTGTGTTGACTCATATTGTCTCCTATGGCGCCCTAACTACCAGCCATTTCCTTGACACAGTCGGCCTGATCACCGTGTCTACCGCCGGATATTGCCACGGACGGTATGTCTTGAGCAGCATTTACGCCATCTGCGCCCTAGCTGCGTTAACTTGCTTCGTCATCAGGCTAACAAAAAATTGCATGTCC…
L1A	Liaoning-7-2022	Liaoning	2022	Self-detection	ATGTTGGGGAAATGCTTGACCGCGGGCTACTGCTCGCAATTGCCTTTTTTGTGGTGTATCGTGCCGTTCTGTTTAGTTGCGCCCGTCACCGCCAACAAAAGCAGCAGCTCCCATTTACAGTTGATTTACAACCTGACGATATGTGAGCTAAATGGCACAGATTGGCTAAATAAAAGTTTTGATTGGGCGGTAGAGACCTTTGTCATTTTTCCTGTGTTGACTCATATTGTCTCCTATGGCGCCCTAACTACCAGCCATTTCCTTGACACAGTCGGCCTGATCACCGTGTCTACCGCCGGATATTACCACGGACGGTATGTCTTGAGCAGCATTTACGCCATCTGCGCCCTAGCTGCGTTAACTTGCTTCGTCATCAGGCTAACAAAAAATTGCATGTCC…
L1C	Liaoning-8-2022	Liaoning	2022	Self-detection	ATGTTGGGGAAATGCTTGACCGCGGGTTACTGCTCGCAATTGCCTTTTTTGTGGTGTATCGTGCCGTTCTGTTTAGTTGCGCCCGTCAACGCCAACGAAAACAGCAGCTCCCATTTACAGTTGATTTACAACATGACGATATGTGAGCTGAATGGCACAGATTGGCTGAATAAAAAATTTGAATGGGTAGTGGAGACCTTCGTTATCTTTCCTGTGTTGACTCACATTGTCTCTTACGGCGCCCTTACCACCAGCCATTTCCTTGACACGGTCAGCCTAACCACTGTGTCCACCGCCGGTTATTATCATGGGAGGTATGTGTTGAGTAGCATTTACGCTGTCTGTGCCCTGGCTGCGTTTGCTTGCTTCGCCATTAGGTTGGCGAAAAATTGCATGTCC…
L1C	Hunan-1-2022	Hunan	2022	Self-detection	ATGTTGGGGAGATGCTTGACCGCGGGTTATTGCTTGCAATTGCTTTTTTTGTGGTGTATCGTGCCATTCTGTTTTGTTGCGCTCGTCAACGCCAACAACAGCAGCTCCCACTTACAGTTGATTTATAACCTGACGATATGCGAGCTGAATGGCACAGATTGGCTGGGTAATCATTTTAATTGGGCAGTGGAGACTTTTGTCATCTTCCCTGCGTTGACTCACATTGTCTCTTACGGTGCCCTTACCACCAGCCATTTTCTTGACACGGTTGGCCTTGCCACTGTGTCTACCGCCGGCTATTATCACGGGCGGTATGTGTTGAGTAGCATCTACGCTGTCTGTGCTCTGGCTGCGTTGGTTTGCTTTGCTTTTCGGTTGGCAAAAAATTGCATGTCTTGG…
L1C	Hunan-2-2022	Hunan	2022	Self-detection	ATGTTGGGGAGATGCTTGACCGCGGGTTATTGCTTGCAATTGCTTTTTTTGTGGTGTATCGTGCCATTCTGTTTTGTTGCGCTCGTCAACGCCAACAACAGCAGCTCCCATTTACAGTCGATTTATAAACTGACGATATGCGAGCTGAATGGCACAAATTGGCTGGGTAATCATTTTAATTGGGCAGTGGAGACTTTTGTCATCTTCCCTGCGTTGACTCACATTGTCTCTTACGGTGCCCTTACTACTAGCCATTTTCTTGACACGGTTGGCCTTGCCACTGTGTCTACCGCCGGCTATTATCACGGGCGGTATGTGTTGAGTAGCATCTATGCTGTCTGTGCTCTGGCTGCGTTAGTTTGCTTTGCTTTTCGGTTGGCAAAAAATTGCATGTCTTGG…
L5A	Hunan-3-2022	Hunan	2022	Self-detection	ATGTTGGAGAAATGCTTGACCGCGGGCTGTTGCTCGCAATTGCTTTCTTTGTGGTGTATCGTGCCGTTCTGTTTTGCTGTGCTCGCCAACGCCAGCAACGGCAGCAGCTCCCATCTACAGCTGATTTACAACTTGACGCTATGTGAGCTGAATGGCACAGATTGGCTAGCTAACAAATTTGATTGGGCAGTGGAGAGTTTTGTCATCTTTCCCGTTTTGACTCACATTGTCTCCTATGGTGCCCTCACTACCAGCCATTTCCTTGACACAGTCGCTTTAGTCACTGTGTCTACCGCCGGGTTTGTTCACGGGCGGTATGTCCTAAGTAGCATCTACGCGGTCTGTGCCCTGGCTGCGTTGACTTGCTTCGTCATTAGGTTTGCAAAGAATTGCATGTCC…
L1C	Henan-1-2022	Henan	2022	Self-detection	ATGTTGGGGAAATGCTTGATCGCGGGTTATTGCTCGCAATTGCCTTTTTTGTGGTGTATCGTGCCATTCTGTTTTGTTGCGCTCGTCAACGCCAACGACAACAGCAGCTCAAATTTACAGTTGATTTATAACCTGACGATATGTGAGCTGAACGGCACAGATTGGCTGGGCAACAAATTTAGTTGGGCCGTGGAAACTTTTGTCATCTTTCCTGTGTTAACTCATATTGTTTCCTACGGCGCCCTCACCACTAGCCATTTTCTTGACACGGTCGGCCTGGTCACTGTGTCCGCCGCCGGATATCATCACGAGCGGTATGTATTGAGTAGCATCTACGCCGTCTGTGCCCTGGCTGCGTTGGTTTGCTTCACCATTAGGTTGGTAAAAAATTGCATGTCC…
L1C	Henan-2-2022	Henan	2022	Self-detection	ATGTTGGGGAGATGCTTGACCACGGGTTATTGCTTGCAATTGCCTTTTTTGTGGTGTATCGTGCCATTCTGCTTTGTTGTGCTCGTCAACGCCAACAGCAGCAGCTCCCATTTACAGTCGATTTACAACCTGACGATATGTGAGCTGAATGGCACGGAATGGCTGGGTAATCATTTTAGTTGGGCAGTGGAGACTTTTGTCATCTTTCCTGCGTTGACTCACATTGTCTCTTACGGTGCCCTTACCACTAGCCATTTTCTTGACACGGTCGGCCTTGCCACTGTGTCCACCGCCGGTTATTATCACGGGCGGTATATGTTGAGTAGCATCTACGCTGTCTGTGCTCTGGCTGCGTTGGTTTGCTTTGCTTTTCGGTTGGCAAAAAATTGCATGTCCTGG…
L1C	Henan-3-2022	Henan	2022	Self-detection	ATGTTGGGGAAATGCTTGATCGCGGGTTATTGCTCGCAATTGCCTTTTTTGTGGTGTATCGTGCCATTCTGTTTTGTTGCGCTCGTCAACGCCAGCAACGGCAGCAGCTCCCATTTACAGTTGATTTATAACCTGACGATATGTGAGCTGAATGGCACGGATTGGCTGAACGGACATTTTAGTTGGGCCGTGGAGACTTTTGTCATTTTTCCTGTGTTGACTCATATTGTTTCCTACGGCGCCCTCACCACTAGCCATTTTCTTGACACGGTCGGCTTGATCACTGTGTCCACCGCCGGATATTATCACGGGCGGTATGTGTTGAGTAGCATCTACGCCGTCTGTGCCCTGGCTGCGTTGGTTTGCTTCACCATTAGGTTGGTGAAAAATTGCATGTCC…
L1C	Jiangsu-1-2022	Jiangsu	2022	Self-detection	ATGTTGGGGAGATGCTTGACCGCGGATTATTGCTTGCAATTGCTTTTTTTGTGGTGTATCGTGCCATTCTGTTTTGTTGTGCTCGTCAACGCCGACAACAGCAGCTCCCATTTGCAGTTGATTTATAACCTGACGCTATGTGAGCTGAATGGCACAGACTGGCTGGGCAATCATTTTAATTGGGCAGTGGAGACTTTTGTCATCTTCCCTGCGTTGACCCACATTGTCTCTTACGGTGCCCTTACCACTAGCCATTTTCTTGACACGGTCGGCCTTGCCACTGTGTCCACCGCCGGTTATTATCACGGGCGGTATGTGTTGAGTAGCATCTACGCTGTCTGTGCTCTGGCTGCGTTGGTTTGCTTTGCTTTTCGGTTGGCAAAAAATTGCATGTCTTGG…
L5A	Jiangsu-2-2022	Jiangsu	2022	Self-detection	ATGTTGGGGAAGTGCTTGACCGCGGGCTGTTGCTCGCAATTGCTTTCTTTGTGGTGTATCGTGCCGTTCTGTTTTGCTGTGCTCGCCAACGCCAGCAACGACAGCAGCTCCCATCTACAGCTGATTTACAACTTGACGCTATGTGAGCTGAATGGCACAGATTGGCTAGCTAACAAATTTGATTGGGCAGTGGAGAGTTTTGTCATCTTTCCCGTTTTGACTCACATTGTCTCCTATGGTGCCCTCACTACCAGCCATTTCCTTGACACAGTCGCTTTAGTCACTGTGTCTACCGCCGGGTTTGTTCACGGGCGGTATGTCCTAAGTAGCATCTACGCGGTCTGTGCCCTGGCTGCGTTGACTTGCTTCGTCATTAGGTTTGCAAAGAATTGCATGTCC…
L1C	Jiangsu-3-2022	Jiangsu	2022	Self-detection	ATGTTGGGGAGATGCTTGACCGCGGGTTATTGCTTGCAATTGCTTTTTTTGTGGTGTATCGTGCCATTCTGTTTTGTTGCGCTCGTCAACGCCAACAACAGCAGCTCCCACTTACAGTTGATTTATAACCTGACGATATGCGAGCTGAATGGCACAGATTGGCTGGGTAATCATTTTAATTGGGCAGTGGAGACTTTTGTCATCTTCCCTGCGTTGACTCACATTGTCTCTTACGGTGCCCTTACCACCAGCCATTTTCTTGACACGGTTGGCCTTGCCACTGTGTCTACCGCCGGCTATTATCACGGGCGGTATGTGTTGAGTAGCATCTACGCTGTCTGTGCTCTGGCTGCGTTGGTTTGCTTTGCTTTTCGGTTGGCAAAAAATTGCATGTCTTGG…
L5A	Jiangsu-4-2022	Jiangsu	2022	Self-detection	ATGTTGGAGAAATGCTTGACCGCGGGCTGTTGCTCGCGATTGCTTTCTTTGTGGTGTATCGTGCCGTTCTGTTTTGCTGCGCTCGCCAACGCCAGCAACAACAGCAGCTCCCATCTACAGCTGATTTACAACTTGACGCTATGTGAGCTGAATGGCACAGATTGGCTAGCTAACAGATTTGATTGGGCAGTGGAGAGTTTTGTCATCTTTCCCGTTTTGACTCACATTGTCTCCTATGGTGCCCTCACTACCAGCCATTTCCTTGACACAGTCGCTTTAGTCACTGTGTCTACCGCCGGGTTTGTTCACGGGCGGTATGTCCTAAGTAGCATCTACGCGGTCTGTGCCCTGGCTGCGTTGACTTGCTTCATCATTAGGTTTGCAAAGAATTGCATGTCC…
L1C	Jiangsu-5-2022	Jiangsu	2022	Self-detection	ATGTTGGGGAAATGCTTGACCGCGGGTTATTGCTCACCATTGCTTTTTTTGTGGTGTATCGTGCCATTCTGTTCTGTTGCGCTCGCCAACGCCAGCAACAGCAGCAGCTCTCATTTACAGTTGATTTATAACTTAACGATATGTGAGCTGAATGGCACAGACTGGCTAAGTGATAGGTTTGCCTGGGCAGTGGAGACTTTCGTTATCTTTCCTGTGTTAACTCATATTGTCTCTTATGGCGCTCTTACCACTAGCCATTTTCTCGACACGGTCGGCCTGATCACTGTGTCCACCGCTGGATATTATCACGGGCGGTATGTATTGAGTAGCATCTACGCTGTCTGTGCCCTGGCTGCGTTGGTTTGCTTCACCATCAGGTTGGTAAAAAATTTCATGTCT…
L1A	Tianjin-1-2022	Tianjin	2022	Self-detection	ATGTTGGGGAAATGCTTGACCGTGGGCTACTGCTCGCAATTGTTTTTTTTGTGGTGTATCGTGCCGTTCTGTTTAGTTGCGCCCGTCAACGCCAACGGAAACAGCAGCTCCCATTTACAGTTGATTTACAACCTGACGATATGTGAGCTGAATGGCACAGAATGGCTAAATAAAAGTTTTGATTGGGCGGTGGAGACCTTCGTTATTTTTCCTGTGTTGACTCATATTGTCTCCTATGGCGCCCTAACTACCAGCCATTTCCTTGACACAGTCGGCCTGATCACCGTGTCTACCGCCGGATATTACCACGGACGGTATGTCTTGAGCAGCATTTACGCCGTCTGCGCCCTAGCTGCGTTAACTTGCTTCGTCATCAGGCTAACAAAAAATTGCATGTCC…
L1C	Tianjin-2-2022	Tianjin	2022	Self-detection	ATGTTGGGGAAATGCTTGACCGCGGGCTACTGCTCGCAATTGCTTTTTTTGTGGTGTATCGTGCCGTTCTGTTTAGTTGCGCCCGTCAACGCCAACGGAAACAGCAGCTCCCATTTACAGTTGATTTACAACCTGACGATATGTGAGCTGAATGGCACAGAGTGGCTGAATAAAAAATTTGACTGGGCAGTGGAGACCTTCGTTATCTTTCCTGTGTTGACTCACATTGTCTCTTACGGCGCCCTTACCACCAGCCATTTCCTTGACACGGTCGGCCTAACCACTGTGTCCACCGCCGGTTATTATCACGGGCGGTATGTGTTGAGTAGCATTTACGCTGTCTGTGCCCTGGCTGCGTTTGCTTGCTTCGCCATTAGGTTGGCGAAAAATTGCATGTCC…
L1A	Tianjin-3-2022	Tianjin	2022	Self-detection	ATGTTGGGGAAATGCTTGACCGCGGGCTACTGCTCGCAATTGCCTTTTTTGTGGTGTATCGTGCCGTTCTGTTTAGTTGCGCCCGTCACCGCCAACAAAAGCAGCAGCTCCCATTTACAGTTGATTTACAACCTGACGATATGTGAGCTAAATGGCACAGATTGGCTAAATAAAAGTTTTGATTGGGCGGTAGAGACCTTTGTCATTTTTCCTGTGTTGACTCATATTGTCTCCTATGGCGCCCTAACTACCAGCCATTTCCTTGACACAGTCGGCCTGATCACCGTGTCTACCGCCGGATATTGCCACGGACGGTATGTCTTGAGCAGCATTTACGCCGTCTGCGCCCTAGCTGCGTTAACTTGCTTCGTCATCAGGCTAACAAAAAATTGCATGTCC…
L5A	Hebei-1-2022	Hebei	2022	Self-detection	ATGTTGGAGAAATGCTTGACCGCGGGCTGTTGCTCGCAATTGCTTTCTTTGTGGTGTATCGTGCCGTTCTGTTTTGCTGTGCTCGCCAACGCCAGCGACGACAGCAGCTCCCATCTACAGCTGATTTACAACTTGACGCTATGTGAGCTGAATGGCACAGATTGGCTGGCTAACAAATTTGATTGGGCAGTGGAGAGTTTTGTCATCTTTCCCGTTTTGACTCACATTGTCTCCTATGGTGCCCTCACTACCAGCCATTTCCTTGACACAGTCGCTTTAGTCACTGTGTCTACCGCCGGGTTTGTTCACGGGCGGTATGTCCTAAGTAGCATCTACGCGGTCTGTGCCCTGGCTGCGTTGACTTGCTTCGTCATTAGGTTTGCAAAGAATTGCATGTCC…
L1C	Hebei-2-2022	Hebei	2022	Self-detection	ATGTTGAGGGAATGCTTGATCGCGGGTTATTGCTCGCAATTGCCTTTTTTGTGGTGTATCGTGCCATTCTGTTTTGTTGCGCTCGTCAACGCCAACACCAGCAGCAGCTCAAATTTACAGTTGATTTATAACCTAACGATATGTGAGCTGAATGGCACAGATTGGCTGGACAACAAATTTAGTTGGGCCGTGGAAACTTTTGTCATCTTTCCTGTGCTGACTCATATTGTTTCCTACGGCGCCCTCACCACTAGCCATTTTCTTGACACGGTCGGCCTGGTCACTGTGTCCACCGCCGGATATTATCACAAGCGGTATGTATTGAGTAGCATCTACGCCGTCTGTGCCCTGGCCGCGTTGGTTTGCTTCACCATTAGGTTGGTAAAAAATTGCATGTCC…
L1C	Hebei-3-2022	Hebei	2022	Self-detection	ATGTTGGGGAAATGCTTGACCGCGGGCTATTGCTCGTCGTTTCTTTCTTCGTGGTATATCGTGCCATTCTGTTTTACTGTGCTAGTCGAAGCCAGCAACAACAGCAGCTCCCATTTACAGTTGATCTATAACCTGACGATATGTGAGCTGAATGGCACAGATTGGCTGGACACACACTTTAACTGGGCAGTGGAGACTTTCGTCATCTTTCCTGTGTTGACTCATATTGTTTCTTACGGCGCTCTTACCACCAGCCATCTTCTTGACACGGTCGGCCTGCTCACTGTGTCCACCGCCGGTTATTATCACGGGCGGTATGTATTGAGTAGCATCTACGCCGTCTGTGCCCTGGCTGCGTCGGTCTGCTTCGCCATCAGGTTGGCGAAAAATTGCATGTCC…
L1C	Hebei-4-2022	Hebei	2022	Self-detection	ATGTTGGGGAAATGCTTGACCGCGGGCTACTGCTCACAATCGCTTTTTTTGTGGTGTATCGTGCCGTTTTGTTTTGCTGCGCTCGTCAGCGCCAGCAACAACAACAGCTCCCACTTACAGTTGATTTATAACCTGACAATATGTGAGCTGAATGGCACCGATTGGCTGAATGATAAGTTTGACTGGGCAGTGGAGACTTTCGTCATCTTTCCTGTGTTGACTCACATTGTCTCTTACGGTGCCCTCACCACCAGCCATTTTCTCGACATGGTTGGCCTGGCCACCGTGTCCACCGCCGGTTACTACCACGGGCGGTATGTTTTGAGCAGCATCTACGCTGTCTGTGCGCTAGCTGCGTCTGTTTGCTTCGTCGTTAGGTTTGCGAAAAATTGCATGTCC…
L1C	Hebei-5-2022	Hebei	2022	Self-detection	ATGTTGGGGAAATGCTTGACCGCGGGTTATTGCTCGCAATTGGTTTTTTTGTGGTGTATCGTGCCATCCTGTTTTGTTGTGCTCGTCAACGCCAACAACAGCAGCAGCTCCCACTTACAGTTGATTTATAACTTGACGATATGTGAGCTGAATGGTACGGATTGGCTGGGAAACCACTTCAATTGGGCAGTAGAGACTTTCGTCATCTTTCCTGTGTTGACTCACATCGTCTCTTATGGCGCCCTTACCACTAGCCATTTCCTTGACACGGCTGGCTTGACCATTGTGTCCACCGCCGGTTATCATCACGGGCGGTATGTATTGAGTAGCATCTACGCTGTCTGTGCCCTGGCTGCGTTTGTTTGCTTCGCCGTTAGGTTGGCGAAAAATTGCATGTCC…
L1C	Inner Mongolia-1-2022	Inner Mongolia	2022	Self-detection	ATGTTGGGGAAATGCTTGACCGCGGGCTACTGCTCGCAATTGCTTTTTTTGTGGTGTATCGTGCCGTTCTGTTTAGTTGCGCCCGTCAACGCCAACACAAACAGCAGCTCCCATTTACAGTTGATTTATTACCTGACGATATGTGAGCTGAATGGCACAGATTGGCTGAATGAAAAATTTGACTGGGCAGTGGAGACCTTCGTCATCTTTCCTGTGTTGACTCATATTGTCTCTTACGGTGCCCTTACCACCAGCCATTTCCTTGACACGGTCGGCCTGATCACTGTGTCCACCGCCGGTTATTATCATGGGCGGTATGTGTTGAGTAGCATTTACGCTGTCTGTGCCCTGGCTGCGTTTGTTTGCTTCGCCATCAGGTTGGCGAAAAATTGCATGTCC…
L1C	Inner Mongolia-2-2022	Inner Mongolia	2022	Self-detection	ATGTTGGGGAAATGCTTGACCGCGGGCTACTGCTCGCAATTGCTTTTTTTGTGGTGTATCGTGCCGTTCTGTTTAGTTGCGCCCGTCAACGCCAACACAAACAGCAGCTCCCATTTACAGTTGATTTATAACCTGACGATATGTGAGCTGAATGGCACAGATTGGCTGAACAAAAAATTTGACTGGGCAGTGGAGACCTTCGTCATCTTTCCTGCGTTGACTCATATTGTCTCTTACGGTGCCCTTACCACCAGCCATTTCCTTGACACGGTCGGCCTGATCACTGTGTCCACCGCCGGTTATTATCATGGGCGGTATGTGTTGAGTAGCATTTACGCTGTCTGTGCCCTGGCTGCGTTTGTTTGCTTCGCCATCAGGTTGGCGAAAAATTGCATGTCC…
L1C	Inner Mongolia-3-2022	Inner Mongolia	2022	Self-detection	ATGTTGGGGAAATGCTTGATCGCGGGCTGCTGCTCGCAATTGCTTTTTTTGTGGTGTATCGTGCCGTTCTGTTTAGTTGCGCGCGTCAGCGCCAACAACAACAGCAGCTCCCACTTACAGTTGATTTATAACCTGACAATATGTGAGCTGAATGGCACAGATTGGCTAAACCAACACTTTTCTTGGGCAGTGGAGACTTTCGTTATTTTTCCTGTATTAACTCATATTGTCTCTTACGGTGCCCTCACCACTAGCCATTTTCTTGACACGGTCGGTCTGATCGCTGTGTCCACCGCCGGGTACTATCACGGGCGGTATGTATTAAGTAGCATCTACGCTGTCTGTGCCCTAGCTGCGCTTGTTTGCTTCGCCATTAGGTTGGTAAAAAATTGCATGTCC…
L1A	Inner Mongolia-4-2022	Inner Mongolia	2022	Self-detection	ATGTTGGGGAAATATTCCAATATGTATTGCCGCCCGCATATGCTTTCTTTGTGGCGTATCGTGCCGTTCTGTTTAGTTGCGCCCGTCAACGCCAGCAAAAACAGCAGCTCCCATTTACAGTTGATTTATAACCTGACGATATGCGAGCTGAATGGCACAGATTGGCTAAATAAAAGTTTTGATTGGGCGGTGGAGACCTTTGTCATTTTTCCTGTGTTGACTCACATTGTCTCCTATGGCGCCCTAACTACTAGCCATTTCCTTGACACAGTCGGCCTGGTCACCGTGTCTACCGCCGGATATTGCCACGGACGGTATGTCTTGAGCAGCATTTACGCCGTCTGCGCCCTAGCTGCGTTAACTTGCTTCGCCATCAGGCTAACAAAAAATTGCATGTCC…
L1C	Yunnan-1-2022	Yunnan	2022	Self-detection	ATGTTGGGGAAATGCTTGATCGCGGGTTATTGCTCGCAATTGCTTTTTTTGTGGTGTATCGTGCCATCCTGTTTTGTTGCGCTCGCCAACGCCAACAACAGCAGCAGCTCCCATTTACAGTTGATTTATAACCTGACGATATGTGAGCTGAATGGCACAGATTGGCTGAACAAAGAATTTAGTTGGGCCGTGGAGACTTTTGTTATTTTTCCTGTGTTGACTCATATTGTTTCCTACGGCGCCCTTACTACTAGCCATTTTCTTGACACGGTCGGCCTGATCACTGTGTCCACCGCCGGATATTACCACGGGCGGTATGTATTGAGTAGCATCTACGCCGTCTGTGCCCTGGCTGCGTTGGTTTGTTTCACCATTAGGTTGGTGAAAAATTGCATGTCC…
L1C	Yunnan-2-2022	Yunnan	2022	Self-detection	ATGTTGGGGAAATGCTTGATCGCGGGTTATTGCTCGCAATTGCTTTTTTTGTGGTGTATCGTGCCATCCTGTTTTGTTGCGCTCGCCAACGCCAACAACAGCAGCAGCTCCCATTTACAGTTGATTTATAACCTGACGATATGTGAGCTGAATGGCACAGATTGGCTGAACAAAGAATTTAGTTGGGCCGTGGAGACTTTTGTTATTTTTCCTGTGTTGACTCATATTGTTTCCTACGGCGCCCTTACTACTAGCCATTTTCTTGACACGGTCGGCCTGATCACTGTGTCCACCGCCGGATATTACCACGGGCGGTATGTATTGAGTAGCATCTACGCCGTCTGTGCCCTGGCTGCGTTGGTTTGTTTCACCATTAGGTTGGTGAAAAATTGCATGTCC…
L1C	Yunnan-3-2022	Yunnan	2022	Self-detection	ATGTTGGGGAAATGCTTGATCGCGGGTTATTGCTCGCAATTGCTTTTTTTGTGGTGTATCGTGCCATCCTGTTTTGTTGCGCTCGCCAACGCCAACAACAGCAGCAGCTCCCATTTACAGTTGATTTATAACCTGACGATATGTGAGCTGAATGGCACAGATTGGCTGAACAAAGAATTTAGTTGGGCCGTGGAGACTTTTGTTATTTTTCCTGTGTTGACTCATATTGTTTCCTACGGCGCCCTTACTACTAGCCATTTTCTTGACACGGTCGGCCTGATCACTGTGTCCACCGCCGGATATTACCACGGGCGGTATGTATTGAGTAGCATCTACGCCGTCTGTGCCCTGGCTGCGTTGGTTTGTTTCACCATTAGGTTGGTGAAAAATTGCATGTCC…
L1C	Henan-1-2023	Henan	2023	Self-detection	ATGTTGGGGAAATGCTTGATCGCGGGTTATTGCTCGCAATTGCTTTTTTTGTGGTGTATCGTGCCATTCTGTTTTGTTGCGCTCGCCAACGCCAACAACAGCAGCAGCTCCCATTTACAGTTGATTTATAACCTGACGATATGTGAGCTGAACGGCACAGATTGGCTGAATGAAAATTTTAGTTGGGCCGTGGAGACTTTTGTTATTTTTCCTGTGTTGACTCATATTGTTTCCTACGGCGCCCTTACCACTAGCCATTTTCTTGACACGGTCGGCCTGATCACTGTGTCCACCGCCGGATATTACCACGAGCGGTATGTATTGAGCAGCATTTACGCCGTCTGTGCCCTGGCTGCGTTGGTTTGCTTCACCATTAGGTTGGTGAAAAATTGCATGTCC…
L1C	Henan-2-2023	Henan	2023	Self-detection	ATGTTGGGGAAATGCTTGATCGCGGGTTATTGCTCGCAATTGCTTTTTTTGTGGTGTATCGTGCCATTCTGTTTTGTTGCGCTCGTCAACGCCAGCAACAGCAGCAGCTCCCATTTACAGTTGATTTATAACCTGACGATATGTGAGCTGAATGGCACAGATTGGCTGGACAAAAATTTTAATTGGGCCGTGGAGACTTTTGTTATTTTTCCTGTGTTGACTCATATTGTTTCCTACGGCGCCCTCACCACTAGTCATTTTCTTGACACAGTCGGCCTGATCACTGTGTCCACCGCCGGATATTATCACGGGCGGTATGTGTTGAGTAGCATCTACGCCGTCTGTGCCCTGGCTGCGTTGGTTTGCTTCACCATTAGGTTGGTGAAAAATTGCATGTCT…
L1A	Henan-3-2023	Henan	2023	Self-detection	ATGTTGGGGAAATGCTTGATCGCGGGCTGCTGCTCGCAATTGCCTTTTTTTTGGTGTATCGTGCCGTTCTGTTTAGTTGCGCTCGTCAACGCCAGCGCAAACAGCAGCTCCCATTTACAGTTGATTTACAACCTGACGATATGTGAGCTGAATGGCACAGATTGGCTAAGTAGAAGTTTTGATTGGGCGGTGGAGACCTTTGTCATTTTTCCTGTGTTGACTCATATTGTCTCCTATGGCGCCCTAACCACCAGCCATTTTCTTGACACAGTTGGCCTGATCACCGTGTCCACCGCCGGATATTACCACGGGCGGTATGTCTTGAGCAGCATCTACGCCGTCTGCGCCCTAGCTGCGTTAATTTGCTTCATCATCAGGCTAACAAAAAACTGCATGTCC…
L1C	Henan-4-2023	Henan	2023	Self-detection	ATGTTGGGGAAATGCTTGACCGCGGACTACTGCTCACAATCGCTTTTTTTGTGGTGTATCGTGCCGTTTTGTTTTGCTGCGCTCGTCAGCGCCAGCAGCGACAACAGCTCCCACTTACAGTTGATTTATAACCTGACAGTATGTGAGCTGAATGGCACCGATTGGCTGAAAAACAAGTTTGACTGGGCAGTGGAGACTTTCGTCATCTTTCCTGTGTTGACTCACATTGTCTCTTACGGTGCCCTCACCACCAGCCATTTTCTCGACATGGTTGGCCTGGCCACCGTGTCCACCGCCGGTTACTACCACGGGCGGTATGTCTTGAGCAGCATCTACGCTGTCTGTGCGCTAGCTGCGTCTGTTTGCTTCGTTGTTAGGTTTGCAAAAAATTGCATGTCC…
L1C	Henan-5-2023	Henan	2023	Self-detection	ATGTTGGGGAAATGCTTGACCGCGGGTTATTGCTCGCAATTGCTTTTTTTGTGGTGTATCGTGCCATTCTGTTTTGTTGTGCTCGTCAACGCCGACAACAGCAGCTCCCATTTGCAGTTGATTTACAACCTGACGATATGTGAGCTGAATGGCACAGATTGGCTGAGAGGACACTTTAGCTGGGCAGTGGAGACTTTCGTCATCTTTCCTGCGTTGACTCACATTGTCTCTTACGGCGCTCTCACCACCAGCCATTTTCTTGATGCAGTCGGCCTTGCCACTGTGTCCACCGCCGGTTATTATCACGGGCGGCGTGTATTGAGTAGCATCTACGCTGTCTGCGCTCTGGCTGCGTTGGTTTGCTTTGCTATCAGGTTTGCAAAAAATTGCATGTCCTGG…
L1A	Anhui-1-2023	Anhui	2023	Self-detection	ATGTTGGGGAGATGCTTGACCGCGGGCTGCTGCTCGCAATTGCTTTTTTTGTGGTGTATCGTGCCGTTCTGTTTAGTTTCGCTCGTCAACGCCAACAACAGCAGCAGCTCCCATTTACAATTGATTTATAACCTGACGATATGTGAGCTGAATGGCACAGATTGGCTAAATAAAAGTTTTGATTGGGCAGTGGAGACCTTTGTCATTTTTCCTGTGTTGACTCATATTGTCTCCTATGGCGCCCTAACCACCAGCCATTTCCTTGACACAGTCGGCCTGATCACCGTGTCTACCGCTGGATATTACCATGGGCGGTATGTCTTGAGCAGTATCTACGCCGTCTGCGCCCTAGCTGCGTTAATTTGCTTCGTCATCAGGCTAACAAAAAATTGCATGTCC…
L1A	Anhui-2-2023	Anhui	2023	Self-detection	ATGTTGGGGAGATGCTTGACCGCGGGCTGCTGCTCGCAATTGCTTTTTTTGTGGTGTATCGTGCCGTTCTGTTTAGTTTCGCTCGTCAACGCCAACAACAGCAGCAGCTCCCATTTACAATTGATTTATAACCTGACGATATGTGAGCTGAATGGCACAGATTGGCTAAATAAAAGTTTTGATTGGGCAGTGGAGACCTTTGTCATTTTTCCTGTGTTGACTCATATTGTCTCCTATGGCGCCCTAACCACCAGCCATTTCCTTGACACAGTCGGCCTGATCACCGTGTCTACCGCTGGATATTACCATGGGCGGTATGTCTTGAGCAGTATCTACGCCGTCTGCGCCCTAGCTGCGTTAATTTGCTTCGTCATCAGGCTAACAAAAAATTGCATGTCC…
L8E	Anhui-3-2023	Anhui	2023	Self-detection	ATGTTGGGGAAGTGCTTGACCGCGTGCTGTTGCTCGCGATTGCTTTTTTTGTGGTGTATCGTGCCGTTCTATCTTGCTGTGCTCGTCAACGCCAGCGACAACAACAGCTCTCATATTCAGTTGATTTATAACTTAACGCTATGTGAGCTGAATGGCACAGATTGGCTGGCACAAAAATTTGACTGGGCAGTGGAGACTTTTGTCATCTTCCCCGTGTTGACTCACATTGTTTCCTATGTGGCACTCACCACCAGCCATTTCCTTGACACAGTTGGTCTGGCCACTGTGTCCACCGCCGGATATTATCACGGGCGGTATGTCTTGAGTAGCATTTACGCAGTCTGTGCTCTGGCTGCGCTGATTTGCTTTGTCATTAGGCTTGCGAAGAACTGCATGTCC…
L1C	Anhui-4-2023	Anhui	2023	Self-detection	ATGTTGGGGAAGTGCTTGACCGCGGGTTATTGCTCGCAATTGCTTTTTTTGTGGTGTATCGTGCCACTCTGTTTTGTTGCACTCGTCAACGCCAAAAACAGCAGCTCCCATTTACAGTTGATTTATAACCTGACAATATGTGAGCTGAATGGCACAGAATGGCTGGACAGAAAATTCGACTGGGCAGTGGAGACTTTCGTCATCTTTCCTGTGTTGACTCATATTGTTTCTTACGGTGCCCTTACCACTAGCCATTTTCTTGATGCGGTCGGCCTGACTACTGTGTCCACCGCCGGTTATTATCACGGGCGGTACGTGTTGAGTAGCATTTACGCTATCTGTGCCCTGGCTGCGTTGGTTTGCTTCACCATTAGGTTTGCAAAGAATTGCATGTCCTGG…
L1C	Anhui-5-2023	Anhui	2023	Self-detection	ATGTTGGGGAAATGCTTGACCGCGGGTTATTGCTCGTCGTCGCTTTTTTTGTGGTGTATCGTGCTATTCTGTTTTACTGCGCCCGTCAACGCCAGCAACAACAGCAGCTCCCATTTACAGTTGATTTATAACCTGACGATATGTGAGCTGAATGGCACAGATTGGCTGAACGGACATTTCAGCTGGGCAGTTGAGACTTTCGTCATCTTTCCAGTGTTGACTCACATTGTCTCTTATGGCGCTCTTACCACTAGCCACTTTCTCGACACGGTCGGCCTGATCACTGTGTCTACCGCCGGTTATTATCACGGGCGGTACGTATTGAGTAGCATCTACGCCGTCTGTGCCCTGGCTGCGCTGGTTTGCTTCGCCATTAGGTTGGCGAAAAATTGCATGTCC…
L1C	Liaoning-1-2023	Liaoning	2023	Self-detection	ATGTTGGGGAAATGCTTGACCGCGGGTTATTGCTCGCAATTGCCTTTTTTGTGGTGTATCGTGCCATTCTGTTTTGCTGCGCTCGTCAACGCCAGCAACGACAGCAGCTCCCATTTGCAGTTGATTTATAACCTGACGATATGTGAGCTGAATGGCACAGATTGGCTGAACAAAAATTTTTCTTGGGCAGTAGAGACTTTCGTTATTTTTCCTGTGTTAACTCATGTTGTCTCTTACGGTGCTCTCACCACTAGCCATTTCCTTGACGCGGTCGGTCTGATCACCGTGTCCACCGCCGGGTACTGTCACGGGCGGTATGTGTTAAGTAGCATCTACGCTGCTTGTGCCCTAGCTGCGCTCGTTTGCTTCGCCATTAGGTTGGTAAAAAATTGCATGTCC…
L1C	Liaoning-2-2023	Liaoning	2023	Self-detection	ATGTTGGGGAAATGCTTGACCGCGGGTTATTGCTTGCAATTGCTTTCTTTGTGGTGTATCGTGCCATTCTGTTTTGTTGCGCCCATCAGCGCCAACGGCAACAGCAGCTCCCATTTACAGTTGATTTACAACCTGACGATATGTGAGCTGAATGGCACAGATTGGCTGAACAAAAAATTTGACTGGGCAGTGGAGACCTTCGTCATCTTTCCTGTGTTGACTCATATTGTCTCTTACGGTGCCCTTACCACCAGTCATTTCCTTGACACGGTCGGCCTGATCACTGTGTCCACCGCCGGTTATTGTCATGGGCGGTATGTGTTAAGTAGCATTTACGCTGTCTGTGCCCTGGCTGCGTTTGTTTGCTTCGCCATCAGGTTGGCGAAAAATTGCATGTCC…
L1C	Liaoning-3-2023	Liaoning	2023	Self-detection	ATGTTGGGGAAATGCTTGACCGCGGGTTATTGCTTGCAATTGCTTTCTTTGTGGTGTATCGTGCCATTCTGTTTTGTTGCGCCCATCAGCGCCAACGGCAACAGCAGCTCCCATTTACAGTTGATTTACAACCTGACGATATGTGAGCTGAATGGCACAGATTGGCTGAACAAAAAATTTGACTGGGCAGTGGAGACCTTCGTCATCTTTCCTGTGTTGACTCATATTGTCTCTTACGGTGCCCTTACCACCAGTCATTTCCTTGACACGGTCGGCCTGATCACTGTGTCCACCGCCGGTTATTGTCATGGGCGGTATGTGTTAAGTAGCATTTACGCTGTCTGTGCCCTGGCTGCGTTTGTTTGCTTCGCCATCAGGTTGGCGAAAAATTGCATGTCC…
L1C	Liaoning-4-2023	Liaoning	2023	Self-detection	ATGTTGGGGAAATGCTTGACCGCGGGTTATTGCTCGCAATTGCCTTTTTTGTGGTGTATCGTGCCATTCTGTTTTGCTGCGCTCGTCAACGCCAGCAGCAACAGCAGCTCCCATTTGCAGTTGATTTATAACCTGACGATATGTGAGCTGAATGGCACAGAGTGGCTGAATAAAAATTTTTCTTGGGCAGTAGAGACTTTCGTTATTTTTCCTGTGTTAACTCATGTTGTCTCTTACGGAGCCCTCACCACTAGCCATTTTCTTGACACGGTCGGTCTGATCACTGTGTCCACCGCCGGGTACTATCACGGGCGGTATGTGTTAAGTAGCATCTACGCTGCTTGTGCCCTAGCTGCGCTCGTTTGCTTCGCCATTAGGTTGGTAAAAAATTTCATGTCC…
L1A	Liaoning-5-2023	Liaoning	2023	Self-detection	ATGTTGGGGAAATGCTTGACCGTGGGCTACTGCTCGCAATTGCTTTTTTTGTGGTGTATCGTGCCGTTCTGTTTAGTTGCGCCCGTCAACGCCGACAAAAACAGCAGCTCCCATTTACAGTTGATTTACAACCTGACGATATGTGAGCTGAATGGCACAGATTGGCTATATAGAAGTTTTGATTGGGCGGTGGAGACCTTTGTTATTTTTCCTGTGTTGACTCATATTGTCTCCTATGGCGCCCTAACTACCAGCCATTTCCTTGACACAGTCGGCCTGATCACCGTGTCTACCGCCGGATATTACCACGGACGGTATGTCTTGAGCAGCATTTACGCCGTCTGCGCTCTAGCTGCGTTAACTTGCTTCGTCATCAGGCTAACAAAAAATTGCATGTCC…
L1C	Tianjin-1-2023	Tianjin	2023	Self-detection	ATGTTGGGGAAATGCTTGACCGCGGGCTACTGCTCACAATCGCTTTTTTTGTGGTGTATCGTGCCGTTTTGTTTTGCTGCGCTCGTCAGCGCCAGCAACAACAACAGCTCCCACTTACAGTTGATTTATAACCTGACAATATGTGAGCTGAATGGCACCGATTGGCTGAATGATAAGTTTGACTGGGCAGTGGAGACTTTCGTCATCTTTCCTGTGTTGACTCACATTGTCTCTTACGGTGCCCTCACCACCAGCCATTTTCTCGACATGGTTGGCCTGGCCACCGTGTCCACCGCCGGTTACTACCACGGGCGGTATGTTTTGAGCAGCATCTACGCTGTCTGTGCGCTAGCTGCGTCTGTTTGTTTCGTCGTTAGGTTTGCGAAAAATTGCATGTCC…
L1C	Tianjin-2-2023	Tianjin	2023	Self-detection	ATGTTGGGGAAATGCTTGACCGCGGGCTACTGCTCACAATCGCTTTTTTTGTGGTGTATCGTGCCGTTTTGTTTTGCTGCGCTCGTCAGCGCCAGCAACAACAACAGCTCCCACTTACAGTTGATTTATAACCTGACAATATGTGAGCTGAATGGCACCGATTGGCTGAATGATAAGTTTGACTGGGCAGTGGAGACTTTCGTCATCTATCCTGTGTTGACTCACATTGTCTCTTACGGTGCCCTCACCACCAGCCATTTTCTCGACATGGTTGGCCTGGCCACCGTGTCCACCGCCGGTTACTACCACGGGCGGTATGTTTTGAGCAGCATCTACGCTGTCTGTGCGCTAGCTGCGTCTGTTTGCTTCGTCGTTAGGTTTGCGAAAAATTGCATGTCC…
L1C	Tianjin-3-2023	Tianjin	2023	Self-detection	ATGTTGGGGAAATGCTTGACCGCGGGCTACTGCTCACAATCGCTTTTTTTGTGGTGTATCGTGCCGTTTTGTTTTGCTGCGCTCGTCAGCGCCAGCAACAACAACAGCTCCCACTTACAGTTGATTTATAACCTGACAATATGTGAGCTGAATGGCACCGATTGGCTGAATGATAAGTTTGACTGGGCAGTGGAGACTTTCGTCATCTATCCTGTGTTGACTCACATTGTCTCTTACGGTGCCCTCACCACCAGCCATTTTCTCGACATGGTTGGCCTGGCCACCGTGTCCACCGCCGGTTACTACCACGGGCGGTATGTTTTGAGCAGCATCTACGCTGTCTGTGCGCTAGCTGCGTCTGTTTGCTTCGTCGTTAGGTTTGCGAAAAATTGCATGTCC…
L1A	Tianjin-4-2023	Tianjin	2023	Self-detection	ATGTCGGGGAAATGCTTGACCGCGGGCTGCTGCTCGCAATCGCTTTTTTTGTGGTGTATCGTGCCGTTCTGTTTAGTTGCGCTCGTCAACGCCAACGAAAACAGCAGCTCCCATTTACAGTTGATTTACAAACTGACGATATGTGAGCTGAATGGCACAGATTGGCTAAATAGAAGTTTTGATTGGGCGGTGGAGACCTTTGTAATTTTTCCTGTGTTAACTCATATTGTCTCCTATGGCGCCCTAACCACCAGCCATTTCCTTGACACAGTCGGCCTGATCACCGTGTCTGCCGCCGGATATTACCACGGGCGGTATGTCTTGAGCAGCATTTACGCCGTCTGCGCCCTAGCTGCGTTAACTTGCTTCGTCATCAGGTTGACAAAAAATTGCATGTCC…
L1A	Tianjin-5-2023	Tianjin	2023	Self-detection	ATGTTGGGGAAATGCTTGACCGCGGGCTGCTGCTCGCAATTGCTTTTTTTGTGGTGTATCGTGCCGTCCTGTTTGGTTGTGCTCGTCAGCGCCAACAAAAACAGCAGCTCCCATTTACAGTTGATTTACAACCTGACGATATGTGAGCTGAATGGCACAGATTGGCTGCGTGAAAATTTTGATTGGGCGGTGGAGACCTTTGTTGTTTTTCCTGTGTTGACTCATATTGTCTCCTATGGCGCCCTAACCACCAGCCATTTCCTTGACACATTCGGCCTGATCACCGTGTCTGCCGCCGGATATTGCCATGGGCGATATGTCTTGAGCAGCATTTACGCCGTCTGCGCCCTAGCTGCGTTAACTTGCTTCGTCATCAGGCTAACAAAAAATTGCATGTCC…
L1A	Tianjin-6-2023	Tianjin	2023	Self-detection	ATGTTGGGGAAATGCTTGACCGCGGGCTGCTGCTCGCAATTGCTTTTTTTGTGGTGTATCGTGCCGTCCTGTTTGGTTGTGCTCGTCAGCGCCAACAAAAACAGCAGCTCCCATTTACAGTTGATTTACAACCTGACGATATGTGAGCTGAATGGCACAGATTGGCTGAGTGAAAATTTTGATTGGGTGGTGGAGACCTTTGTTGTTTTTCCTGTGTTGACTCATATTGTCTCCTATGGCGCCCTAACCACCAGCCATTTCCTTGACACATTCGGCCTGATCACCGTGTCTGCCGCCGGATATTGCCACGGGCGATATGTCTTGAGCAGCATTTACGCCGTCTGCGCCCTAGCTGCGTTAACTTGCTTCGTCATCAGGCTAACAAAAAATTGCATGTCC…
L1A	Gansu-1-2023	Gansu	2023	Self-detection	ATGTTGGGGAAATGCTTGACCGCGGGCTGCTGCTCGCAATTGCCTTTTTTGTGGTGTATCGTGCCGTTCTGTTTAGTTGCGCTCGTCAACGCCAACACAAACAGCAGCTCCCATTTACAGTTGATTTACAACCTGACGATATGTGAGCTGAATGGCACAGATTGGCTAAATAAAAGTTTTGATTGGGCGGTGGAGACCTTTGTTATTTTTCCTGTGTTGACTCATATTGTCTCCTATGGCGCCCTAACCACCAGCCATTTCCTTGACACAGTCGGCCTGATCATCGTGTCTGCCGCCGGATATTACCACGGGCGGTATGTCTTAAGCAGCATCTACGCCGTCTGCGCCCTAGCTGCGTTAATTTGCTTCATCATCAGGCTAACAAAAAATTGCTTGTCC…
L1A	Gansu-2-2023	Gansu	2023	Self-detection	ATGTTGGGGAAATGCTTGACCGCGGGCTGCTGCTCGCAATTGCCTTTTTCGTGGTATATCGTGCCGTTCTGTTTGGTTGCGCTCGTCAACGCCAACACAAACACCAGCTCCCATTTACAGTTGATTTACAACCTGACGATATGTGAGCTGAATGGCACAGATTGGCTAAATAAAAGTTTTGATTGGGCGGTGGAGACCTTTGTTATTTTTCCTGTGTTGACTCATATTGTCTCCTATGGCGCCCTAACCACCAGCCATTTCCTTGACACAGTCGGCCTGATCACCGTGTCTGCCGCCGGATATTACCACGGGCGGTATGTCTTAAGCAGCATCTACGCCGTCTGCGCCCTGGCTGCGTTAATTTGCTTCATCATCAGGCTAACAAAAAATTGCTTGTCC…
L1A	Gansu-3-2023	Gansu	2023	Self-detection	ATGTTGGGGAAATGCTTGACCGCGGGCTGCTGCTCGCAATTGCCTTTTTTGTGGTGTATCGTGCCGTTCTGTTTAGTTGCGCTCGTCAACGCCAACACAAACAGCAGCTCCCATTTACAGTTGATTTACAACCTGACGATATGTGAGCTGAATGGCACAGATTGGCTAAATAAAAGTTTTGATTGGGCGGTGGAGACCTTTGTTATTTTTCCTGTGTTGACTCACATTGTCTCCTATGGCGCCCTAACCACCAGCCATTTCCTTGACACAGTCGGCCTGATCACCGTGTCTGCCGCCGGATATTACCACGAGCGGTATGTCTTAAGCAGCATCTACGCCGTCTGCGCCCTAGCTGCGTTAATTTGCTTCATCATCAGGCTAACAAAAAATTGCTTGTCC…
L1A	Gansu-4-2023	Gansu	2023	Self-detection	ATGTTGGGGAAATGCTTGACCGCGGGCTGCTGCTCGCAATTGCCTTTTTTGTGGTGTATCGTGCCGTTCTGTTTAGTTGCGCTCGTCAACGCCAACACAAACAGCAGCTCCCATTTACAGTTGATTTACAACCTGACGATATGTGAGCTGAATGGCACAGATTGGCTAAATAAAAGTTTTGATTGGGCGGTGGAGACCTTTGTTATTTTTCCTGTGTTGACTCACATTGTCTCCTATGGCGCCCTAACCACCAGCCATTTCCTTGACACAGTCGGCCTGATCACCGTGTCTGCCGCCGGATATTACCACGAGCGGTATGTCTTAAGCAGCATCTACGCCGTCTGCGCCCTAGCTGCGTTAATTTGCTTCATCATCAGGCTAACAAAAAATTGCTTGTCC…
L1C	Hunan-1-2023	Hunan	2023	Self-detection	ATGTTGGGGAAATGCTTGACCGCGGGTTATTGCTCGCAATTGCTTTTTTTGTGGTGTATCGTGCCATTCTGTTTTGTTGCACTCGTCAACGCAGAAAACAGCAGCTCCCACTTACAGTTGATTTATAACCTGACAATATGTGAGCTGAATGGCACAGAATGGCTGGGCGAACACTTCGATTGGGCAGTGGAGACTTTCGTCATCTTTCCTGTGTTGACTCATATTGTTTCTTACGGTGCCCTTACCACTAGCCATTTTCTTGATGCGGTCGGCCTGATCACTGTGTCCACCGCCGGTTATCGTCACGAGCGGTATGTGTTGAGTAGCATCTACGCTGTCTGTGCCCTGGCTGCGTTGGTTTGCTTCATCATTAGGTTTGCAAAAAATTGCATGTCCTGG…
L1A	Hunan-2-2023	Hunan	2023	Self-detection	ATGTTGGGGAAATGCTTGACCGCGGGCTGCTGCTCGCAATTGCCTTTTTTGTGGTGTATCGTGCCGTTCTGTTTAGTTGCGCTCGTCAGCGCCAACAAAAACAGCAGCTCCCATTTACAGTTGATTTACAACCTGACGATATGTGAGCTGAATGGCACAGATTGGCTAGATGGAAAATTTGATTGGGCGGTGGAGACCTTTGTTGTTTTTCCTGTGTTGACTCATATTGTCTCCTATGGCGCCCTAACCACCAGCCATTTCCTTGACACATTCGGCCTGATTACCGTGTCTGCCGCCGGATATTGCCGCGGGCGATATGTCTTGAGCAGCATTTACGCCGCCTGCGCCCTAGCTGCGTTAACTTGCTTCGTCATCAGGCTAACAAAAAATTGCATGTCC…
L1A	Hunan-3-2023	Hunan	2023	Self-detection	ATGTTGGGGAAATGCTTGACCGCGGGCTGCTGCTCGCAATTGCTTTTTTTGTGGTGTATCGTGCCGTTCTGTTTAGTTGCGCTCGTCAGCGCCAACAAAAACAGCAGCTCCCATTTACAGTTGATTTACAACCTGACGATATGTGAGCTGAGTGGCACAGATTGGCTAGATGGAAATTTTGGTTGGGCGGTGGAGACCTTTGTTGTTTTTCCTGTGTTGACTCATATCGTCTCCTATGGCGCCCTAACCACCAGCCATTTCCTTGACACATTCGGCCTGATTATCGTGTCTGCCGCCGGATATTGCCACGGGCGATATGTCTTGAGCAGCATTTACGCCGTCTGCGCCCTAGCTGCGTTAACTTGCTTCGTCATCAGGCTAACAAAAAATTGCATGTCC…
L1C	Hunan-4-2023	Hunan	2023	Self-detection	ATGTTGGGGAAATGCTTGACCGCGGGTCATTGCTCGCAATTGCTTTTTTTGTGGTGTATCGTGCCATTCTGTTTTGTTGCACTCGTCAACGCAGAAAACAGCAGCTCCCACTTACAGTTGATTTATAACCTGACAATATGTGAGCTGAATGGCACAGAATGGCTGGGCGAACACTTCGATTGGGCAGTGGAGACTTTCGTCATCTTTCCTGTGTTGACTCATATTGTTTCTTACGGTGCCCTTACCACTAGCCATTTTCTTGATGCGGTCGGCCTGATCACTGTGTCCACCGCCGGTTATCGTCACGAGCGGTATGTGTTGAGTAGCATCTACGCTGTCTGTGCCCTGGCTGCGTTGGTTTGCTTCATCATTAGGTTTGCAAAAAATTGCATGTCCTGG…
L1C	Hunan-5-2023	Hunan	2023	Self-detection	ATGTTGGGGAAATGCTTGACCGCGGGTTATTGCTCGCAATTGCCTTTTTTGTGGTGTATCGTGCCATTCTGTTTTGTTGCACTCGTCAACGCAGAAAACAGCAGCTCCCACTTACAGTTGATTTATAACCTGACAATATGTGAGCTGAATGGCACAGAATGGCTGGGCAAACACTTCGATTGGGCAGTGGAGACTTTCGTCATCTTTCCTGTGTTGACTCATATTGTTTCTTACGGTGCCCTTACCACCAGCCATTTTCTTGATGCGGTCGGCCTGATCACTGTGTCCACCGCCGGTTATCGTCACGAGCGGTACGTGTTGAGTAGCATCTACGCTGTCTGTGCTCTGGCTGCGTTGGTTTGCTTCATCATTAGGTTTGCAAAAAATTGCATGTCCTGG…
L1C	Hunan-6-2023	Hunan	2023	Self-detection	ATGTTGGGGAAATGCTTGACCGCGGGTTATTGCTCGCAATTGCTTTTTTTGTGGTGTATCGTGCCATTCTGTTTTGTTGCACTCGTCAACGCAGAAAACAGCAGCTCCCACTTACAGTTGATTTATAACCTGACAATATGTGAGCTGAATGGCACAGAATGGCTGGGCGAACACTTCGATTGGGCAGTGGAAACTTTCGTCATCTTTCCTGTGTTGACTCATATTGTTTCTTACGGTGCCCTTACCACTAGCCATTTTCTTGATGCGGTCGGCCTGATCACTGTGTCCACCGCCGGTTATCGTCACGAGCGGTATGTGTTGAGTAGCATCTACGCTGTCTGTGCCCTGGCTGCGTTGGTTTGCTTCATCATTAGGTTTGCAAAAAATTGCATGTCCTGG…
L1C	Hunan-7-2023	Hunan	2023	Self-detection	ATGTTGGGGAAATGCTTGACCGCGGGCTGCTGCTTGCAATTGCCTTTTTTGTGGTGTATCGTGCCATTCTGTTTTGTTGTGCTCGCCAACGCCAACAACAGCAGCTCCCACTTACAGTCGATTTATAACCTGACGATATGTGAGCTGAATGGCACAGAATGGCTGGGTAGTCATTTTAATTGGGCAGTGGAGACTTTTGTCATCTTCCCTGCGTTGACTCACATTGTCTCTTACGGTGCCCTTACCACTAGCCATTTTCTTGACGCGGTCGGCCTGGCCGCTGTGTCCACCGCCGGTTATTATCACGGGCGGCATGTGTTGAGTAGCATCTACGCTGTCTGTGCTCTGGCTGCGTTGGTTTGCTTTGCTTTTCGGTTGGCAAAAAATTGCATGTCCTGG…
L1A	Hunan-8-2023	Hunan	2023	Self-detection	ATGTTGGGGAAATGCTTGATCGCGGGCTGCTGCTCGCAATTGCTTTTTTTGTGGTGTATCGTGCCGTCCTGTTTAGTTGTGCTCGTCAGCGCCAACAAAAGCAGCAGCTCCCACTTACAGTTGATTTACAACCTGACGATATGTGAGCTGAATGGCACAGATTGGCTAAATAGAAGTTTTGATTGGGCGGTGGAGACCTTTGTTGTTTTTCCTGTGTTGACTCATATTGTCTCCTATGGCGCCCTAACCACCAGCCATTTCCTTGACACATTCGGCCTGATCACCGTGTCTGCCGCCGGATATTACCACGGGCGATATGTCTTGAGCAGCATTTATGCCGTCTGCGCCTTAGCTGCGTTGACTTGCTTCGTCATCAGGCTAACAAAAAATTGCATGTCC…
L1C	Inner Mongolia-1-2023	Inner Mongolia	2023	Self-detection	ATGTTGGGGAAATGCTTGACCGCGGGTTATTGCTCGCAATTGCTTTCTTTGTGGTGTATCGTGCCATTCTGTTTTGTTGCGCCCATCAGCGCCAACGGAAACAGCAGCTCCCATTTACAGTTGATTTACAACCTGACGATATGTGAGCTGAATGGCACAGATTGGCTGAACAAAAATTTTGACTGGGCAGTGGAGACCTTCGTCATCTTTCCTGTGTTGACTCATATTGTCTCTTACGGTGCCCTTACCACCAGTCATTTCCTTGACACGGTCGGCCTGATCACTGTGTCCACCGCCGGTTATTGTCATAGGCGGTTTGTGTTGAGTAGCATTTACGCTGTCTGTGCCCTGGCTGCGTTTGTTTGCTTCGCCATCAGGTTGGCGAAAAATTGCATGTCC…
L1C	Inner Mongolia-2-2023	Inner Mongolia	2023	Self-detection	ATGTTGGGGAAATGCTTGACCGCGGGTTATTGCTCGCAATTGCTTTTTTTGTGGTGTATCGTGCCATTCTGTTTTGCTGTGCTCGTCAACGCCAGCAACAACAGCAGCTCCCATTTGCAGTTGATTTATAACCTGACGATATGTGAGCTGAATGGCACAGAGTGGCTGGGAAAAAATTTTTCTTGGGCAGTAGAGACTTTTGTTATTTTTCCTGTGTTAACTCATATTGTCTCTTACGGTGCCCTCACCACTAGCCACTTTCTTGACACAGTTGGTCTGATCACTGTGTCCACCGCCGGGTACTATCACGGGCGGTATGTATTAAGTAGCATCTACGCTGTCTGTGCCCTAGCTGCGCTTGTTTGCTTCGCCATTAGGTTGGTAAAAAATTGCATGTCC…
L1A	Inner Mongolia-3-2023	Inner Mongolia	2023	Self-detection	ATGTTGGGGAAATGCTTGACCGCGGGCTGTTACTCGCAATTGCCTTTTTTGTGGTGTATCGTGCCGTTCTGTTTTGTTGTGCTCGTCAGCGCCGACAACAGAAGCAGCTCCCATTTACAGTTGATTTACAACCTGACGATATGTGAGCTGAATGGCACAGATTGGCTAAATGAAAGTTTTGATTGGGCGGTGGAGACCTTTGTCATTTTTCCTGTGTTGACTCATATTGTCTCCTATGGCGCCCTTACCACCAGTCATTTCCTTGACACAGTCGGCTTGATCACCGTGTCTGCCGCCGGATACTACCACGGGCGGTACGTCTTGAGTAGTATCTACGCCGTCTGCGCCCTGTCTGCATTAGCTTGCTTCGTCCTCAGGCTAACAAAAAATTGTATGTCC…
L1C	Guangxi-1-2023	Guangxi	2023	Self-detection	ATGTTGGGGAAATGCTTGACCGCGGGTTATTGCTTGCAATTGCCTTTTTTGTGGTGTATCGTGCCATTCTGCTTTGTTGTGCTCGTCAACGCCAACAGCAGCAGCTCCCATTTACAGTTGATTTATGACCTGACGATATGTGAGCTGAATGGCACGGATTGGCTGGGTGAACATTTTAGTTGGGCAGTGGAGACTTTTGTCATCTTTCCTGCGTTGACTCACATTGTCTCTTACGGTGCCCTTACTACTAGCCATTTTCTCGACACGGTCGGCCTCGCCACTGTGTCCACCGCCGGTTATTATCACGGGCGGTATGTGTTGAGTAGCATCTACGCTGTCTGTGCTCTGGCTGCGTTGGCTTGCTTTGCTTTTCGGTTGGCAAAAAATTGCATGTCCTGG…
L1C	Guangxi-2-2023	Guangxi	2023	Self-detection	ATGTTGGGGAAATGCTTGACCGCGCGTTATTGCTCATCATTGCTTTTTTTGTGGTGTATCGTGCCATTCTGTTTTGTTGCGCTCGCCAACGCCGGCAGCAACGGCAGCTCTCATTTACAGTTGATTTATAACATGACGATATGTGAGCTGAATGGCACAGACTGGCTAAATGATAGGTTTGCCTGGGCAGTGGAGACTTTCGTTATTTTTCCTGTGTTAACTCATATTGTCTCTTATGGCGCTCTTACCACTAGCCATTTTCTCGACACGGTCGGCCTGATCACTGTGTCCACCGCTGGATATTATCACGGGCGATATGTATTGAGTAGCATCTACGCTGTCTGTGCCCTGGCTGCGTTGGTTTGCTTCACCATCAGGTTGGTGAAAAATTTCATGTCT…
L1C	Guangxi-3-2023	Guangxi	2023	Self-detection	ATGTTGGGGAAATGCTTGACCGCGGGTTATTGCTTGCAATTGCCTTTTTTGTGGTGTATCGTGCCATTCTGCTTTGTTGTGCTTGTCAACGCCAACAGCAGCAGCTCCCATTTACAGTCGATTTACAAACTGACGATATGTGAGCTGAATGGCACGAATTGGCTGGGTAATCATTTTAGTTGGGCAGTGGAGACTTTTGTCATCTTTCCTGCGTTGACTCACATTGTCTCTTACGGTGCCCTTACTACTAGCCATTTTCTCGACACGGTCGGCCTCGCCACTGTGTCCACCGCCGGTTATTATCACGGGCGGTATGTGTTGAGTAGCATCTACGCTGTCTGTGCTCTGGCTGCGTTGGTTTGCTTTGCTTTTCGGTTGGCAAAAAATTGCATGTCCTGG…
L1C	Guangxi-4-2023	Guangxi	2023	Self-detection	ATGTTGGGGAAATGCTTGACCGCGGGTTATTGCTTGCAATTGCCTTTTTTGTGGTGTATCGTGCCATTCTGCTTTGTTGTGCTCGTCAACGCCAACAGCAGCAGCTCCCATTTACAGTTGATTTATAACCTGACGATATGTGAGCTGAATGGCACGGATTGGCTGGGTAATCATTTTAGTTGGGCGGTGGAGACTTTTGTCATCTTTCCTGCGTTGACTCACATTGTCTCTTACGGTGCCCTTACTACTAGCCATTTTCTCGACACGGTCGGCCTCGCCACTGTGTCCACCGCCGGTTATTATCACGAGCGGTATGTGTTGAGTAGCATCTACGCTGTCTGTGCTCTGGCTGCGTTGGTTTGCTTTGCTTTTCGGTTGGCAAAAAATTGCATGTCCTGG…
L5A	Guangxi-5-2023	Guangxi	2023	Self-detection	ATGTTGGAGAAATGCTTGACCGCGGGCTGTTGCTCGCAATTGCTTTCTTTGTGGTGTATCGTGCCGTTCTGTTTTGCTGCGCTCGCCAACGCCAGCAACGACAGCAGCTCCCATCTACAGCTGATTTACAACTTGACGCTATGTGAGCTGAATGGCACAGATTGGCTAGCTAACAAATTTGATTGGGCAGTGGAGAGTTTTGTCATCTTTCCCGTTTTGACTCACATTGTCTCCTATGGTGCCCTCACTACCAGCCATTTCCTTGACACAGTCGCTTTAGTCACTGTGTCTACCGCCGGGTTTGTTCACGGGCGGTATGTCCTAAGTAGCATCTACGCGGTCTGTGCCCTGGCTGCGTTGACTTGCTTCGTCATTAGGTTTGCAAAGAATTGCATGTCC…
L5A	Guangxi-6-2023	Guangxi	2023	Self-detection	ATGTTGGAGAAATGCTTGACCGCGGGCTGTTGCTCGCAATTGCTTTCTTTGTGGTGTATCGTGCCGTTCTGTCTTGCTGTGTCCGCCAACGCCAGCAGCGGCAGCAGCTCCCATCTACAGCTGATTTACAACTTGACGCTATGTGAGCTGAATGGCACAGATTGGCTAACTAACAAATTTGATTGGGCAGTGGAGACTTTTGTCATCTTTCCCGTTTTGACTCACATTGTCTCCTATGGTGCCCTCACTACCAGCCATTTCCTTGACACAGTCGCTTTAGTCACTGTGTCTACCGCCGGGTTTGTTCACGGGCGGTATGTCCTAAGTAGCATCTACGCGGTCTGTGCCCTGGCTGCGTTGACTTGCTTCGTCATTAGGTTTGCAAAGAATTGCATGTCC…
L1C	Guangxi-7-2023	Guangxi	2023	Self-detection	ATGTTGGGGAAATGCTTGACCGCGGGTTATTGCTTGCAATCGCCTTTTTTGTGGTGTATCGTGCCATTCTGCTTTGTTGTGCTCGTCAACGCCAACAGCAGCAGCTCCCATTTACAGTCGATTTATAACCTGACGATATGTGAGCTGAATGGCACGGATTGGCTGGATGGACATTTTAGTTGGGCAGTGGAGACTTTTGTCATTTTTCCTGCGTTGACTCACATTGTCTCTTACGGTGCCCTTACTACTAGCCATTTTCTCGACACGGTCGGCCTCGCCACTGTGTCCACCGCCGGTTATTATCACGGGCGGTATGTGTTGAGTAGCATCTACGCTGTCTGTGCCCTGGCTGCGTTGGCTTGCTTTGCTTTTCGGTTGGCAAAAAATTGCATGTCCTGG…
L1C	Guangxi-8-2023	Guangxi	2023	Self-detection	ATGTTGGGGAAATGCTTGACCGCGGGCTATTGCTCGTCGTTTCTTTTTTTGTGGTATATCGTGCCATTCTGTTTTACTGTGCTAGTCGAAGCCAGCAACAACAGCAGCTCCCACTTACAGTTGATTTATAACCTGACGATATGTGAGCTGAATGGCACAGATTGGCTGAACACACACTTTAACTGGGCAGTGGAGACCTTCGTTATCTTTCCTGTGTTGACTCACATTGTCTCTTACGGCGCTCTTACCACCAGCCATTTTCTTGACACGGTCGGCCTGCTCACTGTGTCCACCGCCGGTTATTGTCACGGGCGGTATGTGTTGAGTAGCATCTACGCCGTCTGTGCCCTAGCAGCGTCGGTCTGCTTCGCCATTAGGTTGGCAAAAAATTGCATGTCC…
L1C	Guangxi-9-2023	Guangxi	2023	Self-detection	ATGTTGGGGAAATGCTTGACCGCGGGTTATTGCTTGCAATTGCCTTTTTTGTGGTGTATCGTGCCATTCTGCTTTGTTGTGCTCGTCAACGCCAACAGCAGCAGCTCCCATTTACAGTTGATTTATAACCTGACGATATGTGAGCTGAATGGCACGGATTGGCTGGGTAATCATTTTAGTTGGGCAGTGGAGACTTTTGTCATCTTTCCTGCGTTGACTCACATTGTCTCTTACGGTGCCCTTACTACCAGCCATTTTCTCGACACGGTCGGCCTCGCCACTGTGTCCACCGCCGGTTATTATCACGGGCGGTATGTGTTGAGTAGCATCTACGCTGTCTGTGCTCTGGCTGCGTTGGTTTGCTTTGCTTTTCGGTTGGCAAAAAATTGCATGTCCTGG…
L1C	Beijing-1-2023	Beijing	2023	Self-detection	ATGTTGGGGAAATGCTTGACCGCGGGCTGTTGCTCGTCGTTTCTTTCTTTGTGGTATATCGTGCCATTCTGTTTTACTGTGCCAGTCGAAGCCAGCAACAACAGCAGCTCCCATTTACAGTTGATCTATAACCTGACGATATGTGAGCTGAATGGCACAGATTGGCTGAACACACACTTTAACTGGGCAGTAGAGACTTTCGTCATCTTTCCTGTGTTGACTCATATTGTTTCTTACGGCGCTCTTACCACCAGCCATCTTCTTGACACGGTCGGCCTGCTCACTGTGTCCACCGCCGGTTATTATCACGGGCGGTATGTATTGAGTAGCATCTACGCCGTCTGTGCCCTGGCTGCGTCGGTCTGCTTCGCCATCAGGTTGGCGAAAAATTGCATGTCC…
L1C	Shaanxi-1-2023	Shaanxi	2023	Self-detection	ATGTTGGGGAAATGCTTGATCGCGGGTTATTGCTCGCAATTGCTTTTTTTGTGGTGTATCGTGCCGTTCTGTTTTGTTGCGCTCGTCAACGCCAACAACAGCAGCAGCTCCCATTTACAGTTGATTTATAACCTGACGATATGTGAGCTGAATGGCACAGATTGGCTGAACAAAAATTTTAGTTGGGCCGTGGAGACTTTTGTTATTTTTCCTGTGTTGACTCATATTGTTTCCTACGGCGCCCTCACCACTAGTCATTTTCTTGACACGGTCGGCCTGATCACTGTGTCTACCGCCGGATATTATCACAGGCGGTATGTGTTGAGTAGCATCTACGCCGTCTGTGCCCTGGCTGCGTTGGTTTGCTTCACCATTAGGTTGGTGAAAAATTGCATGTCT…
L1C	Shaanxi-2-2023	Shaanxi	2023	Self-detection	ATGTTGGGGAAATGCTTGATCGCGGGTTATTGCTCGCAATTGCTTTTTTTGTGGTGTATCGTGCCGTTCTGTTTTGTTGCGCTCGTCAACGCCAACAACAGCAGCAGCTCCCATTTACAGTTGATTTATAACCTGACGATATGTGAGCTGAATGGCACAGATTGGCTGAACAAAAATTTTAGTTGGGCCGTGGAGACTTTTGTTATTTTTCCTGTGTTGACTCATATTGTTTCCTACGGCGCCCTCACCACTAGTCATTTTCTTGACACGGTCGGCCTGATCACTGTGTCTACCGCCGGATATTATCACAGGCGGTATGTGTTGAGTAGCATCTACGCCGTCTGTGCCCTGGCTGCGTTGGTTTGCTTCACCATTAGGTTGGTGAAAAATTGCATGTCT…
L1C	Shaanxi-3-2023	Shaanxi	2023	Self-detection	ATGTTGGGGAAATGCTTGACCGCGGGTTATTGCTCGCAATTGCTTTTTTTGTGGTGTATCGTGCCGTCCTTTTTTATTGTGCTCGTCAACGCCAACAGCAGCAGCTCCCACTTACAGTTGATTTATAACCTGACGATATGTGAGCTGAATGGCACAGATTGGCTGGATGACAAATTTGACTGGGCAGTGGAGACCTTTGTCATTTTTCCTGTGTTGACTCATATTGTCTCTTATGGTGCCCTCACCACTAGCCATTTTCTTGACGCGGCCGGCCTGATCACTGTGTCCACCGCCGGTTATTACCACGGGCGGTATGTATTGAGTAGCATTTACGCTGTTTGTGCTCTGGCTGCGTTGGTTTGCTTCGCCTTTAGGTTGGCTAAAAACTGCATGTCCTGG…
L1C	Shaanxi-4-2023	Shaanxi	2023	Self-detection	ATGTTGGGGAAATGCTTGACCGCGGGTTACTGCTCGCAATTGCCTTTTTTGTGGTGTATCGTGCCATTCTGTTTTGCTGCGCTCGTCAGCGCCAGCAACAACAGCAGCTCCAATTTACAGTTGATTTATAACCTGACGATATGTGAGCTGAATGGCACTGATTGGCTGGGCGCACAGTTTGATTGGGCAGTGGAGACTTTTGTCATCTTTCCTGTGTTGACTCACATTGTCTCTTACGGCGCCCTTACCACTAGCCATTTTCTTGACACGGCCGGTCTGATCACTGTATCCACCGCCGGTTATTATCGCGGGCGGTATGTGTTGAGTAGCATCTACGCTGTCTGTGCTCTGGCTGCGTTTGCTTGCTTCGCCATTAGGTTGGCAAAAAATTGCATGTCC…
L1C	Hainan-1-2023	Hainan	2023	Self-detection	ATGTCGGGGAAATGCTTGACCGCGGGTTGTTGCTCGCAATTGCCTTTTTTGTGGTATATCGTGCCATTCTGTTTTGTTGTGCTCGTCAACGCCAACAACAACGACAGCTCCCACTTGCAGTTGATTTATAACCTGACGATATGTGAGCTGAATGGCACGGATTGGCTGAACAACCACTTTTCCTGGGCAGTGGAGACTTTTGTCATCTTTCCTGTGTTGACTCATATTGTCTCCTACGGTGCCCTCACCACTAGCCATTTTCTTGACACGGTCGGCCTGATCACTGTGTCCACCGCCGGGTATTATCACAGGCGGTATGTATTGAGTAGCATCTACGCTGTCTGTGCCCTGGCTGCATTTGTTTGCTTCGCCATCAGGTTGGCGAAAAATTGCATGTCC…
L1A	Hainan-2-2023	Hainan	2023	Self-detection	ATGTTGGGGAAATGCTTGACCGCGGGCTGCTGCTCGCAATTGCCTTTTTTGTGGTGTATCGTGCCGTTCTGTTTAGTTGCGCTCGTCAGCGCCAACAAAAACAGCAGCTCCCATTTACAGTTGATTTACAACCTGACGATATGTGAGCTGAATGGCACAGATTGGCTAGATGGAAATTTTGATTGGGCGGTGGAGACCTTTGTTGTTTTTCCTGTGTTGACTCATATTGTCTCCTATGGCGCCCTAACTACCAGCCATTTCCTTGACACATTCGGCCTGATTACCGTGTCTGCCGCCGGATATTGCCACGGGCGATACGTCTTGAGCAGCATTTACGCCGTCTGCGCCCTAGCTGCGTTAATTTGCTTCGTCATCAGGCTAACAAAAAATTGCATGTCC…
L5A	Hainan-3-2023	Hainan	2023	Self-detection	ATGTTGGAGAAATGCTTGACCGCGGGCTGTTGCTCGCAATTGCTTTCTTTGTGGTGTATCGTGCCGTTCTGTTTTGCTGCGCTCGCCAACGCCAGCAACGACAGCAGCTCCCATCTACAGCTGATTTACAACTTGACGCTATGTGAGCTGAATGGCACAGATTGGCTAGCTAACAAATTTGATTGGGCAGTGGAGAGTTTTGTCATCTTTCCCGTTTTGACTCACATTGTCTCCTATGGTGCCCTCACTACCAGCCATTTCCTTGACACAGTCGCTTTAGTCACTGTGTCTACCGCCGGGTTTGCTCACGGGCGGTATGTCCTAAGTAGCATCTACGCGGTCTGTGCCCTGGCTGCGTTGACTTGCTTCGTCATTAGGTTTGCAAAGAATTGCATGTCC…
L1C	Shandong-1-2023	Shandong	2023	Self-detection	ATGTTGGGGAAATGCTTGACCGCGGGTTATTGCTCGCAATTGCTTTTTTTGTGGTGTATCGTGCCATTCTGTTTTGTTGTGCTCGTCAACGCCAACAACAGCAGCTCCCATTTACAGTCGATTTATGACCTGACGATATGTGAGCTGAATGGCACAGATTGGCTGAAAGGACACTTTAGCTGGGCAGTGGAGACTTTCGTCATCTTTCCTGCGTTGACTCACATTGTCTCTTACGGTGCTCTCACCACCAGCCATTTTCTTGATGCAGTCGGCCTGGCCACCGTGTCCACCGCCGGTTATTATCACGGGCGGCGTGTATTGAGTAGCATTTACGCTGTCTGCGCTTTGGCTGCGTTGGTTTGCTTTGCTATCAGGTTGGCAAAAAATTGCATGTCCTGG…
L1C	Shandong-2-2023	Shandong	2023	Self-detection	ATGTTGGGGAAATGCTTGACCGCGGGTTATTGCTCGCAATTTCTTTTTTTGTGGTGTATCGTGCCATTCTGTTTTGTTGTGCCCGTCAACGCCGACAACAGCAGCTCCCATCTACAGTTGATTTATAACTTGACGATATGTGAGCTGAATGGCACAGATTGGCTGAAAGAACACTTTAGCTGGGCAGTGGAGACTTTCGTCATCTTTCCTGCGTTGACTCACATTGTCTCTTACGGTGCTCTCACCACCAGCCATTTTCTTGATGCAGTCGGCCTTGCCACTGTGTCCACCGCCGGTTATTATCACGGGCGGCGTGTATTGAGTAGCATTTACGCTGTCTGCGCTTTGGCTGCGTTGGTTTGCTTTGCTATCAGGTTGACAAAAAATTGCATGTCCTGG…
L1A	Shandong-3-2023	Shandong	2023	Self-detection	ATGTTGGGGAAATGCTTGATCGCGGGTTATTGCTCGCAATTGCCTTTTTTGTGGTATATCGTGCCGTTCTGTTTGGTTGCGCTCGTCAACGCCAACAACAACAGCAGCTCCCATTTACAGTTGATTTACAACCTGACGATATGTGAGCTGAATGGCACAGATTGGCTAAATAAAAGTTTTGATTGGGCAGTGGAGACCTTTGTTATTTTTCCTGTGTTGACTCACATTGTCTCCTATGGCGCCCTAACCACCAGCCATTTCCTTGACACAGTCGGCCTAATTACAGTGTCTACCGCTGGATATTACCACAAGCGGTACGTCTTGAGCAGCATTTACGCCGTCTGCGCCCTAGCTGCGTTAACTTGCTTCGTCATCAGGCTAACAAAAAATTGCATGTCC…
L1C	Shandong-4-2023	Shandong	2023	Self-detection	ATGTCGGGGAAATGCTTGACCGCGGGTTGTTGCTCGCAATTGCCTTTTTTGTGGTATATCGTGCCGTTCTGTTTTGTTGCGCTCGTCAGCGCCAACAGCGACAGCAGCTCCCATTTACAGTTGATTTATAACCTGACAATATGTGAGCTGAATGGCACAGACTGGCTGAACAGTAAATTCAACTGGGCAGTGGAGACTTTCGTCATCTTTCCTGTGTTGACCCATATTGTCTCCTACGGTGCCCTCACCACCAGCCATTTTCTTGACACGGTCGGCCTGATCACTGTGTCCACCGCCGGGTATTGTCACGGTCGGTATGTACTGAGTAGCATCTACGCTGTCTGTGCCCTGGCTGCATTTGTTTGCTTCGCCATCAGGTTGGCGAAAAATTGCATGTCC…
L1A	Shandong-5-2023	Shandong	2023	Self-detection	ATGTTGGGGAAATGCTTGATCGCGGGTTATTGCTCGCAATTGCCTTTTTTGTGGTATATCGTGCCGTTCTGTTTGGTTGCGCTCGTCAACGCCAACAACAACAGCAGCTCCCATTTACAGTTGATTTACAACCTGACGATATGTGAGCTGAATGGCACAGATTGGCTAAATAAAAGTTTTGATTGGGCAGTGGAGACCTTTGTTATTTTTCCTGTGTTGACTCACATTGTCTCCTATGGCGCCCTAACCACCAGCCATTTCCTTGACACAGTCGGCCTAATTACAGTGTCTACCGCTGGATATTACCACAAGCGGTACGTCTTGAGCAGCATTTACGCCGTCTGCGCCCTAGCTGCGTTAACTTGCTTCGTCATCAGGCTAACAAAAAATTGCATGTCC…
L1C	Shandong-6-2023	Shandong	2023	Self-detection	ATGTTGGGGAAATGCTTGACCGCGGGTTATTGCTCGCAATTTCTTTTTTTGTGGTGTATCGTGCCATTCTGTTTTGTTGTGCCCGTCAACGCCGACAACAGCAGCTCCCATTTACAGTTGATTTATAACCTGACGATATGTGAGCTGAATGGCACAGATTGGCTGAAAGAACACTTTAGCTGGGCAGTGGAGACTTTCGTCATCTTTCCTGCGTTGACTCACATTGTCTCTTACGGTGCTCTCACCACCAGCCATTTTCTTGATGCAGTCGGCCTTGCCACTGTGTCCACCGCCGGTTATTATCACGGGCGGCGTGTATTGAGTAGCATTTACGCTGTCTGCGCTTTGGCTGCGTTGGTTTGCTTTGCTATCAGGTTGACAAAGAATTGCATGTCCTGG…
L1C	Shandong-7-2023	Shandong	2023	Self-detection	ATGTCGGGGAAATGCTTGACCGCGGGTTATTGCTCACAATTGCTTTTTTTGTGGTGTATCGTGCCATTCTGTTTTGTTGCGCTCGTCAACGCCAGCAACGACAGCAGCTCCCACTTGCAGTTGATTTATAACCTGACAATATGTGAGCTGAATGGCACGGATTGGCTTGACAACCACTTTTCTTGGGCGGTGGAGACTTTCGTCATCTTCCCTGTGTTGACTCATATCGTCTCTTATGGCGCCCTTACCACCAGCCATTTTCTTGACACGGTCGGCCTGATCACTGTATCCACCGCCGGGTATTATCACGGGCGGTATGTATTGAGTAGCATCTACGCTGTCTGCGCCCTGGCTGCGTTTGTTTGCTTTGCCATTAGGTTGGCAAAAAATTGCATGTCC…
L1C	Shandong-8-2023	Shandong	2023	Self-detection	ATGTCGGGGAAATGCTTGACCGCGGGTTATTGCTCACAATTGCTTTTTTTGTGGTGTATCGTGCCATTCTGTTTTGTTGCGCTCGTCAACGCCAGCAACGACAGCAGCTCCCACTTGCAGTTGATTTATAACCTGACAATATGTGAGCTGAATGGCACGGATTGGCTTGACAACCACTTTTCCTGGGCGGTGGAGACTTTCGTCATCTTCCCTGTGTTGACTCATATCGTCTCTTATGGCGCCCTTACCACCAGCCATTTTCTTGACACGGTCGGCCTGATCACTGTATCCACCGCCGGGTATTATCATGGGCGGTATGTATTGAGTAGCATCTACGCTGTCTGCGCCCTGGCTGCGTTTGTTTGCTTTGCCATTAGGTTGGCAAAAAATTGCATGTCC…
L1C	Shandong-9-2023	Shandong	2023	Self-detection	ATGTTGGGGAAATGCTTGACCGCGGGCTACTGCTCACAATCGCTTTTTTTGTGGTGTATCGTGCCGTTTTGTTTTGCTGCGCTCGTCAGCGCCAGCAACAAAAACAGCTCCCACTTACAGTCGATTTATGACCTGACAATATGTGAGCTGAATGGCACCGATTGGCTGAAGGATAAGTTTGACTGGGCAGTGGAGACTTTCGTCATCTTTCCTGTGTTGACTCACATTGTCTCTTACGGTGCCCTCACCACCAGCCATTTTCTCGACATGGTTGGCCTGGCCACCGTGTCCACCGCCGGTTACTACCACAGGCGGTATGTTTTGAGCAGCATCTACGCTGTCTGTGCGCTAGCTGCGTCTGTTTGCTTCGTCGTTAGGTTTGCGAAAAATTGCATGTCC…
L8E	Shandong-10-2023	Shandong	2023	Self-detection	ATGTTGGGGAAGTGCTTGACCGCGTGCTGTTGCTCGCGATTGCTTTTTTTGTGGTGTATCGTGCCGTCCTATCTTGCTGTGCTCGTCAACGCCAGCAACAACAACAGCTCTCATATTCAGTTGATTTATAACTTAACGCTATGTGAGCTGAATGGCACAGATTGGCTGGCACAAAAATTTGACTGGGCAGTGGAGACTTTTGTCATCTTCCCCGTGTTGACTCACATTGTTTCCTATGTGGCACTCACCACCAGCCATTTCCTTGACACAGTTGGTCTGGCCACTGTGTCCACCGCCGGATATTATCACGGGCGGTATGTCTTGAGTAGCATTTACGCAGTCTGTGCTCTGGCTGCGCTGATTTGCTTTGTCATTAGGCTTGCGAAGAACTGCATGTCC…
L8E	Shandong-11-2023	Shandong	2023	Self-detection	ATGTCGGGGAAGTGCTTGACCGCATGCTGTTGCTCGCGATTGCTTTTTTTGTGGTGTATCGTGCCGTCCTATCTTGCTGTGCTCGTCAACGCCAGCAACAACAACAGCTCTCATATTCAGTTGATTTATAACTTAACGCTATGTGAGCTGAATGGCACAGATTGGCTGGGACAAAAATTTGACTGGGCAGTGGAGACTTTTGTCATCTTCCCCGTGTTGACTCACATTGTTTCCTATGGGGCACTCACCACCAGCCATTTCCTTGACACAGTTGGTCTGGCCACTGTGTCCACCGCCGGATATTATCACGGGCGGTATGTCTTGAGTAGCATTTACGCAGTCTGTGCTCTGGCTGCGCTGATTTGCTTTGTCATTAGGCTTGCGAAGAACTGCATGTCC…
L1C	Shandong-12-2023	Shandong	2023	Self-detection	ATGTTGGGGAAATGCTTGACCGCGGGTTATTGCTCGCAGTTGCTTTTTTTGTGGTGTATCGTGCCATTCTGTCTTGTTGTGCTCGTCAACGCCAACAACAGCAGCTCCCATTTACAGTTGATTTATAACCTGACGATATGTGAGCTGAATGGCACAGATTGGCTGAAAGACCACTTTAGCTGGGCAGTGGAGACTTTCGTCATCTTTCCTGCGTTGACTCACATTGTCTCTTACGGTGCTCTCACCACCAGCCATTTTCTTGATGCAGTCGGCCTGGCCACTGTGTCCACCGCCGGTTATTATCACGGGCGGCATGTATTGAGTAGCATTTACGCTGTCTGCGCTCTGGCTGCGTTGGTTTGCTTTGCTATCAGGTTGGCAAAAAATTGCATGTCCTGG…
L5A	Shandong-13-2023	Shandong	2023	Self-detection	ATGTTGGAGAAATGCTTGACCGCGGGCTGTTGCTCGCAATTGCTTTCTTTGTGGTGTATCGTGCCGTTCTGTTTTGCTGTGCTCGCCAACGCCAGCAACGACAGCAGCTCCCATCTACAGCTGATTTACAACTTGACGCTATGTGAGCTGAATGGCACAGATTGGCTAGCTAACAAATTTGATTGGGCAGTGGAGAGTTTTGTCATCTTTCCCGTTTTGACTCACATTGTCTCCTATGGTGCCCTCACTACCAGCCATTTCCTTGACACAGTCGCTTTAGTCACTGTGTCTACCGCCGGGTTTGTTCACGGGCGGTATGTCCTAAGTAGCATCTACGCGGTCTGTGCCCTGGCTGCGTTGACTTGCTTCGTCATTAGGTTTGCAAAGAATTGCATGTCC…
L1C	Shandong-14-2023	Shandong	2023	Self-detection	ATGTTGGGGAAATGCTTGACCGCGTGCTATTGCTCGTCGTTTCTTTCTTTGTGGTATATCGTGCCATTCTGTTTTACTGTGCTAGTCGAAGCCAGCGACAACAGCAGCTCCAATTTACAGTTGATCTATAACCTGACGATATGTGAGCTGAATGGCACAGATTGGCTGAACACACACTTTAGCTGGGCAGTGGAGACTTTCGTCATCTTTCCTGTGTTGACTCATATTGTTTCTTACGGCGCTCTTACCACCAGCCATCTTCTTGACACGGTCGGCTTGCTCGCTGTGTCCACCGCCGGTTATTATCACAGGCGGTATGTGTTGAGTAGCATCTACGCCGTTTGTGCCCTGGCTGCGTCGGTCTGCTTCGCCATTAGGTTGGCGAAAAACTGCATGTCC…
L5A	Shandong-15-2023	Shandong	2023	Self-detection	ATGTTGGAGAAATGCTTGACCGCGGGCTGTTGCTCGCAATTGCTTTCTTTGTGGTGTATCGTGCCGTTCTGTTTTGCTGTGCTCGCCAACGCCAGCAACGACAGCAGCTCCCATCTACAGCTGATTTACAACTTGACGCTATGTGAGCTGAATGGCACAGATTGGCTAGCTAACAAATTTGATTGGGCAGTGGAGAGTTTTGTCATCTTTCCCGTTTTGACTCACATTGTCTCCTATGGTGCCCTCACTACCAGCCATTTCCTTGACACAGTCGCTTTAGTCACTGTGTCTACCGCCGGGTTTGTTCACGGGCGGTATGTCCTAAGTAGCATCTACGCGGTCTGTGCCCTGGCTGCGTTGACTTGCTTCGTCATTAGGTTTGCAAAGAATTGCATGTCC…
L1C	Shandong-16-2023	Shandong	2023	Self-detection	ATGTTGGGGAAATGCTTGACCGCGGGCTATTGCTCGTCGTTTCTTTTTTTGTGGTATATCGTGCCATTCTGTTTTACTGTGCTAGTCGAAGCCAGCAACAACAGCAGCTCCCACTTACAGTTGATTTATAACCTGACGATATGTGAGCTGAATGGCACAGATTGGCTGAACACACACTTTAACTGGGCAGTGGAGACCTTCGTTATCTTTCCTGTGTTGACTCACATTGTCTCTTACGGCGCTCTTACCACCAGCCATTTTCTTGACACGGTCGGCCTGCTCACTGTGTCCACCGCCGGTTATTGTCACGGGCGGTATGTATTGAGTAGCATCTACGCCGTCTGTGCCCTAGCAGCGTCGGTCTGCTTCGCCATTAGGTTGGCAAAAAATTGCATGTCC…
L1C	Zhejiang-1-2023	Zhejiang	2023	Self-detection	ATGTTGGGGAAATGCTTGACCGCGGGTTATTGCTCGCAATTACCTTTTTTGTGGTATATCGTGCCATTCTGTTTTGCTGCGTTCGCCAACGCCAACAACAACAGCAGCTCCCACTTACAGTCGATTTATAACCTGACGATATGTGAGCTGAATGGCACGGATTGGCTGAACCACCATTTTTCTTGGGCAGTGGAGACTTTCGTCATCTTCCCAGTGTTGACTCATATTGTCTCTTACGGCGCCCTTACCACTAGCCATTTTCTTGACACGGCCGGCTTAATCACTGTGTCCACCGCCGGGTATTATCACGGGCGGTATGTATTGAGTAGCATCTACGCTGTCTGTGCCCTGGCTGCGTTGGTTTGTTTCGCCATTAGGTTGGCAAAAAATTGCATGTCC…
L1A	Zhejiang-2-2023	Zhejiang	2023	Self-detection	ATGTTGGGGAAATGCTTGACCGCGGGCTGCTGCTCGCAATTGCTTTTTTTGTGGTGTATCGTGCCGTTCTGTTTAGTTGCGCTCGTCAGTGCCAACGACAACAGCAGCTCCCATTTGCAGTTGATTTACAACCTGACGATATGTGAGCTGAATGGCACAGATTGGCTAAATAAACATTTTGGTTGGGCGGTGGAGACCTTTGTTATTTTTCCTGTGTTGACTCATATTGTCTCCTATGGCGCCCTAACCACCAGCCATTTCCTTGACACATTAGGCCTAATCACCGTATCTGTCGCCGGATATCACCACGGGCGATATGTCTTGAGCAGCATTTACGCCGTCTGCGCCTTGGCTGCGTTAACTTGCTTCGTCATCAGGCTAACAAAAAATTGCATGTCC…
L1C	Zhejiang-3-2023	Zhejiang	2023	Self-detection	ATGCTGGGGAAATGCTTGACCGCGGGCTATTGCTCACAATTGCCTTTTTTGTGGTGTATCGTGCCGTTCTGTTTTGCTGCGCTCGTCAGCGCCAACACCAACAGCAGCTCCCATTTACAGTTGATTTACAACCTGACGATATGTGAGCTGAATGGCACAGATTGGCTAAATGAAAAATTTGATTGGGCAGTGGAGACTTTCGTTATTTTTCCTGCGTTGACTCATATTGTCTCCTACGGCGCCCTCACCACTAGTCATTTCCTTGATACGGTTGGCCTAATCACCGTGTCCACCGCCGGATATTATCACGGGCGGTATGTATTGAGTAGCATCTACGCTGCCTGTGCCCTGGCTGCGTTGATTTGCTTCGTCATTAGGTTGGCGAAAAATTGCATGTCC…
L1C	Zhejiang-4-2023	Zhejiang	2023	Self-detection	ATGTTGGGGAAATGCTTGACCGCGGGTTATTGCTTGCAATTGCCTTTTTTGTGGTGTATCGTGCCATTCTGTTTTGTTGTGCTCGTCAACGCCAACAACAGCAGCTCCCATTTACAGTTGATTTATAACCTGACGATATGTGAGCTGAATGGCACAGACTGGCTGGGTGATCATTTTAATTGGGCAGTGGAGACTTTTGTCATCTTCCCTGCATTGACCCACATTGTTTCTTACGGTGCCCTTACCACTAGCCATTTCCTTGACGCGGTCGGCCTGGCTACTGTGTCCACCGCCGGTTATTATCACGGGCGGTATGTGTTGAGTAGCATCTACGCTGTCTGTGCTCTGGCTGCGTTGGTCTGCTTTGCTTTTCGGTTGGCAAAAAATTGCATGTCCTGG…
L1C	Zhejiang-5-2023	Zhejiang	2023	Self-detection	ATGTTGGGGAAATGCTTGACCGCGGGAATTGGCTCGCAATTGCTTTTTTTGTGGTGTATCGTGCCATTCTGTTTTGTTGTGCTCGTCAACGCCGAAAACAGCAGCTCCCATTTACAGTTGATTTATAACCTGACAATATGTGAGCTGAATGGCACAGAATGGCTGGGAAAAAAATTCGATTGGGCAGTGGAGACTTTCGTCATTTTTCCTGTGTTAACTCATATTGTCTCTTACGGCGCCCTCACCACTAGCCATTTTCTTGACACGGTCGGCCTGACCATTGTGTCCACCGCCGGGTACTATCACGAGCGGTATGTATTGAGTAGCATCTACGCTGTCTGTGCCCTAGCTGCGTTTGTTTGCTTCGCCATTAGGTTGGCAAAAAATTGCATGTCTTGG…
L5A	Zhejiang-6-2023	Zhejiang	2023	Self-detection	ATGTTTGGGAAGTGCTTGACCGCGGGCTGTTGCTCGCAATTGCTTTCTTTGTGGTGTATCGTGCCGTTCTGTTTTGCTGCGCTCGCCAACGCCAGCAACGACAGCAGCTCCCATCTACAGCTGATTTACAACTTGACGCTATGTGAGCTGAATGGCACAGATTGGCTAGCTAACAAATTTGATTGGGCAGTGGAGAGTTTTGTCATCTTTCCCGTTTTGACTCACATTGTCTCCTATGGTGCCCTCACTACTAGCCATTTCCTTGACACAGTCGCTTTAGTCACTGTGTCTACCGCCGGGTTTGTTCACGGGCGGTATGTCCTAAGTAGCATCTACGCGGTCTGTGCCCTGGCTGCGTTGACTTGCTTCGTCATTAGGTTTGCAAAGAATTGCATGTCC…
L1C	Sichuan-1-2023	Sichuan	2023	Self-detection	ATGTTGGAGAAATGCTTGACCGCGGGCTGTTGCTCGCAATTGCTTTTTTTGTGGTGTATCGTGCCGTTCTGTTTTGTTGCGCCCGCCAACGCCAACAGCAACAGCAGCTCCCATTTACAGTCGATTTATTACCTGACGCTATGTGAGCTGAATGGCACAGAATGGCTGGGCAATCATTTTAATTGGGCAGTGGAGATTTTTGTCATCTTCCCTGCGTTGACTCACATTGTCTCTTACGGTGCCCTTACCACTAGCCATTTTCTTGACACGGTCGGCCTTGCCACTGTGTCTACCGCCGGTTATTATCACGGGCGGTATGTGTTGAGTAGCATCTACGCTGTCTGTGCTTTGGCTGCGTTGGTTTGCTTCGCTTTCCGGTTGGCAAAAAATTGCATGTCT…
L8E	Sichuan-2-2023	Sichuan	2023	Self-detection	ATGTTGGGGAAATGCTTGACCGCGGGTTATTGCTCGCAATTGCCTTTTTTGTGGTGTATCGTGCCGTTCTGTTTTGCTGCGCTCGTCAACGCCAGCAACAACAACAGCTCCCATTTACAACTGATTTATAACTTGACGATATGTGAGCTGAATGGCACAGATTGGCTGAAAAAAAATTTTGATTGGGCGGTGGAGACTTTTGTCATCTTTCCTGTTTTGACTCACATTGTTTCCTATGGGGCACTCACCACCAGCCATTTCCTTGATACAGTTGGTCTGGCCACTGTGTCCACCGCCGGATATTATCACAAACGGTATGTCTTGAGTAGCATTTACGCGGTCTGTGCTCTAGCTGCGCTGATTTGCTTTGTCATTAGGCTTGCGAAGAACTGCATGTCC…
L5A	Sichuan-3-2023	Sichuan	2023	Self-detection	ATGTTGGAGAAATGCTTGACCGCGGGCTGTTGCTCGCAATTGCTTTCTTTGTGGTGTATCGTGCCGTTCTGTTTTGCTGTGCTCGCCAACGCCAGCAACGACAGCAGCTCCCATCTACAGCTGATTTACAACTTGACGCTATGTGAGCTGAATGGCACAGATTGGCTAGCTAACAAATTTGATTGGGCAGTGGAGAGTTTTGTCATCTTTCCCGTTTTGACTCACATTGTCTCCTATGGTGCCCTCACTACCAGCCATTTCCTTGACACAGTCGCTTTAGTCACTGTGTCTACCGCCGGGTTTGTTCACGGGCGGTATGTCCTAAGTAGCATCTACGCGGTCTGTGCCCTGGCTGCGTTGACTTGCTTCGTCATTAGGTTTGCAAAGAATTGCATGTCC…
L1C	Sichuan-4-2023	Sichuan	2023	Self-detection	ATGTTGGGGAGATGCTTGACCGCGGGTTATTGCTTGCAATTGCTTTTTTTGTGGTGTATCGTGCCGTTCTGTTTTGTTGCGCTCGTCAACGCCAACAACAGCAGCTCCCATTTACAGTCGATTTATGACCTGACGATATGCGAGCTGAATGGCACAGAGTGGCTGGGTGGTCATTTTAATTGGGCAGTGGAGACTTTTGTCATCTTCCCTGCGTTGACTCACATTGTCTCTTACGGTGCCCTTACTACTAGCCATTTTCTTGACACGGTTGGCCTTGCCACTGTGTCTACCGCCGGCTATTATCACGGGCGGTATGTGTTGAGTAGCATCTATGCTGTCTGTGCTCTGGCTGCGCTGGTTTGCTTTGCTTTTCGGTTGGCAAAAAATTGCATGTCTTGG…
L1C	Sichuan-5-2023	Sichuan	2023	Self-detection	ATGTTGGGGAGATGCTTGACCGCGGGTTATTGCTTGCAATTGCTTTTTTTGTGGTGTATCGTGCCATTCTGTTTTGTTGTGCTCGTCAACGCCAACAGCAGCAGCTCTCATTTACAGTCGATTTACAACCTGACGATATGTGAGCTGAATGGCACACAATGGCTGGGTGATCATTTTAATTGGGCAGTGGAGACTTTTGTCATCTTCCCTGCATTGACTCACATTGTCTCTTACGGTGCCCTTACCACTAGCCATTTTCTTGACACGGTCGGCCTTGCCACTGTGTCCACCGCCGGTTATTATCACGGGCGGTATGTGTTGAGTAGCATCTACGCTGTCTGTGCTCTGGCTGCGTTGGTTTGCTTTTCTTTTCGGTTGGCAAAAAATTGCATGTCTTGG…
L5A	Sichuan-6-2023	Sichuan	2023	Self-detection	ATGTTGGAGAAATGCTTGACCGCGGGCTGTTGCTCGCAATTGCTTTCTTTGTGGTGTATCGTGCCGTTCTGTTTTGCTGTGCTCGCCAACGCCAGCAACGACAGCAGCTCCCATCTACAGCTGATTTACAACTTGACGCTATGTGAGCTGAATGGCACAGATTGGCTAGCTAACAAATTTGATTGGGCAGTGGAGAGTTTTGTCATCTTTCCCGTTTTGACTCACATTGTCTCCTATGGTGCCCTCACTACCAGCCATTTCCTTGACACAGTCGCTTTAGTCACTGTGTCTACCGCCGGGTTTGTTCACGGGCGGTATGTCCTAAGTAGCATCTACGCGGTCTGTGCCCTGGCTGCGTTGACTTGCTTCGTCATTAGGTTTGCAAAGAATTGCATGTCC…
L1C	Sichuan-7-2023	Sichuan	2023	Self-detection	ATGTTGGGGAGATGCTTGACCGCGGGTTATTGCTTGCAATTGCTTTTTTTGTGGTGTATCGTGCCATTCTGTTTTGTTGTGCTCGTCAACGCCAACAGCAGCAGCTCTCATTTACAGTCGATTTACTACCTGACGATATGTGAGCTGAATGGCACACAATGGCTGGGTGATCATTTTAATTGGGCAGTGGAGACTTTTGTCATCTTCCCTGCATTGACTCACATTGTCTCTTACGGTGCCCTTACCACTAGCCATTTTCTTGACACGGTCGGCCTTGCCACTGTGTCCACCGCCGGTTATTATCACGGGCGGTATGTGTTGAGTAGCATCTACGCTGTCTGTGCTCTGGCTGCGTTGGTTTGCTTTTCTTTTCGGTTGGCAAAAAATTGCATGTCTTGG…
L5A	Sichuan-8-2023	Sichuan	2023	Self-detection	ATGTTGGAGAAATGCTTGACCGCGGGCTGTTGCTCGCAATTGCTTTCTTTGTGGTGTATCGTGCCGTTCTGTTTTGCTGTGCTCGCCAACGCCAGCAACGACAGCAGCTCCCATCTACAGCTGATTTACAACTTGACGCTATGTGAGCTGAATGGCACAGATTGGCTAGCTAACAAATTTGATTGGGCAGTGGAGAGTTTTGTCATCTTTCCCGTTTTGACTCACATTGTCTCCTATGGTGCCCTCACTACCAGCCATTTCCTTGACACAGTCGCTTTAGTCACTGTGTCTACCGCCGGGTTTGTTCACGGGCGGTATGTCCTAAGTAGCATCTACGCGGTCTGTGCCCTGGCTGCGTTGACTTGCTTCGTCATTAGGTTTGCAAAGAATTGCATGTCC…
L1C	Jiangxi-1-2023	Jiangxi	2023	Self-detection	ATGTTGGGGAAATGCTTGACCGCGGGTTATTGCTCGCAATTGCTTTTTTTGTGGTATATCGTGCCATTCTGTTTTGTTGCGTTCGTCAACGCCAGCAACAGCAGCAGCTCCAACTTACAGTTGATTTATAACCTGACGATATGTGAGCTGAATGGCACAGAATGGCTGAATAAAAATTTTTCTTGGGCGGTAGAGACTTTTGTCATTTTTCCTGTGTTAACTCATATTGTCTCTTACGGCGCCCTCACCACCAGCCATTTCCTTGACACGGTCTGCCTAACCACCGTGTCCACCGCCGGGTATTATCACGGGCGGTATGTGTTGAGTAGCATCTATGCTGTCTGTGCTCTGGCTGCGTTTGCTTGCTTCGCCATTCGGTTGGCAAAAAATTGCATGTCC…
L1C	Jiangxi-2-2023	Jiangxi	2023	Self-detection	ATGTTGGGGAAATGCTTGACCGCGGGTTATTGCTCGCAATTGCCTTTTTTGTGGTATATCGTGCCATTCTGTTTTGTTGCGTTCGTCAACGCCAACAACAGCAGCAGCTCCGACTTACAGTTGATTTATAACCTGACGATATGTGAGCTGAATGGCACAGATTGGCTGAATAAAAATTTTTCTTGGGCGGTAGAGACTTTTGTCATTTTTCCTGTGTTAACTCATATTGTCTCTTACGGCGCCCTCACCACCAGCCATTTCCTTGACACGGTCTGCCTAACCACCGTGTCTACCGCCGGGTATTATCACGGGCGGTATGTGTTGAGTAGCATCTATGCTGTCTGTGCTCTTGCTGCGTTTGCTTGCTTCGCCATTCGGTTGGCAAAAAATTGCATGTCC…
L1C	Jiangxi-3-2023	Jiangxi	2023	Self-detection	ATGTTGGGGAAATGCTTGACCGCGGGTTATTGCTCGCAATTGCTTTTTTTGTGGTATATCGTGCCATTCTGTTTTGTTGCGTTCGTCAACGCCAGCAACAGCAGCAGCTCCAACTTACAGTTGATTTATAACCTGACGATATGTGAGCTGAATGGCACAGAATGGCTGAATAAAAATTTTTCTTGGGCGGTAGAGACTTTTGTCATTTTTCCTGTGTTAACTCATATTGTCTCTTACGGCGCCCTCACCACCAGCCATTTCCTTGACACGGTCTGCCTAACCACCGTGTCCACCGCCGGGTATTATCACGGGCGGTATGTGTTGAGTAGCATCTATGCTGTCTGTGCTCTGGCTGCGTTTGCTTGCTTCGCCATTCGGTTGGCAAAAAATTGCATGTCC…
L1C	Jiangxi-4-2023	Jiangxi	2023	Self-detection	ATGTTGGGGAAATGCTTGACCGCGGGTTATTGCTTGCAATCGCCTTTTTTGTGGTGTATCGTGCCATTCTGCTTTGTTGTGCTCGTCAACGCCAACAGCAGCGGCTCCCATTTCCAGTTGATTTATAACCTGACGATATGTGAGCTGAATGGCACGAATTGGCTGGGTGAACATTTTAGTTGGGCAGTGGAGACATTTGTCATCTTTCCTGCGTTGACTCACATTGTCTCTTACGGTGCCCTTACTACTAGCCATTTTCTCGACACGGTCGGCCTCGCCACTGTGTCCACCGCCGGTTATTATCACGAGCGGTATGTGTTGAGTAGCATCTACGCTGTCTGTGCTCTGGCTGCGTTGGCTTGCTTTGCTTTTCGGTTGGCAAAAAATTGCATGTCCTGG…
L1C	Jiangxi-5-2023	Jiangxi	2023	Self-detection	ATGTTGGGGAAATGCTTGACCGCGGGTTATTGCTCATCATTGCTTTTTTTGTGGTGTATCGTGCCATTCTGTTCTGTTGCGCCCGCCAACGCCAACGACACCAGCAGCTCTCATTTACAGTTGATTTATAACTTAACGATATGTGAGCTGAATGGCACAGACTGGCTAAGTGACAGGTTTGCCTGGGCAGTGGAGACCTTCGTTATCTTTCCTGTGTTAACTCATATTGTCTCTTATGGCGCTCTTACCACTAGCCATTTTCTCGACACGGTCGGCCTGACCACTGTGTCCACCGCTGGATATTATCACGGGCGGTATGTATTGAGTAGCATCTACGCTGTCTGTGCCCTGGCTGCGTTGTTTTGCTTCACCATCAGGTTGGTAAAAAATTTCATGTCT…
L1C	Heilongjiang-1-2023	Heilongjiang	2023	Self-detection	ATGTTGGAGAAATGCTTGACCGCGGGTTATTGCTCACAATTGCCTTTTTTGTGGTATATCGTGCCATTCTGTTTTACTGCGCTCGTCAGCGCCAGCAACAACAACAGCTCCCATTTGCAGTTGATTTATAACCTGACGATATGCGAGCTGAACGGCACAGATTGGCTGGACAAAAAATTTGACTGGGCAGTGGAGACCTTCGTTATTTTTCCAGTGTTGACGCATATTGTCTCTTACGCTGCCCTTACCACCAGCCATTTTCTTGACACGGTCGGCCTGATCACTGTGTCCACCGCCGGTTATTATCACGGGCGGTATGTGTTGAGTAGCATCTACGCTGTCTGTGCCCTGGCTGCGTTTGCTTGTTTCGCCATTAGGTTGGCGAAGAATTGCATGTCC…
L1C	Heilongjiang-2-2023	Heilongjiang	2023	Self-detection	ATGTTGGAGAAATGCTTGACCGCGGGTTATTGCTCACAATTGCCTTTTTTGTGGTATATCGTGCCATTCTGTTTTACTGCGCTCGTCAGCGCCAGCAACAACAACAGCTCCCATTTGCAGTTGATTTATAACCTGACGATATGCGAGCTGAACGGCACAGATTGGCTGGACAAAAAATTTGACTGGGCAGTGGAGACCTTCGTTATTTTTCCAGTGTTGACGCATATTGTCTCTTACGCTGCCCTTACCACCAGCCATTTTCTTGACACGGTCGGCCTGATCACTGTGTCCACCGCCGGTTATTATCACGGGCGGTATGTGTTGAGTAGCATCTACGCTGTCTGTGCCCTGGCTGCGTTTGCTTGTTTCGCCATTAGGTTGGCGAAGAATTGCATGTCC…
L1A	Guangdong-1-2023	Guangdong	2023	Self-detection	ATGTTGGGGAAATGCTTGACCGCGGGCTGCTGCTCGCAATTGCTTTTTTTGTGGTGTATCGTGCCGTTCTGTTTAGTTGCGCTCGTCAACGCCGACAACAGCAGCAGCTCCCATTTACAGTTGATTTATAATCTGACGATATGTGAGCTGAATGGCACAGATTGGCTAAATAGAAGCTTTGATTGGGCAGTGGAGACCTTTGTTATCTTTCCTGTGTTGACTCATATTGTCTCCTATGGCGCCCTGACCACCAGCCATTTCCTTGACACAGTCGGCCTGATCACCGTATCTACTGCTGGATATTACCACGAGCGGTACGTCTTGAGCAGCATTTACGCCGTCTGCGCCCTAGCTGCGTTAACTTGCTTCGTCATCAGGCTAACAAAAAATTGCATGTCT…
L1C	Guangdong-2-2023	Guangdong	2023	Self-detection	ATGTTGGGGAGATGCTTGACCGCGGGTTATTGCTCGCAATTGCCTTTTTTGTGGTGTATCGTGCCGTTCTGTTTTGCTGTGCTCGTCGACGCCAACAGCAGCAGCAGCTCCCACTTACAGTCGATTTACAACTTGACGATATGTGAGCTGAATGGCACAGATTGGCTGGATCAAAAATTTAACTGGGCAGTGGAAACTTTTGTCATCTTTCCTGTTTTGACTCATATTGTTTCTTATGGTGCCCTCACCACTAGCCATTTTCTTGACACGGTCGGCCTGCTCGTTGTGTCCACTGCTGGATATTGGCACAAGCGGTACGTACTGAGTAGCATCTACGCTGTTTGTGCCCTGGCTGCGTTTGCTTGCTTCGCCATTAGGTTGGCGAAAAATTGCATGTCC…
L1C	Guangdong-3-2023	Guangdong	2023	Self-detection	ATGTTGGGGAAATGCTTGACCGCGGGCTACTGCTCACAATCGCTTTTTTTGTGGTGTATCGTGCCGTTTTGTTTTGCTGCGCTCGTCAGCGCCAGCAACAACAACAGCTCCCACTTACAGTTGATTTATAACCTGACAATATGTGAGCTGAATGGCACCGATTGGCTGAAAGATAAGTTTGATTGGGCAGTGGAGACTTTCGTCATCTTTCCTGTGTTGACTCACATTGTCTCTTACGGTGCCCTCACCACCAGCCATTTTCTCGACATGGTTGGCCTGGCCACCGTGTCCACCGCCGGTTACTACCACGGGCGGTATGTTTTGAGCAGCATCTACGCTGTCTGTGCGCTAGCTGCGTCTGTTTGCTTCGTCGTTAGGTTTGCGAAAAATTGCATGTCC…
L1C	Guangdong-4-2023	Guangdong	2023	Self-detection	ATGTTGGGGAAGTGCTTGACCGCGGGTTATTACTCGCAATTGCCTTTTTTGTGGTGTATCGTGCCGTTCTGTTTTGTTGTGCTCGTCAACGCCAACAACAGCAGCTCCCATTTACAGTTGATTTATAACCTGACAATATGTGAGCTGAATGGCACAGATTGGCTGGGAAAGAAATTTGACTGGGCAGTGGAGACTTTCGTCATCTTTCCTGTGTTGACCCACATTGTCTCTTACGGTGCCCTCACCACTAGCCATTTTCTTGATGCGGTCGGTTTGACCGCTGTGTCCACCGCCGGCTATTATCACAGGCGGTACGTGTTGAGTAGCATTTATGCTGTCTGTGCTCTGGCTGCACTCACCTGCTTCGCCTTTAGGTTGGCAAAGAATTGCATGTCCTGG…
L1C	Guangdong-5-2023	Guangdong	2023	Self-detection	ATGTTGGGGAAGTGCTTGACCGCGGGTTACTGCTCGCAATTGCCTTTTTTGTGGTATATCGTGCCGTTCTGTTTTGTTGCGCTCGTCAACGCCAGCAACAACAGCAGCTCCCATTTGCAGTCGATTTATAACATGACGATATGTGAGCTGAATGGCACAGATTGGCTAAGCGGTAATTTCGATTGGGCAGTGGAGACTTTTGTTATTTTTCCTGTGTTGACTCACATCGTCTCCTATGGTGCCCTTACCACTAGCCATTTTCTTGACATGGCTGGCCTTATCACAGTGTCCGTCGCCGGTTATTCTCATCATCGGTACGTATTGAGTAGCATCTATGCTGTTTGTGCCCTGGCTGCGCTGATTTGCTTCGTCATTAGGTTGGTAAAAAATTGCATGTCC…
L1C	Guangdong-6-2023	Guangdong	2023	Self-detection	ATGTTGGGGAAGTGCTTGACCGCGGGTTATTGCTTGCAATTGCCTTTTTTGTGGTGTATCGTGCCATTCTGCTTTGTTGTGCTCGTCAACGCCAACAGCAGCAGCTCCCATTTACAGTTGATTTATAACCTGACGATATGTGAGCTGAATGGCACGGATTGGCTGAATGGACATTTTAGTTGGGCAGTGGAGACTTTTGTCATCTTTCCTGCGTTGACTCACATTGTCTCTTACGGTGCCCTTACTACTAGCCATTTTCTCGACACGGTCGGCCTCGCCGCTGTGTCCACCGCCGGTTATCGTCACGGGCGGTATGTGTTGAGTAGCATCTACGCTGTCTGTGCTCTGGCTGCGTTGGCTTGCTTTGCTTTTCGGTTGGCGAAAAATTGCATGTCCTGG…
L1C	Guangdong-7-2023	Guangdong	2023	Self-detection	ATGTTGGGGAAATGCTTGACCGCGGGTTATTGCTCGCAATTGCCTTTTTTGTGGTGTATCGTGCCGTTCTGCTTTGTTGTGCTCGTCAACGCCAACAGCAGCAGCTCCCATTTACAGTTGATTTATAACCTGACGATATGTGAGCTGAATGGCACGGATTGGCTGGGTAGCCATTTTAGTTGGGCAGTGGAGACTTTTGTCATTTTTCCTGCGTTGACTCACATTGTCTCTTACGGTGCCCTTACCACTAGCCATTTTCTAGACACGGTCGGCCTCGCCACTGTGTCCACCGCCGGTTATTATCACGGGCGGTATGTGTTGAGTAGCATCTACGCTGTCTGTGCTCTGGCTGCGTTGGCTTGCTTTGCTTTTCGGTTGGCAAAAAATTGCATGTCCTGG…
L5A	Guizhou-1-2023	Guizhou	2023	Self-detection	ATGTTGGAGAAATGCTTGACCGCGGGCTGTTGCTCGCAATTGCTTTCTTTGTGGTGTATCGTGCCGTTCTGTTTTGCTGTGCTCGCCAACGCCAGCAGCGACAGCAGCTCCCATCTACAGCTGATTTACAACTTGACGCTATGTGAGCTGAATGGCACAGATTGGCTAGCTAACAAATTTGATTGGGCAGTGGAGAGTTTTGTCATCTTTCCCGTTTTGACTCACATTGTCTCCTATGGTGCCCTCACTACTAGCCATTTCCTTGACACAGTCGCTTTAGTCACTGTGTCTACCGCCGGGTTTGTTCACGGGCGGTATGTCCTAAGTAGCATCTACGCGGTCTGTGCCCTGGCTGCGTTGACTTGCTTCGTCATTAGGTTTGCAAAGAATTGCATGTCC…
L1C	Guizhou-2-2023	Guizhou	2023	Self-detection	ATGTTGGGGAAGTGCTTGACCGCGGGTTATTGCTCATCATTGCTTTTTTTGTGGTGTATCGTGCCATTCTGTTCTGTTGCGCTCGTCAACGCCAGCAACAGCAGCAGCTCTCATTTACAGTTGATTTATAACTTAACGATATGTGAGCTGAATGGCACAGACTGGCTAAATGACAAGTTTGCCTGGGCAGTGGAGACTTTCGTCATCTTTCCTGTGTTAACTCATATTGTCTCTTATGGCGCTCTTACCACTAGCCATTTTCTCGACACGGTCGGCCTGGCCACTGTGTCCACCGCTGGATATTATCACGGGCGGTATGTATTGAGCAGCATCTACGCTGTCTGTGCCCTGGCTGCGTTGGTTTGCTTCACCATCAGGTTGGTAAAAAATTTTATGTCT…
L5A	Guizhou-3-2023	Guizhou	2023	Self-detection	ATGTTGGAGAAATGCTTGACCGCGGGCTGTTGCTCGCAATTGCTTTCTTTGTGGTGTATCGTGCCGTTCTGTTTTGCTGCGCTCGCCAACGCCAGCAACGACAGCAGCTCCCATCTACAGCTGATTTACAACTTGACGCTATGTGAGCTGAATGGCACAGATTGGCTAGCTAACAAATTTGATTGGGCAGTGGAGAGTTTTGTCATCTTTCCCGTTTTGACTCACATTGTCTCCTATGGTGCCCTCACTACCAGCCATTTCCTTGACACAGTCGCTTTAGTCACTGTGTCTACCGCCGGGTTTGTTCACGGGCGGTATGTCCTAAGTAGCATCTACGCGGTCTGTGCCCTGGCTGCGTTGACTTGCTTCGTCATTAGGTTTGCAAAGAATTGCATGTCC…
L5A	Guizhou-4-2023	Guizhou	2023	Self-detection	ATGTTGGAGAAATGCTTGACCGCGGGCTGTTGCTCGCAATTGCTTTCTTTGTGGTGTATCGTGCCGTTCTGTTTTGCTGTGCTCGCCAACGCCAGCAGCGACAGCAGCTCCCATCTACAGCTGATTTACAACTTGACGCTATGTGAGCTGAATGGCACAGATTGGCTAGCTAACAAATTTGATTGGGCAGTGGAGAGTTTTGTCATCTTTCCCGTTTTGACTCACATTGTCTCCTATGGTGCCCTCACTACTAGCCATTTCCTTGACACAGTCGCTTTAGTCACTGTGTCTACCGCCGGGTTTGTTCACGGGCGGTATGTCCTAAGTAGCATCTACGCGGTCTGTGCCCTGGCTGCGTTGACTTGCTTCGTCATTAGGTTTGCAAAGAATTGCATGTCC…
L1C	Guizhou-5-2023	Guizhou	2023	Self-detection	ATGTTTGGGGAATGCTTGACCGCGGGCTACTGCTCGTCGTTTCTTTTTTTGTGGTATATCGTGCCATTCTGTTTTACTGTGCTAGTCGAAGCCAGCAACAACAGCAGCTCCCACTTACAGTTGATTTATAAACTGACGATATGTGAGCTGAATGGCACAGATTGGCTGGACACACACTTTAACTGGGCAGTGGAGACCTTCGTTATCTTTCCTGTGTTGACTCATATTGTCTCTTACGGCGCTCTTACCACCAGCCATTTTCTTGACACGGTCGGCCTGCTCACTGTGTCCACCGCCGGTTATTATCACGGGCGGTATGTATTGAGTAGCATCTACGCCGTCTGTGCCCTAGCAGCGTCGGTCTGCTTCGCCATTAGGTTGGCAAAAAATTGCATGTCC…
L1C	Jiangsu-1-2023	Jiangsu	2023	Self-detection	ATGTTGGGGAAATGCTTGACCGCGGGTTATTACTCGTCATTGCATTTTTTGTGGTGTATCGTGCCATTCTGTTTTGTTGCACTCGCCAACGCCAGCAACAGCAGCAGCTCTCATTTACAGTTGATTTATAACCTGACGATATGTGAGCTGAATGGCACAGATTGGCTTGATAAACGGTTTGATTGGGCAGTGGAGACCTTCGTCATCTTTCCTGTATTGACTCACATTGTCTCTTACGGCGCCCTCACCACTAGCCATTTTCTTGACGCGGTCGGCCTGATCACTGTGTCAACCGCCGGATATTATCACCAGCGGTATGTATTGAGTAGCATCTACGCCGTCTGCGCCCTTGCTGCTTTTGTTTGCTTCGCTATTAGGTTAGCAAAAAATTGCATGTCC…
L1C	Jiangsu-2-2023	Jiangsu	2023	Self-detection	ATGTTGGGGAAATGCTTGACCGCGGGTTATTGCTCGCAATTGCTTTTTTTGTGGTATATCGTGCCATTCTGTTTTGTTGCGTTAGTCAACGCCAACAACAGCAGCAGCTCCCACTTACAGTTGATTTATAACCTGACGATATGTGAGCTGAACGGCACAGAATGGCTGAACAGAAACTTTTCTTGGGCAGTAGAGACTTTTGTCATTTTTCCTGTGTTAACTCATATTGTCTCTTACGGTGCCCTCACCACTAGCCATTTTCTTGACACGGTCGCTCTGATCACAGTGTCCACCGCCGGGTACTATCACGGGCGGTATGTATTAAGTAGCATCTACGCTGTCTGTGCCCTAGCTGCGCTTGTCTGCTTCGCCATTAGGTTGGTAAAAAATTGCATGTCC…
L1C	Jiangsu-3-2023	Jiangsu	2023	Self-detection	ATGTTGGGGAAATGCTTGACCGCGGGTTATTGCTCGCAATTGCTTTTTTTGTGGTGTATCGTGCCATTCTGTTTTGTTGTGCTCGTCAACGCCGACAACAGCAGCTCCCATTTACAGTTGATTTATAACCTGACGATATGTGAGCTGAATGGCACAGATTGGCTGAAAGAACACTTTAGCTGGGCAGTGGAGACTTTCGTCATCTTTCCTGCGTTGACTCACATTGTCTCTTACGGTGCTCTCACCACCAGCCATTTTCTTGATGCAGTCGGCCTTGCCACTGTGTCCGCCGCCGGTTATTATCACGGGCGGCGTGTATTGAGTAGCATTTACGCTGTCTGCGCTCTGGCTGCGTTGGTTTGCTTTGCTATCAGGTTGGCAAAAAATTGCATGTCCTGG…
L5A	Hubei-1-2023	Hubei	2023	Self-detection	ATGTTGGAGAAATGCTTGACCGCGGGCTGTTGCTCGCAATTGCTTTCTTTGTGGTGTATCGTGCCGTTCTGTTTTGCTGTGCTCGCCAACGCCAGCAACAACAGCAGCTCCCATCTACAGCTGATTTACAACTTGACGCTATGTGAGCTGAATGGCACAGATTGGCTAGCTAACAAATTTGATTGGGCAGTGGAGAGTTTTGTCATCTTTCCCGTTTTGACTCACATTGTCTCCTATGGTGCCCTCACTACCAGCCATTTCCTTGACACAGTCGCTTTAGTCACTGTGTCTACCGCCGGGTTTGTTCACGGGCGGTATGTCCTAAGTAGCATCTACGCGGTCTGTGCCCTGGCTGCGTTGACTTGCTTCGTCATTAGGTTTGCAAAGAATTGCTTGTCC…
L5A	Hubei-2-2023	Hubei	2023	Self-detection	ATGTTGGAGAAATGCTTGACCGCGGGCTGTTGCTCGCAATTGCTTTCTTTGTGGTGTATCGTGCCGTTCTGTTTTGCTGCGCTCGCCAACGCCAGCAACGACAGCAGCTCCCATCTACAGCTGATTTACAACTTGACGCTATGTGAGCTGAATGGCACAGATTGGCTAGCTAACAAATTTGATTGGGCAGTGGAGAGTTTTGTCATCTTTCCCGTTTTGACTCACATTGTCTCCTATGGTGCCCTCACTACCAGCCATTTCCTTGACACAGTCGCTTTAGTCACTGTGTCTACCGCCGGGTTTGCTCACGGGCGGTATGTCCTAAGTAGCATCTACGCGGTCTGTGCCCTGGCTGCGTTGACTTGCTTCGTCATTAGGTTTGCAAAGAATTGCATGTCC…
L5A	Hubei-3-2023	Hubei	2023	Self-detection	ATGTTGGAGAAATGCTTGACCGCGGGCTGTTGCTCGCGATTGCTTTCTTTGTGGTGTATCGTGCCGTTCTGTTTTGCTGTGCTCGCCAACGCCAGCAACAACAGCAGCTCCCATCTACAGCTGATTTACAACTTGACGCTATGTGAGCTGAATGGCACAGATTGGCTAGCTAACAAATTTGATTGGGCAGTGGAGAGTTTTGTCATCTTTCCCGTTTTGACTCACATTGTCTCCTATGGTGCCCTCACTACCAGCCATTTCCTTGACACAGTCGCTTTAGTCACTGTGTCTACCGCCGGGTTTGTTCACGGGCGGTATGTCCTAAGTAGCATCTACGCGGTCTGTGCCCTGGCTGCGTTGACTTGCTTCGTCATTAGGTTTGCAAAGAATTGCATGTCC…
L1C	Hubei-4-2023	Hubei	2023	Self-detection	ATGTTGGGGAAATGCTTGACCGCGGGTTATTGCTCATCATTGCTTTTTTTGTGGTGTATCGTGCCATTCTGTTCTGTTGCGCTCGTCAACGCCAGCAACAACAGCAGCTCTCATTTACAGTCGATCTATAAATTAACGATATGTGAGCTGAATGGCACAGACTGGCTAAGTGATAAGTTTGCCTGGGCAGTGGAGACTTTCGTTATCTTTCCTGTGTTAACTCATATTGTTTCTTATGGCGCTCTTACCACTAGCCATTTTCTCGACACGATCGGCCTGATCACTGTGTCCACCGCTGGATATTATCACGAGCGGTATGTATTGAGTAGCATCTACGCTGTCTGTGCCCTGGCTGCGTTGGTTTGCTTCACCATCAGGTTGGTAAAAAATTTCATGTCT…
L1C	Hubei-5-2023	Hubei	2023	Self-detection	ATGTTGGGGAAATGCTTGACCGCGGGTTATTGCTCTCCATTGCTTTTTTTGTGGTGTATCGTGCCATTCTGTTCTGTTGCGCTCGCCAACGTCAGCAACAACAGCAGCTCTCATTTACAGTTGATCTATAACTTAACGATATGTGAGCTGAATGGCACAGACTGGCTAAGTGATAAGTTTGCCTGGACAGTGGAGACTTTCGTTATCTTTCCTGTGTTAACTCACATTGTTTCTTATGGCGCTCTTACCACTAGCCATTTTCTCGACACGATCGGCCTGATCACTGTGTCCACCGCTGGATATTATCACGGGCGGTATGTATTGAGTAGCATCTACGCTGTCTGTGCCCTGGCTGCGTTGGTTTGCTTCACCATCAGGTTGGTAAAAAATTTCATGTCT…
L1C	Hebei-1-2023	Hebei	2023	Self-detection	ATGTTGGGGAAATACTTGACCGCGGGTTACTGCTTGCAATTGCTTTTTTTGTGGTGTATCGTGCCATTCTGTTTTGTTGCGCCCGTCAACGCCAACAGCAACAGCAGCTCCCACTTACAGTTGATTTATAACTTGACGATATGTGAGCTGAATGGCACAGATTGGCTGAACAATAATTTTTCTTGGGCAGTAGAGACTTTTGTCATCTTTCCTGCGTTAACTCATATTGTCTCTTACGGTGCTCTCACCACTAGCCATCTTCTTGACACGGTCGGCCTGATCACTGTGTCCACCGCCGGGTATTATCACAGGCGGTATGTATTGAGTAGCATCTACGCTGTCTGTGCCCTAGCTGCGTTTGTTTGCTTCGCCATTAGATTGGCAAAAAATTGCATGTCC…
L1C	Hebei-2-2023	Hebei	2023	Self-detection	ATGTTGGGGAAATGCTTGACCGCGGGTTACTGCTCGCAATTGCTTTTTTTGTGGTGTATCGTGCCATTCTGTTTTGTTGCGCCCGTCAACGCCAACAACAACAGCAGCTCCCACTTACAGTTGATTTATAACTTGACGATATGTGAGCTGAATGGCACAGATTGGCTGAACAAAAATTTTTCTTGGGCAGTAGAGACTTTTGTCATCTTTCCTGTGTTAACTCATATTGTCTCTTACGGTGCCCTCACCACTAGCCATTTTCTTGACACGGTCGGCCTGATCACTGTGTCCGCCGCCGGGTACTATCACGGGCGGTATGTATTGAGTAGCATCTACGCTGTCTGTGCCCTAGCTGCGTTTGTTTGCTTCGCCATTAGATTGGCAAAAAATTGCATGTCC…
L1C	Hebei-3-2023	Hebei	2023	Self-detection	ATGTTGGGGAAATGCTTGACCGCGGGTTACTGCTTGCAATTGCTTTTTTTGTGGTGTATCGTGCCATTCTGTTTTGTTGCGCCCGTCAACGCCAACAGCAACAGCAGCTCCCACTTACAGTTGATTTATAACTTGACGATATGTGAGCTGAATGGCACAGATTGGCTGAACAATAATTTTTCTTGGGCAGTAGAGACTTTTGTCATCTTTCCTGCGTTAACTCATATTGTCTCTTACGGTGCCCTCACCACTAGCCATCTTCTTGACACGGTCGGCCTGATCACTGTGTCCACCGCCGGGTATTATCACAGGCGGTATGTATTGAGTAGCATCTACGCTGTCTGTGCCCTAGCTGCGTTTGTTTGCTTCGCCATTAGATTGGCAAAAAATTGCATGTCC…
L1C	Hebei-4-2023	Hebei	2023	Self-detection	ATGTTGGGGAAATGCTTGATCGCGGGTTGTTGCTCGCAATTGCTTTTTTTGTGGTGTATCGTGCCATTCTGTTTTGTTGCGCTCGTCAGCGCCAGCAACAACAGCAGCTCCCATTTACAGTTGATTTATAACCTGACGATATGTGAGCTGAATGGCACAGCCTGGTTAGACCACAAGTTTGACTGGGCAGTAGAGACTTTTGTCATCTTCCCTGTATTGACTCACATTGTTTCTTATGGTGCCCTCACCACTAGCCACTTTCTTGATACGGTCGGTTTGATTACCGTGTCCACTGCTGGATACTACCACCAGCGGTATGTATTGAGTAGCATCTATGCTGTCTGTGCCCTGGCTGCATTTACTTGCTTCGCCATTAGAATGGCGAAAAATTGCATGTCC…
L5A	Hebei-5-2023	Hebei	2023	Self-detection	ATGTTGGAGAAATGCTTGACCGCGGGCTGTTGCTCGCAATTGCTTTCTTTGTGGTGTATCGTGCCGTTCTGTTTTGCTGCGCTCGCCAACGCCAGCAACGACAGCAGCTCCCATCTACAGCTGATTTACAACTTGACGCTATGTGAGCTGAATGGCACAGATTGGCTAGCTAACAAATTTGATTGGGCAGTGGAGAGTTTTGTCATCTTTCCCGTTTTGACTCACATTGTCTCCTATGGTGCCCTCACTACCAGCCATTTCCTTGACACAGTCGCTTTAGTCACTGTGTCTACCGCCGGGTTTGCTCACGGGCGGTATGTCCTAAGTAGCATCTACGCGGTCTGTGCCCTGGCTGCGTTGACTTGCTTCGTCATTAGGTTTGCAAAGAATTGCATGTCC…
L1C	Fujian-1-2023	Fujian	2023	Self-detection	ATGTTGGGGAGATGCTTGACCGCGGGTTACTGCTTACAATTGCCTTCTTTGTGGTATATCGTGCCGTTCTGTTTTGTTGCGCTCGTCAACGCCAACAACAACAGCAGCTCCCATTTACAGTTGATTTATAACATGACGATATGTGAGCTGAATGGCACAGACTGGCTAAGCGATAATTTCAATTGGGCAGTGGAGACTTTTGTTATCTTTCCTGTGTTGACTCACATCGTCTCCTACGGTGCCCTTACCACTAGCCATTTTCTTGACACAGCTGGCCTTATCACAGTGTCCGTCGCCGGTTATTATCACCATCGGTATGTATTGAGTAGCATCTATGCTGTTTGTGCTCTGGCTGCGCTGATTTGCTTCGTCATTAGGTTGGCAAAAAATTGCATGTCC…
L1C	Shanxi-1-2023	Shanxi	2023	Self-detection	ATGTTGGGGAAATGCTTGACCGCGGGCTACTGCTCACAATCGCTTTTTTTGTGGTGTATCGTGCCGTTTTGTTTTGCTGCGCTCGTCAGCGCCAGCAACAACAACAGCTCCCACTTACAGTTGATTTATAACCTGACAATATGTGAGCTGAATGGCACCGATTGGCTGAAAGATAAGTTTGATTGGGCAGTGGAGACTTTCGTCATCTTTCCTGTGTTGACTCACATTGTCTCTTACGGTGCCCTCACCACCAGCCATTTTCTCGACATGGTTGGCCTGGCCACCGTGTCCACCGCCGGTTACTACCACGGGCGGTATGTTTTGAGCAGCATCTACGCTGTCTGTGCGCTAGCTGCGTCTGTTTGCTTCGTCGTTAGGTTTGCGAAAAATTGCATGTCC…
L1C	Shanxi-2-2023	Shanxi	2023	Self-detection	ATGTTGGGGAAATGCTTGATCGCGGGTTATTGCTCGCAATTGCTTTTTTTGTGGTGTATCGTGCCATTCTGTTTTGTTGCGCTCGTCAACGCCGACAACAGCAGCAGCTCCCATTTACAGTTGATTTATAACCTGACGATATGTGAGCTGAATGGCACAGATTGGCTGAACAATCACTTTAGTTGGGCCGTGGAGACTTTTGTCATTTTTCCTGTGTTGACTCATATTGTTTCCTACGGCGCCCTCACCACTAGTCATTTTCTTGACACGGTCGGCCTGATTACCGTGTCCACCGCCGGATATTATCACGGGCGGTATGTATTGAGTAGCATCTACGCTGTCTGTGCCCTGGCTGCGTTGGTTTGCTTCACCATTAGGTTGGTGAAAAATTGCATGTCT…
L1C	Guangxi-1-2024	Guangxi	2024	Self-detection	ATGTTGGGGAAATGCTTGACCGCGGGCTATTGCTCGTCGTTTCTTTTTTTGTGGTATATCGTGCCATTCTGTTTTACTGTGCTAGTCGAAGCCAGCAACAACAGCAGCTCCCACTTACAGTTGATTTATAACTTGACGATATGTGAGCTGAATGGCACAGATTGGCTGAACACACACTTTAACTGGGCAGTGGAGACCTTCGTTATCTTTCCTGTGTTGACTCATATTGTCTCTTACGGCGCTCTTACCACCAGCCATTTTCTTGACACGGTCGGCCTGCTCACTGTGTCCACCGCCGGTTATTGTCACGGGCGGTATGTGTTGAGTAGCATCTACGCCGTCTGTGCCCTAGCAGCGTCGGTCTGCTTCGCCATTAGGTTGGCAAAAAATTGCATGTCC…
L1A	Guangxi-2-2024	Guangxi	2024	Self-detection	ATGTTGGGGAGATGTTGGACCGCGGGCTGCTGCTCGCAATTTCTTTTTTTGTGGTATATCGTGCCGTTCTGTTTAGTTGTGCTCGTCAACGCCGACAACAGCAGCAGCTCCCATTTACAGTTGATTTACAACCTGACGATATGTGAGCTGAATGGCACAGATTGGCTAAATGAAAATTTTAGTTGGGCAGTGGAGACCTTTGTTATTTTTCCTGTGTTAACTCATATTGTCTCCTATGGCGCCCTGACCACCAGTCATTTCCTTGACACAGTCGGCCTGATCACCGTGTCTACCGCTGGATATTACCACGGGCGGTATGTCTTGAGCAGCATTTACGCCGTCTTCGCCCTAGCTGCGTTAACTTGCTTCGTCATCAGGCTAACAAAAAATTGCATGTCC…
L1A	Guangxi-3-2024	Guangxi	2024	Self-detection	ATGTTGGGGGAAGGCTTGACCGCGGGCTGCTGCTCGCAATTGCTTTTTTTGTGGTGTATCGTGCCGTTCTGTTTAGTTTCGCTCGTCAACGCCAACAACAACAGCAGCTCCCATTTACAATCGATTTATAACCTGACGATATGCGAGCTGAATGGCACAGATTGGCTAAATAAAAATTTTGATTGGGCAGTGGAGACCTTTGTCATTTTTCCTGTGTTGACTCATATTGTCTCCTATGGCGCCCTAACCACCAGCCATTTCCTTGACACAGTCGGCCTGATCACCGTGTCTACCGCTGGATATTACCATAAGCGGTATGTCTTGAGCAGTATCTACGCCGTCTGCGCCCTAGCTGCGTTAACTTGCTTCGTCATCAGGCTAACAAAAAATTGCATGTCC…
L1C	Guangxi-4-2024	Guangxi	2024	Self-detection	ATGTTGGGGAAATGCTTGACCGCGGGCTGTTGCTCGCAATTGCCTTTTTTGTGGTGTATCGTGCCATTCTGTTTTGTTGTGCTCGTCAACGCCAACAACAGCAGCTCCCATTTACAGTTGATTTATGACCTGACGATATGTGAGCTGAATGGCACAGAATGGCTAAATGCAAAATTTGGTTGGGCAGTGGAGACTTTCGTCATCTTTCCTGCGTTGACTCATGTTGTCTCCTACGGCGCCCTCACCACTAGTCATTTCCTTGACACAGTTGGCCTAATCACCGTGTCCACCGCCGGATATTATCACGGGCGGTATGTATTGAGTAGCATCTACGCTGCCTGTGCCCTGGCTGCGTTGATTTGTTTCGTCATTAGGTTGGCGAAAAATTGCATGTCCTGG…
L5A	Guangxi-5-2024	Guangxi	2024	Self-detection	ATGTTGGGGAAGTGCTTGACCGCGGGCTGTTGCTCGCAATTGCTTTCTTTGTGGTGTATCGTGCCGTTCTGTTTTGCTGCGCTCGCCAACGCCAGCAACGACAGCAGCTCCCATCTACAGCTGATTTACAACTTGACGCTATGTGAGCTGAATGGCACAGATTGGCTAGCTAACAAATTTGATTGGGCAGTGGAGAGTTTTGTCATCTTTCCCGTTTTGACTCACATTGTCTCCTATGGTGCCCTCACTACCAGCCATTTCCTTGACACAGTCGCTTTAGTCACTGTGTCTACCGCCGGGTTTGCTCACGGGCGGTATGTCCTAAGTAGCATCTACGCGGTCTGTGCCCTGGCTGCGTTGACTTGCTTCGTCATTAGGTTTGCAAAGAATTGCATGTCC…
L5A	Guangxi-6-2024	Guangxi	2024	Self-detection	ATGTTGGAGAAATGCTTGACCGCGGGCTGTTGCTCGCAATTGCTTTCTTTGTGGTGTATCGTGCCGTTCTGTTTTGCTGCGCTCGCCAACGCCAGCAACGACAGCAGCTCCCATCTACAGCTGATTTACAACTTGACGCTATGTGAGCTGAATGGCACAGATTGGCTAGCTAACAAATTTGATTGGGCAGTGGAGAGTTTTGTCATCTTTCCCGTTTTGACTCACATTGTCTCCTATGGTGCCCTCACTACCAGCCATTTCCTTGACACAGTCGCTTTAGTCACTGTGTCTACCGCCGGGTTTGCTCACGGGCGGTATGTCCTAAGTAGCATCTACGCGGTCTGTGCCCTGGCTGCGTTGACTTGCTTCGTCATTAGGTTTGCAAAGAATTGCATGTCC…
L1C	Guangxi-7-2024	Guangxi	2024	Self-detection	ATGTTGGGGAAATGCTTGACCGCGGGTTATTGCTTGCAATTGCCTTTTTTGTGGTGTATCGTGCCATTCTGCTTTGTTGTGCTCGTCAACGCCAACAGCAGCAGCTCCCATTTACAGTTGATTTATAACCTGACGATATGTGAGCTGAATGGCACGGATTGGCTGGGTAGCCATTTTAGTTGGGCGGTGGAGACTTTTGTCATCTTTCCTGCGTTGACTCACATTGTCTCTTACGGTGCCCTTACTACTAGCCATTTTCTCGACACGGTCGGCCTCGCCACTGTGTCCACCGCCGGTTATTGTCACGGGCGGTATGTGTTGAGTAGTATCTACGCTGTCTGTGCTCTGGCTGCGTTGGTTTGCTTTGCTTTTCGGTTGGCAAAAAATTGCATGTCCTGG…
L1C	Guangxi-8-2024	Guangxi	2024	Self-detection	ATGTTGGGGAAATGCTTGACCGCGGGCTATTGCTCGTCGTTTCTTTTTTTGTGGTATATCGTGCCATTCTGTTTTACTGTGCTAGTCGAAGCCAGCAACAACAGCAGCTCCCACTTACAGTTGATTTATAACTTGACGATATGTGAGCTGAATGGCACAGATTGGCTGAACACACACTTTAACTGGGCAGTGGAGACCTTCGTTATCTTTCCTGTGTTGACTCATATTGTCTCTTACGGCGCTCTTACCACCAGCCATTTTCTTGACACGGTCGGCCTGCTCACTGTGTCCACCGCCGGTTATTGTCACGGGCGGTATGTGTTGAGTAGCATCTACGCCGTCTGTGCCCTAGCAGCGTCGGTCTGCTTCGCCATTAGGTTGGCAAAAAATTGCATGTCC…
L1A	Guangxi-9-2024	Guangxi	2024	Self-detection	ATGTTGGGGAAATGCTTGACCGCGGGCTGCTGCTCGCAATTGCCTTTTTTGTGGTGTATCGTGCCGTTCTGTTTAGTTTCGCTCGTCAACGCCAACAACAGCAGCAGCTCCCATTTACAATTGATTTATAACCTGACGATATGTGAGCTGAATGGCACAGATTGGCTAAATAAAAGTTTTGATTGGGCAGTGGAGACCTTTGTCATTTTTCCTGTGTTGACTCATATTGTCTCCTATGGCGCCCTAACCACCAGCCATTTCCTTGACACAGTCGGCCTGATCACCGTGTCTACCGCTGGATATTACCATGGGCGGTATGTCTTGAGCAGTGTCTACGCCGTCTGCGCCCTAGCTGCGTTAACTTGCTTCGTCATCAGGCTAACAAAAAATTGCATGTCC…
L1C	Guangxi-10-2024	Guangxi	2024	Self-detection	ATGTTGGGGAAATGCTTGACCGCGGGTTATTGCTTGCAATTGCCTTTTTTGTGGTGTATCGTGCCGTTCTGCTTTGTTGTGCTCGTCAACGCCAACAGCAGCAGCTCCCATTTACAGTTGATTTATAACCTGACGATATGTGAGCTGAATGGCACGGATTGGCTGGGTAGCCATTTTAGTTGGGCAGTGGAGACTTTTGTCATCTTTCCTGCGTTGACTCACATTGTCTCTTACGGTGCCCTTACCACTAGCCATTTTCTAGACACGGTCGGCCTCGCCACTGTGTCCACCGCCGGTTATTATCACGGGCGGTATGTGTTGAGTAGCATCTACGCTGTCTGTGCTCTGGCTGCGTTGGCTTGCTTTGCTTTTCGGTTGGCAAAAAATTGCATGTCCTGG…
L1A	Guangxi-11-2024	Guangxi	2024	Self-detection	ATGTTGGGGAAATGCTTGACCGCGGGCTGCTGCTCGCAATTGCCTTTTTTGTGGTGTATCGTGCCGTTCTGTTTAGTTTCGCTCGTCAACGCCAACAACAACAGCAGCTCCCATTTACAATTGATTTATAACCTGACGATATGTGAGCTGAATGGCACAGATTGGCTAAATAAAAGTTTTGATTGGGCAGTGGAGACCTTTGTTATTTTTCCTGTGTTGACTCATATTGTCTCCTATGGCGCCCTAACCACCAGCCATTTCCTTGACACAGTCGGCCTGATCACCGTGTCTACCGCTGGATATTACCATAAGCGGTATGTCTTGAGCAGTATCTATGCCGTCTGCGCCCTAGCTGCGTTAACTTGCTTCGTCATCAGGCTGACGAAAAATTGCATGTCC…
L1C	Guangxi-12-2024	Guangxi	2024	Self-detection	ATGTTGGGGAAATGCTTGACCGCGGGTTATTGCTTGCAATTGCTTTTTTTATGGTGTATCGTGCCATCCTGCTTTGTTGTGCTCGTCAACGCCAACAGCAGCAGCTCCCATTTACAGTCGATTTATAACCTGACGATATGTGAGCTGAATGGCACGGATTGGCTGGGTGGTCATTTTAGTTGGGCAGTGGAGACTTTTGTCATCTTTCCTGCGTTGACTCACATTGTCTCTTACGGTGCCCTTACTACTAGCCATTTTCTCGACACGGTCGGCCTCGCCACTGTGTCCACCGCCGGTTATTATCACGGGCGGTATGTGTTAAGTAGCATCTACGCTGTCTGTGCTCTAGCTGCGTTGGCTTGCTTTGCTTTTCGGTTGGCAAAAAATTGCATGTCTTGG…
L1C	Guangxi-13-2024	Guangxi	2024	Self-detection	ATGTTGGGGAAATGCTTGACCGCGGGTTATTGCTTGCAATTGCCTTTTTTGTGGTGTATCGTGCCGTTCTGCTTTGTTGTGCTCGTCAACGCCAACAGCAGCAGCTCCCATTTACAGTTGATTTATAACCTGACGATATGTGAGCTGAATGGCACGGATTGGCTGGGTAGCCATTTTAGTTGGGCAGTGGAGACTTTTGTCATTTTTCCTGCGTTGACTCACATTGTCTCTTACGGTGCCCTTACCACTAGCCATTTTCTAGACACGGTCGGCCTCGCCACTGTGTCCACCGCCGGTTATTATCACGGGCGGTATGTGTTGAGTAGCATCTACGCTGTCTGTGCTCTGGCTGCGTTGGCTTGCTTTGCTTTTCGGTTGGCAAAAAATTGCATGTCCTGG…
L1C	Jiangsu-1-2024	Jiangsu	2024	Self-detection	ATGTTGGGGAAATGCTTGATCGCGGGTTATTACTCGCAATTGCTTTTTTTGTGGTGTATCGTGCCATTTTGTTTTGTTGTGCTCGTCAACGCCGACAACAGCAGCTCCCATTTACAGTTGATTTACAACCTGACGATATGTGAGCTGAATGGCACAGATTGGCTAAAAGAAAATTTTGATTGGGCAGTGGAGACTTTCGTCATCTTTCCTGCGTTGACTCATGTTGTCTCCTACGGCGCCCTCACCACTAGTCATTTCCTTGACACGGTTGGCCTAATCACCGTGTCCACCGCCGGATATTATCACGGGCGGTATGTATTGAGTAGCATCTACGCTGTCTGTGCCCTGGCTGCGTTGATTTGCTTCGTCATTAGGTTGGCGAAAAATTGCATGTCCTGG…
L1C	Jiangsu-2-2024	Jiangsu	2024	Self-detection	ATGTTGGGGAAATGCTTGATCGCGGGTTATTGCTCGCAATTGCTTTTTTTGTGGTGTATCGTGCCATTCTGTTTTGTTGCGCTCGTCAACGCCGACAACAACAGCAGCTCCCATTTACAGTTGATTTATAACCTGACGATATGTGAGCTGAATGGCACAGATTGGCTGAACGATCATTTTAGTTGGGCCGTGGAGACTTTTGTCATTTTTCCTGTGTTGACTCATATTGTTTCCTACGGCGCCCTCACCACTAGTCATTTTCTTGACACGGTCGGCCTGATTACCGTGTCCACCGCCGGATATTATCACGGGCGGTATGTATTGAGTAGCATCTACGCTGTCTGTGCCCTGGCTGCGTTGGTTTGCTTCACCATTAGGTTGGTGAAAAATTGCATGTCA…
L1C	Jiangsu-3-2024	Jiangsu	2024	Self-detection	ATGTTGGGGGAATGCTTGACCGCGGGTTGTTGCTCGCAATTGCCTTTTTTGTGGTGTATCGTGCCATTCTGTTTTGCTGTGCTCGTCAGCGCCAACAACAACAGCGGCTCCCATTTACAGTTGATTTATAACCTGACGATATGTGAGCTGAATGGCACAGATTGGCTTAACGAAAGATTTGACTGGGCGGTGGAGACTTTCGTCATCTTTCCTGCGTTAACTCATATCATCTCTTATGGCGCCCTCACTACTAGCCATCTTCTTGACACGGTTGGCCTGATTACTGTGTCTACCGCCGGTTATCTTCATGGGCGGTATGTGTTGAGTAGCATCTACGCTGTTTGTGCTTTGGCTGCGCTGATTTGCTTCACCATCAGGCTAGCAAAAAACTGCATGTCC…
L1C	Jiangsu-4-2024	Jiangsu	2024	Self-detection	ATGTTGGGGGAATGCTTGACCGCGGGTTGTTGCTCGCAATTGCCTTTTTTGTGGTGTATCGTGCCATTCTGTTTTGCTGTGCTCGTCAGCGCCAACAACAACAGCGGCTCCCATTTACAGTTGATTTATAACCTGACGATATGTGAGCTGAATGGCACAGATTGGCTTAAAGAAAGATTTGACTGGGCAGTGGAGACTTTCGTCATCTTTCCTGCGTTAACTCATATCATCTCTTATGGCGCCCTTACTACTAGCCATCTTCTTGACACGGTTGGCCTGATCACTGTGTCTACCGCCGGTTATCGTCATGGGCGGTATGTGTTGAGTAGCATCTACGCTGTTTGTGCTTTGGCTGCGCTGATTTGCTTCACCATTAGGCTAGCAAAAAACTGCATGTCC…
L1A	Heilongjiang-1-2024	Heilongjiang	2024	Self-detection	ATGTTGGGGAAATGCTTGACCGCGGGCTGTTACTCGCAATTGCCTTTTTTGTGGTGTATCGTGCCGTTCTGTTTTGTTGTGCTCGTCAACGCCAACAGCAACAACAGCTCCCATTTACAGTTGATTTATAACCTGACGATATGTGAGCTGAATGGCACAGATTGGCTAAATAAAAGTTTTGATTGGGCGGTGGAGACCTTTGTTATTTTTCCTGTGTTGACCCATATTGTCTCCTATGGCGCCCTCACCACCAGTCATTTCCTTGATACAGTCGGCCTGATCACCGTGTCTGCCGCCGGATACTACCACGGGCGGTATGTCTTGAGTAGCATCTACGCCGTCTGCGCCCTGGCTGCATTAGCTTGCTTCGTCATCAGGCTAACAAAAAATTGTATGTCC…
L1A	Heilongjiang-2-2024	Heilongjiang	2024	Self-detection	ATGTTGGGGAAATGCTTGACCGCGGGCTACTGCTCGCAATTGCTTTTTTTGTGGTGTATCGTGCCGTTCTGTTTGGTTGCGCCCGTCAACGCCAACACAAACAGCAGCTCCCACTTACAGTTGATTTATAACCTGACGATATGTGAGCTGAATGGCACAGATTGGCTAAATAAAAGTTTTGATTGGGCGGTGGAGACCTTCGTCATTTTTCCTGTGTTGACTCATATTGTCTCCTATGGCGCCCTAACAACCAGCCATTTCCTTGACACAGTCGGCCTGATCACCGTGTCTACCGCCGGATATTACCACAGACGGTATGTCTTGAGCAGCATTTATGCCGTCTGCGCCCTAGCTGCGTTAACTTGCTTCATCATCAGGCTAACAAAAAATTGCATGTCC…
L1A	Shaanxi-1-2024	Shaanxi	2024	Self-detection	ATGTTGGGGAAATGCTTGACCGCGGGCTGCTGCTCGCAATTGCTTTTTTTGTGGTGTATCGTGCCGTTCTGTTTAGTTGCGCTCGTCAGCGCCAACGACAACAGCAGCTCCCATTTGCAGTTGATTTACAACCTGACGATATGTGAGCTGAATGGCACGGATTGGCTGAATAAACACTTTGGTTGGGCGGTGGAGACCTTTGTTATTTTTCCTGTGTTGACTCATATTGTCTCCTATGGCGCCCTAACCACCAGCCATTTCCTTGACACATTAGGCCTAATCACCGTATCTGTCGCCGGATATCACCACGGGCGATATGTCTTGAGCAGCATTTACGCCGTCTGCGCCTTGGCTGCGTTAACTTGCTTCGTCATCAGGCTAACAAAAAATTGCATGTCC…
L1C	Shaanxi-2-2024	Shaanxi	2024	Self-detection	ATGTTGGGGAAATGCTTGATCGCGGGTTATTGCTCGCAATTGCTTTTTTTGTGGTGTATCGTGCCATTCTGTTTTGTTGCGCCCGCCAACGCCAACAACAGCAGCAGCTCCCATTTACAGTTGATTTATAAGCTGACGATATGTGAGCTGAATGGCACAGATTGGCTGGATAAAAATTTTAATTGGGCCGTGGAGACTTTTGTTATTTTCCCTGTGTTGACTCATATTGTTTCCTACGGCGCCCTTACCACTAGCCATTTTCTTGACACGGTCGGCCTGGTTACTGTGTCCACCGCCGGATATTACCACGGGCGGTATGTATTAAGTAGCATCTACGCCGTCTGTGCCCTGGCTGCGTTGGCCTGCTTCACCATTAGGTTGGTGAAAAATTGCATGTCC…
L1C	Shaanxi-3-2024	Shaanxi	2024	Self-detection	ATGTTGGGGAAGTGCTTGACCGCGGGCTATTGCTCGCAATTGCCTTTTTTGTGGTGTATCGTGCCGTTCTGTTTTGCTGCGCTCGTCAGCGCCAACACCGACAGCAGCTCCCATTTACAGTTGATTTACAACCTGACGATATGTGAGCTGAATGGCACAGATTGGCTAAATGAAAAATTTGATTGGGCAGTGGAGACTTTCGTCATTTTTCCTGCGTTGACTCATATTGTCTCCTACGGCGCCCTCACCACTAGTCATTTCCTTGATACGGTTGGCCTAATCACCGTGTCCACCGCCGGATATTATCACGGGCGGTATGTATTGAGTAGCATCTACGCTGCCTGTGCCCTGGCTGCGTTGATTTGCTTCGTCATTAGGTTGGCGAAAAATTGCATGTCC…
L1C	Shaanxi-4-2024	Shaanxi	2024	Self-detection	ATGTTGGGGAAGTGCTTGACCGCGGGTTATTGCTCGCAATTGCTTTTTTTGTGGTGTATCGTGCCGTCCTTTTTTGTTGTGCTCGTCAACGCCAACAGCAGCAGCTCCCACTTACAGTTGATTTATAACCTGACGATATGTGAGCTGAATGGCACAAATTGGCTGAATGACAAATTTGACTGGGCAGTGGAGACCTTTGTCATTTTTCCTGTGTTGACTCATATTGTCTCTTATGGTGCCCTCACCACTAGCCATTTTCTTGACGCGGCCGGCCTGATCACTGTGTCCACCGCCGGTTATTGCCACGAGCGGTATGTATTGAGTAGCATTTACGCTGTTTGTGCTCTGGCTGCGTTGGTTTGCTTCGCCTTTAGGTTGGCTAAAAACTGCATGTCCTGG…
L1C	Shaanxi-5-2024	Shaanxi	2024	Self-detection	ATGTTGGGGAAATGCTTGATCGCGGGTTATTGCTCGCAATTGCTTTTTTTGTGGTGTATCGTGCCATTCTGTTTTGTTGCGCTCGTCAACGCCGACAACAGCAGCAGCTCCCATTTACAGTTGATTTATAATCTGACGATATGTGAGCTGAATGGCACAGATTGGCTGGACAATCATTTTAGTTGGGCCGTGGAGACTTTTGTCATTTTTCCTGCGTTGACTCATATTGTTTCCTACGGCGCCCTCACCACTAGTCATTTTCTTGACACGGTCGGCCTGATTACCGTGTCCACCGCCGGATATTATCACGGGCGGTATGTATTGAGTAGCATCTACGCTGTCTGTGCCCTGGCTGCGTTGGTTTGCTTCACCATTAGGTTGGTGAAAAATTGCATGTCT…
L1C	Shaanxi-6-2024	Shaanxi	2024	Self-detection	ATGTTGGGGAAATGCTTGATCGCGGGTTATTGCTCGCAATTGCTTTTTTTGTGGTGTATCGTGCCGTTCTGTTTTGTTGCGCTCGTCAACGCCAACAACAGCAACAGCTCCCATTTACAGTTGATTTATAACCTGACGATATGTGAGCTGAATGGCACAGATTGGCTGGAAAAAAAATTTGATTGGGCCGTGGAGACTTTTGTCATTTTTCCTGTGTTGACTCATATCGTTTCCTACGGCGCCCGCACCACTAGCCATTTTCTTGACACGGTCGGCCTGATCACTGTGTCCACCGCCGGATATTATCATGGGCGGTATGTATTGAGTAGCATCTACGCCGTCTGTGCCCTGGCTGCATTGGTTTGCTTCACCATTAGGTTGGTGAAAAATTGCATGTCC…
L1C	Shandong-1-2024	Shandong	2024	Self-detection	ATGTTGGGGAAATGCTTGACCGCGGGCTACTGCTCACAATCGCTTTTTTTGTGGTGTATCGTGCCGTTTTGTTTTGCTGCGCTCGTCAGCGCCAGCAACAACAACAGCTCCCACTTACAGTTGATTTATAACCTGACAATATGTGAGCTGAATGGCACCGATTGGCTGAAAGATAAGTTTGACTGGGCAGTGGAGACTTTCGTCATCTTTCCTGTGTTGACTCACATTGTCTCTTACGGTGCCCTCACCACCAGCCATTTTCTCGACATGGTTGGCCTGGCCACCGTGTCCACCGCCGGTTACTACCACGGGCGGTATGTTTTGAGCAGCATCTACGCTGTCTGTGCGCTAGCTGCGTCTGTTTGCTTCGTTGTTAGGTTTGCGAAAAATTGCATGTCC…
L1C	Shandong-2-2024	Shandong	2024	Self-detection	ATGTTGGGGAAATGCTTGACCGCGGGCTACTGCTCACAATCGCTTTTTTTGTGGTGTATCGTGCCGTTTTGTTTTGCTGCGCTCGTCAGCGCCAGCCACAACAACAGCTCCCACTTACAGTTGATTTATAACCTGACAATATGTGAGCTGAATGGCACTAATTGGCTGAATGATAAGTTTGACTGGGCAGTGGAGACTTTCGTCATCTTTCCTGTGTTGACTCACATTGTCTCTTACGGTGCCCTCACCACCAGCCATTTTCTCGACATGGTTGGCCTGGCCACCGTGTCCGCCGCCGGTTATTACCACGGGCGGTATGTTTTGAGCAGCATCTACGCTGTCTGTGCGCTAGCTGCGTCTGTTTGCTTCGTCGTTAGGTTTGCGAAAAATTGCATGTCC…
L1C	Shandong-3-2024	Shandong	2024	Self-detection	ATGTTGGGGAAGTGCTTGACCGCGGGCTACTGCTCACAATCGCTTTTTTTGTGGTGTATCGTGCCGTTTTGTTTTGCTGCGCTCGTCAGCGCCAGCCACAACAACAGCTCCCACTTACAGTTGATTTATAACCTGACAATATGTGAGCTGAATGGCACTAATTGGCTGAATGATAAGTTTGACTGGGCAGTGGAGACTTTCGTCATCTTTCCTGTGTTGACTCACATTGTCTCTTACGGTGCCCTCACCACCAGCCATTTTCTCGACATGGTTGGCCTGGCCACCGTGTCCGCCGCCGGTTATTACCACGGGCGGTATGTTTTGAGCAGCATCTACGCTGTCTGTGCGCTAGCTGCGTCTGTTTGCTTCGTCGTTAGGTTTGCGAAAAATTGTATGTCC…
L1C	Shandong-4-2024	Shandong	2024	Self-detection	ATGTTGGGGAAATGCTTGACCGCGGGCTACTGCTCACAATCGCTTTTTTTGTGGTGTATCGTGCCGTTTTGTTTTGCTGCGCTCGTCAGCGCCAGCAACAACAACAGCTCCCACTTACAGTTGATTTATAACCTGACAATATGTGAGCTGAATGGCACCGATTGGCTGAAAGATAAGTTTGACTGGGCAGTGGAGACTTTCGTCATCTTTCCTGTGTTGACTCACATTGTCTCTTACGGTGCCCTCACCACCAGCCATTTTCTCGACATGGTTGGCCTGGCCACCGTGTCCACCGCCGGTTACTACCACGGGCGGTATGTTTTGAGCAGCATCTACGCTGTCTGTGCGCTAGCTGCGTCTGTTTGCTTCGTTGTTAGGTTTGCGAAAAATTGCATGTCC…
L1C	Shandong-5-2024	Shandong	2024	Self-detection	ATGTTGGGGAAATGCTTGACCGCGGGCTACTGCTCACAATCGCTTTTTTTGTGGTGTATCGTGCCGTTTTGTTTTGCTGCGCTCGTCAGCGCCAGCCACAACAACAGCTCCCACTTACAGTTGATTTATAACCTGACAATATGTGAGCTGAATGGCACTGATTGGCTGAATGATAAGTTTGACTGGGCAGTGGAGACTTTCGTCATCTTTCCTGTGTTGACTCACATTGTCTCTTACGGTGCCCTCACCACCAGCCATTTTCTCGACATGGTTGGCCTGGCCACCGTGTCCGCCGCCGGTTATTACCACGGGCGGTATGTTTTGAGCAGCATCTACGCTGTCTGTGCGCTAGCTGCGTCTGTTTGCTTCGTCGTTAGGTTTGCGAAAAATTGCATGTCC…
L1A	Shandong-6-2024	Shandong	2024	Self-detection	ATGTTTGGGAAGTGCTTGACCGCGGGCTGCTGCTCGCAATTGCTTTTTTTGTGGTGTATCGTGCCGTCCTGTTTAGTTGTGCTCGTCAGCGCCAGCGAAAACAGCAGCTCCCACTTACAGTTGATTTACAACCTGACGATATGTGAGCTGAATGGCACAGATTGGCTAAATAGAAGGTTTGATTGGGTGGTGGAGACCTTTGTTATTTTTCCTGTGTTGACTCATATTGTCTCCTATGGTGCCCTAACCACCAGCCATTTCCTTGACACACTCGGCCTGGTCACCGTGTCTACCGCTGGGTATTACCACGGGCGATATGTCTTGAGCAGCATTTACGCCGTCTGCGCCTTAGCTGCGTTGACTTGCTTCGTCATCAGACTAACAAAAAATTGCATGTCC…
L1C	Shandong-7-2024	Shandong	2024	Self-detection	ATGTTGGGGAAGTGCTTGACCGCGGGCTGCTGCTTGCAATTGCCTTTTTTGTGGTGTATCGTGCCATTCTGTTTTGTTGTGCTCGCCAACGCCAACAACAGCAGCTCCCACTTACAGTTGATTTATGACCTGACGATATGTGAGCTGAATGGCACAGAATGGCTGGGTAGTCATTTTAATTGGGCAGTGGAAACTTTTGTCATCTTCCCTGCGTTGACTCACATTGTCTCTTACGGTGCCCTTACCACTAGCCATTTTCTTGACACGGTCGGCCTGGCCGCTGTGTCCACCGCCGGTTATTATCACGGGCGGTATGTGTTGAGTAGCATCTACGCTGTCTGTGCTCTGGCTGCGTTGGTTTGCTTTGCTTTTCGGTTGGCAAAAAATTGCATGTCCTGG…
L8E	Shandong-8-2024	Shandong	2024	Self-detection	ATGTTGGGGAAGTGCTTGACCGCGTGCGAATGTGCTCCATTGCTTTTTTTGTGGTGTATCGTGCCGTTCTGTTTTGTTGCGCTCGTCAACGCCAACAACAGCAGCTCCCATCTACAGTTGATTTATAACTTGACAATATGTGAGCTGAATGGCACGGATTGGCTGGATAAAAAATTTGATTGGGCAGTGGAGACTTTCGTCATCTTTCCTGTGTTAACTCATATTGTCTCTTACGGTGCCCTCACCACCAGCCATTTCCTTGACACAGCTGGTCTGGCCACTGTTTCCGCCGCCGGGTATTACCACGGGCGGTATGTCTTAAGTAGCATTTATGCAGTCTGTGCTCTGGCTGCGCTGATTTGCTTTGTCATTAGACTTGCGAAGAACTGCATGTCCTGG…
L1C	Shandong-9-2024	Shandong	2024	Self-detection	ATGTTGGGGAAGTGCTTGACCGCGGGCTACTGCTCACAATCGCTTTTTTTGTGGTGTATCGTGCCGTTTTGTTTTGCTGCGCTCGTCAGCGCCAGCAACAAAAACAGCTCCCACTTACAGTTGATTTATAACCTGACAATATGTGAGCTGAATGGCACCGATTGGCTGAATGATAAGTTTGACTGGGCAGTGGAGACTTTCGTCATCTTTCCTGTGTTGACTCACATTGTCTCTTACGGTGCCCTCACCACCAGCCATTTTCTCGACATGGTCGGCCTGGCCATCGTGTCCACCGCCGGTTACTACCACGGGCGGTATGTTTTGAGCAGCATTTATGCTGTCTGTGCGCTAGCTGCGTCTGTTTGCTTCGTCATTAGGTTTGCGAAAAATTGCATGTCC…
L1C	Shandong-10-2024	Shandong	2024	Self-detection	ATGTTGGGGAAATGCTTGACCGCGGGCTACTGCTCACTATCGCCTTTTTTGTGGTGTATCGTGCCGTCTTGTTTTGCTGTGCTCGTGAGCGCCAGCCACAACAACAGCTCCCACTTACAGTTGATTTATAACCTGACAATATGTGAGCTGAATGGCACTGATTGGCTGAATGATAAGTTTGACTGGGCAGTGGAGACTTTCGTCATCTTTCCTGTGTTGACTCACATTGTCTCTTACGGTGCCCTCACCACCAGCCATTTTCTCGACATGGTTGGCCTGGCCACCGTGTCCGCCGCCGGTTATTACCACGGGCGGTATGTTTTGAGCAGCATCTACGCTGTCTGTGCGCTAGCTGCGTCTGTTTGCTTCGTCGTTAGGTTTGCAAAAAATTGCATGTCC…
L1C	Shandong-11-2024	Shandong	2024	Self-detection	ATGTTGGGGAAATGCTTGACCGCGGGCTACTGCTCACTATCGCCTTTTTTGTGGTGTATCGTGCCGTCTTGTTTTGCTGTGCTCGTGAGCGCCAGCCACAACAACAGCTCCCACTTACAGTTGATTTATAACCTGACAATATGTGAGCTGAATGGCACTGATTGGCTGAATGATAAGTTTGACTGGGCAGTGGAGACTTTCGTCATCTTTCCTGTGTTGACTCACATTGTCTCTTACGGTGCCCTCACCACCAGCCATTTTCTCGACATGGTTGGCCTGGCCACCGTGTCCGCCGCCGGTTATTACCACGGGCGGCATGTTTTGAGCAGCATCTACGCTGTCTGTGCGCTAGCTGCGTCTGTTTGCTTCGTCGTTAGGTTTGCAAAAAATTGCATGTCC…
L1A	Shandong-12-2024	Shandong	2024	Self-detection	ATGTTTGGGAAGTGCTTGACCGCGGGCTGCTGCTCGCAATTGCCTTTTTTGTGGTATATCGTGCCGTTCTGTTTAGTTGTGCACGTCAACGCCAACACAAACAACAGCTCCCATTTACAGTTGATTTACAACCTGACGATATGTGAGCTGAATGGCACAGATTGGCTAAATAGAAGTTTTGATTGGGCGGTGGAGACCTTTGTAATTTTTCCTGTGTTGACTCACATTGTCTCCTATGGCGCCCTGACCACCAGCCATTTTCTTGACACAGTCGGCCTGATCACCGTGTCTGCCGCCGGATATTACCACGGGCGGTATGTCTTGAGCAGTATCTACGCCGTCTGCGCCCTAGCTGCGTTAATTTGCTTCATTATCAGGCTAACAAAAAATTGTATGTCC…
L1A	Shandong-13-2024	Shandong	2024	Self-detection	ATGGTTGGGAAGTGCTTGACCGCGGGCTGCTGCTCGCAATTGCCTTTTTTGTGGTATATCGTGCCGTTCTGTTTAGTTGTGCACGTCAACGCCAACACAAACAACAGCTCCCATTTACAGTTGATTTACAACCTGACGATATGTGAGCTGAATGGCACAGATTGGCTAAATAGAAGTTTTGATTGGGCGGTGGAGACCTTTGTAATTTTTCCTGTGTTGACTCACATTGTCTCCTATGGCGCCCTGACCACCAGCCATTTTCTTGACACAGTCGGCCTGATCACCGTGTCTGCCGCCGGATATTACCACGGGCGGTATGTCTTGAGCAGTATCTACGCCGTCTGCGCCCTAGCTGCGTTAATTTGCTTCATTATCAGGCTAACAAAAAATTGTATGTCC…
L1A	Shandong-14-2024	Shandong	2024	Self-detection	ATGTTTGGGAAGTGCTTGACCGCGGGCTGCTGCTCGCAATTGCCTTTTTTGTGGTATATCGTGCCGTTCTGTTTAGTTGTGCACGTCAACGCCAACACAAACAACAGCTCCCATTTACAGTTGATTTACAACCTGACGATATGTGAGCTGAATGGCACAGATTGGCTAAATAGAAGTTTTGATTGGGCGGTGGAGACCTTTGTAATTTTTCCTGTGTTGACTCACATTGTCTCCTATGGCGCCCTGACCACCAGCCATTTTCTTGACACAGTCGGCCTGATCACCGTGTCTGCCGCCGGATATTACCACGGGCGGTATGTCTTGAGCAGTATCTACGCCGTCTGCGCCCTAGCTGCGTTAATTTGCTTCATTATCAGGCTAACAAAAAATTGTATGTCC…
L1A	Shandong-15-2024	Shandong	2024	Self-detection	ATGTTGGGGAAATGCTTGACCGCGGGCTGTTGCTCGCAATTGCCTTTTTTGTGGTATATCGTGCCGTTCTGTTTAGTTGCGCTCGTCAACGCCAACGCAAACAACAGCTCCCATTTACAGTTGATTTACAACCTGACGATATGTGAGCTGAATGGCACAGATTGGCTAAATGAAAGTTTTGATTGGGCGGTGGAGACCTTTGTTATTTTTCCTGTGCTGACTCATATTGTCTCCTATGGTGCCCTAACCACCAGCCATTTTCTTGACACAGTCGGCCTGACCACCGTGTCTGCCGCCGGATATTACCACGGGCGGTATGTCTTGAGCAGCATCTACGCCGTCTGCGCCCTAGCTGCGTTAATTTGCTTCATCATCAGGCTAACAAAAAATTGTATGTCC…
L1C	Shandong-16-2024	Shandong	2024	Self-detection	ATGTTGGGGAAATTCTTGACCGCGGGCTATTGCTCGTCGTTTCTTTTTTTGTGGTATATCGTGCCATTCTGTTTTACTGTGCTAGTCGAAGCCAGCAACAACAGCAGCTCCCATTTACAGTTGATTTATAACCTGACGATATGTGAGCTGAATGGCACAGATTGGCTGAACAAACACTTTAACTGGGCAGTGGAGACCTTCGTCATCTTTCCTGTGTTGACTCATATTGTCTCTTACGGTGCTCTCACCACCAGCCATTTTCTTGACACGGTCGGCCTGCTCACTGTGTCCACCGCCGGTTATTGTCACGGGCGGTATGTGTTGAGTAGCATCTACGCCGTCTGTGCCCTAGCAGCGTCGGTCTGCTTCGCCATTAGGTTGGCAAAAAATTGCATGTCC…
L1C	Shandong-17-2024	Shandong	2024	Self-detection	ATGTTGGGGAAATGCTTGACCGCGGGTTATTGCTCACAATTGCTTTTTTTGTGGTGTATCGTGCCATTCTGTTTTGTTGTGCTCGTCAACGCCGACAACAGCAGCTCCCATTTGCAGTTGATTTATAACCTGACGATATGTGAGCTGAATGGCACAGATTGGCTGAGAGGACACTTTAGCTGGGCAGTGGAGACTTTCGTCATCTTTCCTGCGTTGACTCACATTGTCTCTTACGGCGCTCTCACCACCAGCCATTTTCTTGATGCAGTCGGCCTTGCCACTGTGTCCACCGCCGGTTATTATCACGGGCGGCGTGTATTGAGTAGCATTTACGCTGTCTGCGCTCTGGCTGCGTTGGTTTGCTTTGCTATCAGGTTTGCAAAAAATTGCATGTCCTGG…
L1C	Shandong-18-2024	Shandong	2024	Self-detection	ATGTTGGGGAAATGCTTGACCGCGGGTTATTGCTCACAATTGCTTTTTTTGTGGTATATCGTGCCATTCTGTTTTGTTGCGCTCGTCAACGCCAACAACGACAACAGCTCCCACTTACAGTTGATTTATAACCTGACGATATGTGAGCTGAATGGCACAGACTGGCTGAATAACCATTTTAGCTGGGCAGTGGAGACTTTCGTCGTCTTTCCTGCATTGACTCATATTGTCTCTTACAGTGCCCTTACCATTAGCCATTTTCTCGACACGGTTGGCTTGACCGTTGTGTCCACCGCCGGTTATTACCACAAGCGGTATGTGTTGAGCAGCATTTACGCTGTCTGTGCCCTGGCTGCGCTGGTCTGCTTCGCCATTAGGTTGGCAAAAAATTGCATGTCC…
L1A	Shandong-19-2024	Shandong	2024	Self-detection	ATGTTGGGGAAATGCTTGACCGCGGGCTGCTGCTCGCAATTGCCTTTTTTTTGGTGTATCGTGCCGTTCTGTTTAGTTGCGCTCGTCAACGCCAGCGCAAACAGCAGCTCCCATTTACAGTTGATTTACAACCTGACGATATGTGAGCTGAATGGCACAGATTGGCTAAATAGAAGTTTTGATTGGGCGGTGGAGACCTTTGTCATTTTTCCTGTGTTGACTCATATTGTCTCCTATGGCGCCCTAACCACCAGCCATTTTCTTGACACAGTTGGCCTGATCACCGTGTCCACCGCCGGATATTACCACGGGCGGTATGTCTTGAGCAGCATCTACGCCGTCTGCGCCCTAGCTGCGTTAATTTGCTTCATCATCAGGCTAACAAAAAACTGCATGTCC…
L1A	Shandong-20-2024	Shandong	2024	Self-detection	ATGTTGGGGAAATGCTTGACCGCGGGCTGCTGCTCGCAATTGCCTTTTTTTTGGTGTATCGTGCCGTTCTGTTTAGTTGCGCTCGTCAACGCCAGCGCAAACAGCAGCTCCCATTTACAGTTGATTTACAACCTGACGATATGTGAGCTGAATGGCACAGATTGGCTAAATAGAAGTTTTGATTGGGCGGTGGAGACCTTTGTCATTTTTCCTGTGTTGACTCATATTGTCTCCTATGGCGCCCTAACCACCAGCCATTTTCTTGACACAGTTGGCCTGATCACCGTGTCCACCGCCGGATATTACCACGGGCGGTATGTCTTGAGCAGCATTTACGCCGTCTGCGCCCTAGCTGCGTTAATTTGCTTCATCATCAGGCTAACAAAAAACTGCATGTCC…
L1A	Shandong-21-2024	Shandong	2024	Self-detection	ATGTTGGGGAAATGCTTGACCGCGGGCTGCTGCTCGCAATTGCTTTTTTCTTGGTGTATCGTGCCGTTCTGTTTAGTTGCGCTCGTCAACGCCAGCGCAAACAGCAGCTCCCATTTACAGTTGATTTACAACCTGACGATATGTGAGCTGAATGGCACAGATTGGCTAAATAGAAGTTTTGATTGGGCGGTGGAGACCTTTGTCATTTTTCCTGTGTTGACTCATATTGTCTCCTATGGCGCCCTAACCACCAGCCATTTTCTTGACACAGTTGGCCTGATCACCGTGTCCACCGCCGGATATTACCACGGGCGGTATGTCTTGAGCAGCATCTACGCCGTCTGCGCCCTAGCTGCGTTAATTTGCTTCATCATCAGGCTAACAAAAAACTGCATGTCC…
L1C	Shandong-22-2024	Shandong	2024	Self-detection	ATGTTGGGGAAATGCTTGACCGCGGGTTATTGCTCGCAATTGCTTTTTTTGTGGTATATCGTGCCATTCTGTTTTGTTGCGTTCGTCAACGCCAACAACAGCAGCAGCTCCAACTTACAGTTGATTTATAACCTGACGATATGTGAGCTGAATGGCACAGATTGGCTGAATAAACATTTTTCTTGGGCGGTAGAGACTTTTGTCATTTTTCCTGTGTTAACTCATATTGTCTCCTACGGCGCCCTCACCACCAGCCATTTCCTTGACACGGTCACCCTAACCGCCGTGTCTACCGCCGGGTATTATCACGGACGGTATGTGTTGAGTAGCATCTATGCTGTCTGTGCTCTTGCTGCGTTTGCTTGCTTCGCCATTCGGTTGGCAAAAAATTGCATGTCC…
L1A	Hebei-1-2024	Hebei	2024	Self-detection	ATGTTGGGGAAATGCTTGACCGCGGGCTGCTGCTCGCAATTGCCTTTTTTGTGGTGTATCGTGCCGTTCTGTTTAGTTTCGCTCGTCAACGCCAACAACAGCAGCAGCTCCCATTTACAATTGATCTATAACCTGACGATATGTGAGCTGAATGGCACAGATTGGCTAAATAAAAGTTTTGATTGGGCAGTGGAGACCTTTGTTATTTTTCCTGTGTTGACTCATATTGTCTCCTATGGCGCCCTAACCACCAGCCATTTCCTTGACACAGTCGGCCTGATCACCGTGTCTACCGCTGGATATTACCATGAGCGGTATGTCTTGAGCAGTATCTACGCCGTCTGCGCCCTAGCTGCGTTAACTTGCTTCGTCATCAGGCTAACAAAAAATTGCATGTCC…
L1A	Hebei-2-2024	Hebei	2024	Self-detection	ATGTTGGGGAAATGCTTGACCGCGGGCTGCTGCTCGCAATTGCTTTTTTTGTGGTGTATCGTGCCGTTCTGTTTAGTTTCGCTCGTCAACGCCAACAACAGCAACAGCTCCCATTTACAATTGATCTATAACCTGACGATATGTGAGCTGAATGGCACAGATTGGCTAAATAAAAGTTTTGATTGGGCAGTGGAGACCTTTGTTATTTTTCCTGTGTTGACTCATATTGTCTCCTATGGCGCCCTAACCACCAGCCATTTCCTTGACACAGTCGGCCTGATCACCGTGTCTACCGCTGGATATTACCATGAGCGGTATGTCTTGAGCAGTATCTACGCCGTCTGCGCCCTAGCTGCGTTAACTTGCTTCATCATCAGGCTAACAAAAAATTGCATGTCC…
L1A	Hebei-3-2024	Hebei	2024	Self-detection	ATGTTGGGGAAGTGCTTGACCGCGGGCTGCTGCTCGCAATTGCCTTTTTTGTGGTGTATCGTGCCGTTCTGTTTAGTTTCGCTCGTCAACGCCAACAACAGCAGCAGCTCCCATTTACAATTGATCTATAACCTGACGATATGTGAGCTGAATGGCACAGATTGGCTAAATAAAAGTTTTGATTGGGCAGTGGAGACCTTTGTTATTTTTCCTGTGTTGACTCATATTGTCTCCTATGGCGCCCTAACCACCAGCCATTTCCTTGACACAGTCGGCCTGATCACCGTGTCTACCGCTGGATATTACCATGAGCGGTATGTCTTGAGCAGTATCTACGCCGTCTGCGCCCTAGCTGCGTTAACTTGCTTCGTCATCAGGCTAACAAAAAATTGCATGTCC…
L1A	Hebei-4-2024	Hebei	2024	Self-detection	ATGTTGGGGAAGTGCTTGACCGCGGGCTGCTGCTCGCAATTGCCTTTTTTGTGGTGTATCGTGCCGTTCTGTTTAGTTTCGCTCGTCAACGCCAACAACAGCAGCAGCTCCCATTTACAATTGATCTATAACCTGACGATATGTGAGCTGAATGGCACAGATTGGCTAAATAAAAGTTTTGATTGGGCAGTGGAGACCTTTGTTATTTTTCCTGTGTTGACTCATATTGTCTCCTATGGCGCCCTAACCACCAGCCATTTCCTTGACACAGTCGGCCTGATCACCGTGTCTACCGCTGGATATTACCATGAGCGGTATGTCTTGAGCAGTATCTACGCCGTCTGCGCCCTAGCTGCGTTAACTTGCTTCGTCATCAGGCTAACAAAAAATTGCATGTCC…
L1C	Hebei-5-2024	Hebei	2024	Self-detection	ATGTTGGGGAAATGCTTGACCGCGAGTTATTGCTTGCAATTGCCTTTTTTGTGGTGTATCGTGCCATTCTGCTTTGTTGTGCTCGTCAACGCCAACAGCAGCAGCTCCCATTTACAGTCGATTTATAACCTGACGATATGTGAGCTGAATGGCACGGATTGGCTGGGTGACCATTTTAGTTGGGCAGTGGAGACTTTTGTCATCTTTCCTGCGTTGACCCACATTGTCTCTTACGGTGCCCTTACTACTAGCCATTTTCTCGACACGGTCGGCCTCGCCACTGTGTCCACCGCCGGTTATTATCACGGGCGGTATGTGTTGAGTAGCATCTACGCTGTCTGTGCTCTGGCTGCGTTGGCTTGCTTTGCTTTTCGGTTGGCAAAAAATTGCATGTCCTGG…
L1C	Hebei-6-2024	Hebei	2024	Self-detection	ATGTTGGGGAAATGCTTGACCGCGGGTTATTGCTCGCAATTGCCTTTTTTGTGGTGTATCGTGCCGTTCTGTTTTGCTGTGCTCGTCGACGCCAGCAGCAACAGCAGCTCCCATTTACAGTTGATTTACAATTTGACGATATGTGAGCTGAACGGCACAGATTGGCTGAATCAAAAATTTGACTGGGCAGTGGAAACTTTTGTCATCTTTCCTGTTTTAACTCATATTGTTTCTTATGGTGCCCTCACCACTAGCCATTTTCTTGACACGGCCGGCCTGCTCGTTGTGTCCACTGCTGGATATGTGCACAGGCGGTACGTACTGAGTAGCATCTACGCTGTTTGTGCCCTGGCTGCGTTTGCTTGCTTCGCCATTAGGTTGGCGAAAAATTGCATGTCC…
L1C	Hebei-7-2024	Hebei	2024	Self-detection	ATGTTGGGGAAATGCTTGACCGCGGGTTATTACTCGCAATTGCCTTTTTTGTGGTGTATCGTGCCGTTCTGTTTTGCTGTGCTCGTCGACGCCAGCAGCAACAGCAGCTCCCATTTACAGTTGATTTATAATTTGACGATATGTGAGCTGAACGGCACAGATTGGCTGAATCAAAAATTTGACTGGGCAGTGGAAACTTTTGTCATCTTTCCTGTTTTAACTCATATTGTTTCTTATGGTGCCCTCACCACTAGCCATTTTCTTGACACGGCCGGCCTGCTCGTTGTGTCCACTGCTGGATATGTGCACAGGCGGTACGTACTGAGTAGCATCTACGCTGTTTGTGCCCTGGCTGCGTTTGCTTGCTTCGCCATTAGGTTGGCGAAAAATTGCATGTCC…
L5A	Hebei-8-2024	Hebei	2024	Self-detection	ATGTTGGAGAAATGCTTGACCGCGGGCTGTTGCTCGCAATTGCTTTCTTTGTGGTGTATCGTGCCGTTCTGTTTTACTGCGCTCGCCAACGCCAGCAGCGACAGCAGCTCCCATCTACAGCTGATTTACAACTTGACGCTATGTGAGCTGAATGGCACAGATTGGCTAGCTAACAAATTTGATTGGGCAGTGGAGAGTTTTGTCATCTTTCCCGTTTTGACTCACATTGTCTCCTATGGTGCCCTCACTACCAGCCATTTCCTTGACACAGTCGCTTTAGTCACTGTGTCTACCGCCGGGTTTGTTCATGGGCGGTATGTCCTAAGTAGCATCTACGCGGTCTGTGCCCTGGCTGCGTTGACTTGCTTCGTCATTAGGTTTGCAAAGAATTGCATGTCC…
L1C	Hebei-9-2024	Hebei	2024	Self-detection	ATGTTGGGGAAATGCTTGACCGCGGGTTACTGCTTGCAATTGCTTTTTTTGTGGTGTATCGTGCCATTCTGTTTTGTTGCGCCCGTCAACGCCAACAGAAACAGCAGCTCCCACTTACAGTTGATTTATAACTTGACGATATGTGAGCTGAATGGCACAGATTGGCTGAACAGTCATTTTTCTTGGGCAGTAGAGACTTTTGTCATCTTTCCTGCGTTGACTCATATTGTCTCTTACGGTGCCCGCACCACTAGCCATCTTCTTGACACGGTCGGCCTGATCACTGTGTCCACCGCCGGGTATTATCACGGGCGGTATGTATTGAGTAGCATCTACGCTGTCTGTGCCCTAGCTGCGTTTTTTTGCTTCGCCATTAGATTGGCAAAAAATTGCATGTCC…
L1C	Hebei-10-2024	Hebei	2024	Self-detection	ATGTTGGGGAAATGCTTGACCGCGGGTTATTGCTTGCAATTGCCTTTTTTGTGGTGTATCGTGCCATTCTGCTTTGTTGTGCTCGTCAACGCCAACAGCAGCAGCTCCCATTTACAGTTGATTTATAACCTGACGATATGTGAGCTGAATGGCACGGATTGGCTGGATGGACATTTCAGTTGGGCAGTGGAGACTTTTGTCATCTTTCCTGCGTTGACTCACATTGTCTCTTACGGTGCCCTTACTACTAGCCATTTTCTCGACACGGTCGGCCTCGCCACTGTGTCCACCGCCGGTTATTATCACGGGCGGTATGTGTTGAGTAGCATCTACGCTGTCTGTGCTCTGGCTGCGTTGGCTTGCTTTGTTTTTCGGTTGGCAAAAAATTGTATGTCTTGG…
L1C	Henan-1-2024	Henan	2024	Self-detection	ATGTTGGGGAAATGCTTGATCGCGGGTTATTACTCGCAATTGCTTTTTTTGTGGTGTATCGTGCCATTTTGTTTTGTTGTGCTCGTCAACGCCGACAACAGCAGCTCCCATTTACAGTTGATTTACAACCTGACGATATGTGAGCTGAATGGCACAGATTGGCTAAAAGAAAATTTTGATTGGGCAGTGGAGACTTTCGTCATCTTTCCTGCGTTGACTCATGTTGTCTCCTACGGCGCCCTCACCACTAGTCATTTCCTTGACACGGTTGGCCTAATCACCGTGTCCACCGCCGGATATTATCACGGGCGGTATGTATTGAGTAGCATCTACGCTGTCTGTGCCCTGGCTGCGTTGATTTGCTTCGTCATTAGGTTGGCGAAAAATTGCATGTCCTGG…
L1C	Henan-2-2024	Henan	2024	Self-detection	ATGTTGGGGAAGTGCTTGACCGCGGGTTATTGCTCGCAATTGCTTTTTTTGTGGTGTATCGTGCCATTCTGTTTTGTTGCGTTCGTCAACGCCAACAACAGCAGCAGCTCCCACTTACAGTTGATTTATAGCCTGACGATATGTGAGCTGAATGGCACAGAATGGCTGAATAAAAATTTTCCCTGGGCAGTAGAGACTTTTGTCATTTTTCCTGTGTTAACTCATATCGTCTCTTACGGCGCCCTCACCACTAGCCATTTCCTTGACACGGTCTGCCTAATCACCGTGTCCACCGCCGGGTATTATCACGGGCGTCATGTGTTGAGTAGCATCTATGCTGTCTGTGCTCTGGCCGCGTTTGCTTGCTTCGCCATTCGGTTGGCAAAAAATTGCATGTCC…
L1C	Henan-3-2024	Henan	2024	Self-detection	ATGTTGGGGAAGTGCTTGACCGCGGGTTATTGCTTGCAATTGCCTTTTTTGTGGTGTATCGTGCCATTCTGTTTTGTTGTGCTCGCCAACGCCAACAACAGCAGCTCCCACTTACAGTTGATTTATAACCTGACGATATGTGAGCTGAATGGCACAGAATGGCTGGGTAGTCATTTTAATTGGGCAGTGGAGACTTTTGTCATCTTCCCTGCGTTGACTCACATTGTCTCTTACGGTGCCCTTACCACTAGCCATTTTCTTGACGCGGTCGGCCTGGCCACTGTGTCCACCGCCGGTTACTATCACGGGCGGTATGTGTTGAGTAGCATTTACGCTGTCTGTGCTCTGGCTGCGTTGGTTTGCTTTGCTTTTCGGTTGGCAAAAAATTGCATGTCCTGG…
L1C	Henan-4-2024	Henan	2024	Self-detection	ATGTTGGGGAAGTGCTTGACCGCGGGTTATTGCTTGCAATTGCCTTTTTTGTGGTGTATCGTGCCATTCTGTTTTGTTGTGCTCGCCAACGCCAACAACAGCAGCTCCCACTTACAGTTGATTTATAACCTGACGATATGTGAGCTGAATGGCACAGAATGGCTGGGTAGTCATTTTAATTGGGCAGTGGAGACTTTTGTCATCTTCCCTGCGTTGACTCACATTGTCTCTTACGGTGCCCTTACCACTAGCCATTTTCTTGACGCGGTCGGCCTGGCCACTGTGTCCACCGCCGGTTATTATCACGGGCGGTATGTGTTGAGTAGCATTTACGCTGTCTGTGCTCTGGCTGCGTTGGTTTGCTTTGCTTTTCGGTTGGCAAAAAATTGCATGTCCTGG…
L1C	Henan-5-2024	Henan	2024	Self-detection	ATGTTGGGGAAGTGCTTGACCGCGGGTTATTGCTCATCATTGCTTTTTTTGTGGTGTATCGTGCCATTCTGCTCTGTTGCGCTCGTCAACGCCAACAACAGCAGCAGCTCTCATTTACAGTTAATTTATAACTTGACGATATGTGAGCTGAATGGCACAGACTGGCTAAATGACAAGTTTGCCTGGGCAGTGGAGACTTTCGTTATCTTTCCTGTGTTAACTCATATTGTCTCTTATGGCGCTCTTACTACTAGCCATTTTCTCGACACGGTCGGCCTGACCGCTGTGTCCACCGCTGGATATTATCACGGGCGGTATGTATTGAGTAGCATCTACGCGGTCTGTGCCCTGGCTGCGTTGTTTTGCTTCACCATCAGGTTGGTAAAAAATTTCATGTCT…
L1A	Guangdong-1-2024	Guangdong	2024	Self-detection	ATGTTGGGGAAATGCTTGACCGCGGGCTGCTGCTCGCAATTGCTTTTTTTGTGGTGTATCGTGCCGTTCTGTTTAGTTGCGCTCGTCAACGCCGACAACAACAGCAGCTCCCATTTACAGTTGATTTATAATCTGACGATATGTGAGCTGAATGGCACAGATTGGCTAAATAGAAGCTTTGATTGGGCAGTGGAGACCTTTGTTATCTTTCCTGTGTTGACTCATATTGTCTCCTATGGCGCCCTGACCACCAGCCATTTCCTTGACACAGTCGGCCTGATCACCGTATCTACTGCTGGATATTACCACGAGCGGTACGTCTTGAGCAGCATTTACGCCGTCTGCGCCCTAGCTGCGTTAACTTGCTTCGTCATCAGGCTAACAAAAAATTGCATGTCT…
L1C	Guangdong-2-2024	Guangdong	2024	Self-detection	ATGTTGGGGAAATGCTTGACCGCGGGTTATTGCTTGCAATTGCCTTTTTTGTGGTGTATCGTGCCGTTCTGTTTTGTTGCGCTCGTCAACGCCAACAACAGCAGCTCCCATTTACAGTTGATCTATAACCTGACGATATGTGAGCTGAACGGCACAGACTGGCTGGGTGATCATTTTAATTGGGCAGTGGAGACTTTTGTCATCTTTCCTGCGTTGACCCACATTGTCTCTTACGGTGCCCTTACCACTAGCCATTTTCTTGACACGGTCGGCCTGGCCACTGTGTCCACCGCCGGTTATTATCACAGGCGGTATGTGTTGAGTAGCATCTACGCTGTCTGTGCTCTGGCTGCGTTGGTCTGCTTTGCCTTTCGGTTGGCAAAAAATTGCATGTCCTGG…
L5A	Guangdong-3-2024	Guangdong	2024	Self-detection	ATGTTGGAGAAATGCTTGACCGCGGGCTGTTGCTCGCAATTGCTTTCTTTGTGGTGTATCGTGCCGTTCTGTTTTGCTGTGCTCGCCAACGCCAGCAGCGACAACAGCTCCCATCTACAGCTGATTTACAACTTGACGCTATGTGAGCTGAATGGCACAGATTGGCTAGCTAACAAATTTGATTGGGCAGTGGAGAGTTTTGTCATCTTTCCCGTTTTGACTCACATTGTCTCCTATGGTGCCCTCACTACTAGCCATTTCCTTGACACAGTCGCTTTAGTCACTGTGTCTACCGCCGGGTTTGTTCACGGGCGGTATGTCCTAAGTAGCATCTACGCGGTCTGTGCCCTGGCTGCGTTGACTTGCTTTGTCATTAGGTTTGCAAAGAATTGCATGTCC…
L1C	Guangdong-4-2024	Guangdong	2024	Self-detection	ATGTTGGGGAAGTGCTTGACCGCGGGTTATTGCTCGCAATTGCTTTTTTTGTGGTATATCGTGCCATTCTGTTTTGTTGCGTTCGTCAACGCCAACAACAGCAGCAGCTCCAACTTACAGTTGATTTATAACCTGACGATATGTGAGCTGAATGGCACGGATTGGCTGAATAAAAATTTTTCTTGGGCGGTAGAGACTTTTGTCATTTTTCCTGTGTTAACTCATATTGTCTCCTACGGCGCCCTCACCACCAGCCATTTCCTTGACACGGTCTGCCTAACCACCGTGTCTACCGCCGGGTATTATCACGGACGGTATGTGTTGAGTAGCATCTATGCTGTCTGTGCTCTTGCTGCGTTTGCTTGCTTCGCCATTCGGTTGGCAAAAAATTGCATGTCC…
L1C	Guangdong-5-2024	Guangdong	2024	Self-detection	ATGTTGGGGAAGTGCTTGACCGCGGGTTATTGCTCGCAATTGCTTTTTTTGTGGTATATCGTGCCATTCTGTTTTGTTGCGTTCGTCAACGCCAACAACAGCAGCAGCTCCAACTTACAGTTGATTTATAACCTGACGATATGTGAGCTGAATGGCACAAATTGGCTGAATGAAAATTTTTCTTGGGCGGTAGAGACTTTTGTCATTTTTCCTGTGTTAACTCATATTGTCTCCTACGGCGCCCTCACCACCAGCCATTTCCTTGACACGGTCTGCCTAACCACCGTGTCTACCGCCGGGTATTATCACGGACGGTATGTGTTGAGTAGCATCTATGCTGTCTGTGCTCTTGCTGCGTTTGCTTGCTTCGCCATTCGGTTGGCAAAAAATTGCATGTCC…
L1C	Guangdong-6-2024	Guangdong	2024	Self-detection	ATGTTGGGGAAGTGCTTGACCGCGGGTTATTGCTCGCAATTGCTTTTTTTGTGGTATATCGTGCCATTCTGTTTTGTTGCGTTCGTCAACGCCAACAACAGCAGCAGCTCCAACTTACAGTTGATTTATAACCTGACGATATGTGAGCTGAATGGCACAAATTGGCTGAATGAAAATTTTTCTTGGGCGGTAGAGACTTTTGTCATTTTTCCTGTGTTAACTCATATTGTCTCCTACGGCGCCCTCACCACCAGCCATTTCCTTGACACGGTCTGCCTAACCACCGTGTCTACCGCCGGGTATTATCACGGACGGTATGTGTTGAGTAGCATCTATGCTGTCTGTGCTCTTGCTGCGTTTGCTTGCTTCGCCATTCGGTTGGCAAAAAATTGCATGTCC…
L1A	Guangdong-7-2024	Guangdong	2024	Self-detection	ATGTTGGGGAAATGCTTGACCGCGGGCTGCTGCTCGCAATTGCCTTTTTTGTGGTGTATCGTGCCGTTCTGTTTAGTTTCGCTCGTCAACGCCAACAACAGCAGCAGCTCCCATTTACAATTGATCTATAACCTGACGATATGTGAGCTGAATGGCACAGATTGGCTAAATAAAAGTTTTGATTGGGCAGTGGAGACCTTTGTTATTTTTCCTGTGTTGACTCATATTGTCTCCTATGGCGCCCTAACCACCAGCCATTTCCTTGACACAGTCGGCCTGATCACCGTGTCTACCGCTGGATATTACCATGAGCGGTATGTCTTGAGCAGTATCTACGCCGTCTGCGCCCTAGCTGCGTTAACTTGCTTCGTCATCAGGCTAACAAAAAATTGCATGTCC…
L1A	Guangdong-8-2024	Guangdong	2024	Self-detection	ATGTTGGGGAAATGCTTGACCGCGGGCTGCTGCTCGCAATTGCCTTTTTTGTGGTGTATCGTGCCGTTCTGTTTAGTTTCGCTCGTCAACGCCAACAACAGCAGCAGCTCCCATTTACAATTGATCTATAACCTGACGATATGTGAGCTGAATGGCACAGATTGGCTAAATAAAAGTTTTGATTGGGCAGTGGAGACCTTTGTTATTTTTCCTGTGTTGACTCATATTGTCTCCTATGGCGCCCTAACCACCAGCCATTTCCTTGACACAGTCGGCCTGATCACCGTGTCTACCGCTGGATATTACCATGAGCGGTATGTCTTGAGCAGTATCTACGCCGTCTGCGCCCTAGCTGCGTTAACTTGCTTCGTCATCAGGCTAACAAAAAATTGCATGTCC…
L1C	Guangdong-9-2024	Guangdong	2024	Self-detection	ATGTTGGGGAAGTGCTTGACCGCGGGTTATTGCTCATCATTGCTTTTTTTGTGGTGTATCGTGCCATTCTGTTCTGTTGCGCTCGTCAACGCCAGCAACAGCAGCAGCTCTCATTTACAGTTGATTTATAACTTAACGATATGTGAGCTGAATGGCACAGACTGGCTAAAAGACAAGTTTGCCTGGACAGTGGAGACTTTCGTCATCTTTCCTGTGTTAACTCATATTGTCTCTTATGGCGCTCTTACCACTAGCCATTTTCTCGACACGGTCGGCCTGGCCACTGTGTCCACCGCTGGATATTATCACGGGCGGTATGTATTGAGCAGCATCTACGCTGTCTGTGCCCTGGCTGCGTTGGTTTGCTTCACCATCAGGTTGGTAAAAAATTTTATGTCT…
L1C	Guangdong-10-2024	Guangdong	2024	Self-detection	ATGTTGGGGAAGTGCTTGACCGCGGGTTATTGCTCATCATTGCCTTTTTTGTGGTATATCGTGCCGTTCTGTATTGTTGCGCTCGTCAACGCCAACAACAACAGCAGCTCCCATTTACAGTTGATTTATAACATGACGATATGTGAGCTGAATGGCACAGACTGGCTAAGCAATAATTTTAATTGGGCAGTGGAGACTTTTGTTATCTTTCCTGTGTTGACTCACATCGTCTCCTACGGTGCCCTTACCACTAGCCATTTTCTTGACGCGGCTGGCCTTATCACTGTATCCGCCGCCGGTTACTACCACCATCGGTACGTGTTGAGTAGCATCTATGCTGTCTGTGCCCTGGCTGCGTTGATTTGCTTTGTCATTAGGTTGGCAAAGAATTGCATGTCC…
L1A	Anhui-1-2024	Anhui	2024	Self-detection	ATGTTGGGGAAGTGCTTGACCGCGGGTTGCTGCTTGCGATTGCTTTTTTTGTGGTGTATCGTGCCGTTCTGTTTTGTTGTGCCCGTCAACGCCAACAACAGCAGCAGCTCCCACTTACAGTTGATTTATAACCTGACTATATGTGAGCTGAATGGCACAGATTGGCTAAATAAAAGTTTTGATTGGGCGGTGGAGACGTTTGTTATCTTTCCTGTGTTGACTCATATTGTCTCCTATGGCGCCCTCACCACCAGCCATTTCCTTGACACAGTCGGTCTGATCACCGTGTCTGCCGCCGGATACCACCACGGGCGGTACGTCTTGAGCAGTATTTACGCCGTCTGCGCCTTGGCTGCGTTGATTTGCTTCGCCATCAGGCTAACAAAAAATTGCATGTCC…
L1C	Anhui-2-2024	Anhui	2024	Self-detection	ATGTTGGGGAAATGCTTGACCGCGGGCTATTGCTCGCAATTGCCTTTTTTGTGGTGTATCGTGCCGTTCTGTTTTGTTGCGCTCGTCAGCGCCAACACCAACAGCAGCTCCCATTTACAGTTGATTTACAACCTGACGATATGTGAGCTGAATGGCACAGATTGGCTAAATGAAAAATTTGATTGGGCAGTGGAGACTTTCGTCATTTTTCCTGCGTTGACTCATGTTGTCTCCTACGGCGCCCTCACCACTAGTCATTTCCTTGATACGGTTGGCCTAATCACCGTGTCCACCGCCGGATATTATCACGGGCGGTATGTATTGAGTAGCATCTACGCTGCCTGTGCCCTGGCTGCGTTGATTTGCTTCGTCATTAGGTTGGCGAAAAATTGCATGTCC…
L1A	Anhui-3-2024	Anhui	2024	Self-detection	ATGTTGGGGAAATGCTTGATCGCGGGCTGCTGCTCGCAATTGCCTTTTTTGTGGTATATCGTGCCGTTTTGCTTTGTTGCGCTCGTCAACGCCAGCAACAGCAACAGCTCCCATTTACAATTGATTTATAACCTGACAATATGTGAGCTGAATGGCACAGATTGGCTGAATAAAAGTTTTGATTGGGCGGTGGAGACCTTTGTTATATTTCCTGTGTTGACTCATATTGTCTCCTATGGCGCCCTAACCACCAGCCATTTCCTTGACACAGTCGGCCTGATCACCGTGTCTGCCGCCGGATATTATCACGGGCGGTATGTCTTGAGCAGCATTTACGCTGTCTGCGCCCTAGCTGCGCTAACTTGCTTTGTCATCAGGTTAACAAAAAATTGCATGTCC…
L1A	Anhui-4-2024	Anhui	2024	Self-detection	ATGTTGGGGAAATGCTTGACCGCGGGCTGCTGCTCGCAATTGCTTTTTTTGTGGTGTATCGTGCCGTCCTGTTTGGTTGTGCTCGTCAGCGCCAACAAAAACAGCAGCTCCCATTTACAGTTGATTTACAACCTGACGATATGTGAGCTGAATGGCACAGATTGGCTGAATGAAAGTTTTGATTGGGCGGTGGAGACCTTTGTTGTTTTTCCTGTGTTGACTCATATTGTCTCTTATGGCGCCCTAACCACCAGCCATTTCCTTGACACATTCGGCCTGATCACCGTGTCTGTCGCCGGATATTGCCACGGGCGATATGTCTTGAGCAGCATTTACGCCGTCTGCGCCCTAGCTGCGTTGACTTGCTTTGTCATCAGGCTAACAAAAAATTGCATGTCC…
L1C	Anhui-5-2024	Anhui	2024	Self-detection	ATGTTGGGGAAATGCTTGACCGCGGGTTATTGCTCGCAATTGTTTTTTTTGTGGTATATCGTGCCATTCTGTTTTGTTGCGTTCGTCAACGCCAACAACAGCAGCAGCTCCAACTTACAGTTGATTTATAACCTGACGATATGTGAGCTGAATGGCACAGATTGGCTGAATAAAAATTTTTCTTGGGCGGTAGAGACTTTTGTCATTTTTCCTGTGTTAACTCATATTGTCTCCTACGGCGCCCTCACCACCAGCCATTTCCTTGACACGGTCTGCCTAACCACCGTGTCTACCGCCGGGTATTATCACGGACGGTATGTGTTGAGTAGCATCTATGCTGTCTGTGCTCTTGCTGCGTTTGCTTGCTTCGCCATTCGGTTGGCAAAAAATTGCATGTCC…
L5A	Anhui-6-2024	Anhui	2024	Self-detection	ATGTTGGGGAAATGCTTGACCGCGGGCTGTTGCTCGCAATTGCTTTCTTTGTGGTGTATCGTGCCGTTCTGTTTTGCTGCGCTCGCCAACGCCAGCAGCGACAGCAGCTCCCATCTACAGCTGATTTACAACTTGACGCTATGTGAGCTGAATGGCACAGATTGGCTAGCTAACAAATTTGATTGGGCAGTGGAGAGTTTTGTCATCTTTCCCGTTTTGACTCACATTGTCTCCTATGGTGCCCTCACTACCAGCCATTTCCTTGACACAGTCGCTTTAGTCACTGTGTCTACCGCCGGGTTTGCTCACGGGCGGTATGTCCTAAGTAGCATCTACGCGGTCTGTGCCCTAGCTGCGTTGACTTGCTTCGTCATTAGGTTTGCAAAGAATTGCATGTCC…
L1C	Anhui-7-2024	Anhui	2024	Self-detection	ATGTTGGGGAAATGCTTGACCGCGGGTTATTGCTTGCAATTGCCTTTTTTGTGGTGTATCGTGCCATTCTGCTTTGTTGTGCTCGTCAACGCCAACAGCAGCAGCTCCCATTTACAGTTGATTTATAACCTGACGATATGTGAGCTGAATGGCACGGATTGGCTGGGTGGACATTTTAGTTGGGCAGTGGAGACTTTTGTCATCTTTCCTGCGTTGACTCACATCGTCTCTTACGGTGCCCTTACTACTAGCCATTTTCTCGACACGGTCGGCCTCGCCACTGTGTCCACCGCCGGTTATTATCACGGGCGGTATGTGTTGAGTAGCATCTACGCTGTCTGTGCTCTGGCTGCGTTGACTTGCTTTGCTTTTCGGTTGGCAAAAAATTGCATGTCCTGG…
L1C	Liaoning-1-2024	Liaoning	2024	Self-detection	ATGTTGGGGAAGTGCTTGACCGCGGGTTACTGCTCGCAATTGCCTTTTTTGTGGTGTATCGTGCCATTCTGTTTTGCTGCGCTCGTCAGCGCCAGCAACAACAACAGCTCCAATTTACAGTTGATTTATAACCTGACGATATGTGAGCTGAATGGCACTGATTGGCTGGGCACACAGTTTGATTGGGCAGTGGAGACTTTTGTCATCTTTCCTGTGTTGACTCACATTGTCTCTTACGGCGCCCTTACCACTAGCCATTTTCTTGACACGGCCGGTCTGATCACTGTATCCACCGCCGGTTATTATCACAGGCGGTATGTGTTGAGTAGCATCTACGCTGTCTGTGCTCTGGCTGCGTTTGCTTGCTTCGCCATTAGGTTGGCAAAAAATTGCATGTCC…
L1A	Liaoning-2-2024	Liaoning	2024	Self-detection	ATGTTGGGGAAGTGCTTGACCGCGGGCTGCTGCTCGCGATCGCTTTTTTTGTGGTGTATCGTGCCGTTCTGTTTAGTTGCGCTCGTCAGCGCCAACGACAACAGCAGCTCCCATTTGCAGTTGATTTACAACCTGACGATATGTGAGCTGAATGGCACGGATTGGCTGAATAAACACTTTGGTTGGGCGGTGGAGACCTTTGTTATTTTTCCTGTGTTGACTCATATTGTCTCCTATGGCGCCCTAACCACCAGCCATTTCCTTGACACATTAGGCCTAATCACCGTATCTGTCGCCGGATATCACCACGGGCGATATGTCTTGAGCAGCATTTACGCCGTCTGCGCCTTGGCTGCGTTAACTTGCTTCGTCATCAGGCTAACAAAAAATTGCATGTCC…
L1C	Liaoning-3-2024	Liaoning	2024	Self-detection	ATGTTGGGGAAATGCTTGACCGCGGGTTATTGCTCGCAATTGCCCTTTTTGTGGTATATCGTGCCATTCTGTTTTGCTGCGCTCGTCAGCGCCGGCAACAGCAACAGCTCCCATTTGCAGTTGATTTATGACCTGACGATATGTGAGCTGAATGGCACAGATTGGCTGAACGGACATTTTTCCTGGGCAGTAGAGACTTTCGTTATTTTTCCTGTGTTAACTCATATCGTCTCTTACGGTGCCCTTACCACTAGCCATTTTCTTGACACGGTCGGTCTGATTACTGTGTCCACCGCCGGGTACTATCACGAGCGGTATGTATTAAGTAGCATCTACGCTGTCTGTGCCCTAGCTGCGCTTGTTTGCTTCGCCATTAGGTTGGTGAAAAATTGCATGTCC…
L1C	Liaoning-4-2024	Liaoning	2024	Self-detection	ATGTTGGGGAAATGCTTGACCGCGGGTTATTGCTCGCAATTGCCTTTTTTGTGGTGTATCGTGCCATTTTGTTTTGCTGCGCTCGTCAACGCCAGCAACAACAGCAGCTCCCATTTGCAGTTGATTTATAACCTGACGATATGTGAGCTGAATGGCACAAAGTGGCTGGACACTCATTTTCCTTGGGTAGTAGAGACTTTCGTCATTTTTCCTGTGCTAACTCATGTTGTCTCTTACGGTGCCCTCACCACTAGCCATTTTCTTGACACGGTCGGTCTGATTACTGTGTCCACCGCCGGGTACTGTCACGGGCGGTATGTGTTAAGTAGTATCTACGCTGCTTGTGCCCTAGCTGCGCTCGTTTGCTTCGCCATTAGGTTGGTAAAAAATTGCATGTCC…
L1C	Liaoning-5-2024	Liaoning	2024	Self-detection	ATGTTGGGGAAATGCTTGACCGCGGGCTATTGCTCGTCGTTTCTTTTTTTGTGGTATATCGTGCCATTCTGTTTTACTGTGCTAGTCGAAGCCAGCAACAACAGCAGCTCCCGTTTACAGTTGATTTATAACCTGACGATATGTGAGCTGAATGGCACAGATTGGCTGAACACACACTTCAACTGGGCAGTGGAGACCTTCGTCATCTTTCCTGTGTTGACTCATATTGTCTCTTACGGCGCTCTTACCACCAGCCATTTTCTTGACACGGTCGGCCTGCTCACTGTGTCCACCGCCGGTTATTGTCATGGGCGGTATGTATTGAGTAGCATCTACGCCGTCTGTGCCCTAGCAGCGTCGGTCTGCTTCGCCATTAGGTTGGCAAAAAATTGCATGTCC…
L1A	Liaoning-6-2024	Liaoning	2024	Self-detection	ATGTTGGGGAAATGCTTGACCGCGGGCTGTTACTCGCAATTGCCTTTTTTGTGGTGTATCGTGCCGTTCTGTTTTGTTGTGCTCGTCAACGCCAACAGCAGCAGCAGCTCCCATTTACAGTTGATTTATAACCTGACGATATGTGAGCTGAATGGCACAGATTGGCTAAATGAAAGTTTTGATTGGGCGGTGGAGACTTTTGTTATTTTTCCTGTGTTGACTCACATTGTCTCCTTTGGCGCCCTTACCACCAGTCATTTCCTTGACACAGTCGGCCTGATCACCGTGTCTGCCGCCGGATACTACCACGAGCGGTATGTCTTGAGTAGCATCTACGCCGTCTGCGCCCTGGCTGCATTAGCTTGCTTCGTTATCAGGCTAACAAAAAATTGTATGTCC…
L1A	Inner Mongolia-1-2024	Inner Mongolia	2024	Self-detection	ATGTTGGGGAAATGCTTGACCGCGGGCTGCTGCTCGCAATTGCTTTTTTTGTGGTGTATCGTGCCGTTCTGTTTAGTTGCGCTCGTCAGCGCCAACGACAACAGCAGCTCCCATTTGCAGTTGATTTACAACCTGACGATATGTGAGCTGAATGGCACGGATTGGCTGAATAAACACTTTGGTTGGGCGGTGGAGACCTTTGTTATTTTTCCTGTGTTGACTCATATTGTCTCCTATGGCGCCCTAACCACCAGCCATTTCCTTGACACATTAGGCCTAATCACCGTATCTGTCGCCGGATATCACCACGGGCGATATGTCTTGAGCAGCATTTACGCCGTCTGCGCCTTGGCTGCGTTAACTTGCTTCGTCATCAGGCTAACAAAAAATTGCATGTCC…
L1C	Inner Mongolia-2-2024	Inner Mongolia	2024	Self-detection	ATGTTGGGGAAATGCTTGATCGCGGGCTGCTGCTCGCAATTGCTTTTTTTGTGGTGTATCGTGCCGTTCTGTTTAGTTGCGCGCGTCAGCGCCGACAACAGCAGCAGCTCTCACTTACAGTTGATTTATAACTTAACAATATGTGAGCTGAATGGCACAGATTGGCTGAACCAACACTTTTCTTGGGCAGTGGAGACTTTCGTTATTTTTCCTGTGTTAACTCATATTGTCTCTTACGGTGCCCTCACCACCAGCCATTTTCTTGACACGGTCGGTCTGGTCACTGTGTCCACCGCCGGGTACTATCACGGGCGGTATGTATTAAGTAGCATCTACGCTGTCTGTGCCCTAGCTGCGCTTGTTTGCTTCGTCATTAGGTTGGTAAAAAATTGCATGTCC…
L1C	Shanxi-1-2024	Shanxi	2024	Self-detection	ATGTTGGGGAAATGCTTGACCGCGGGTTACTGCTCGCAATTGCCTTTTTTGTGGTGTATCGTGCCATTCTGTTTTGCTGCGCTCGTCAGCGCCAGCAACAACAGCAGCTCCAATTTACAGTTGATTTATAACCTGACGATATGTGAGCTGAATGGCACTAATTGGCTGGGCGCACAGTTTGATTGGGCAGTGGAGACTTTTGTCATCTTTCCTGTGTTGACTCACATTGTCTCTTACGGCGCCCTTACCACTAGCCATTTTCTTGACACGGCCGGTCTGATCACTGTATCCACCGCCGGTTATTATCACAGGCGGTATGTGTTGAGTAGCATCTACGCTGTCTGTGCTCTGGCTGCGTTTGCTTGCTTCGCCATTAGGTTGGCTAAAAATTGCATGTCC…
L1C	Shanxi-2-2024	Shanxi	2024	Self-detection	ATGTTGGGGAAATGCTTGACCGCGGGCTATTGCTCGCAATTGCCTTTTTTGTGGTGTATCGTGCCGTTCTGTTTTGTTGCGCTCGTCAGCGCCAACACCAACAGCAGCTCCCATTTACAGTTGATTTACAACCTGACGATATGTGAGCTGAATGGCACAGATTGGCTAAATGAAAAATTTAATTGGGCAGTGGAGACTTTCGTCATTTTTCCTGCGTTGACTCACATTGTCTCCTACGGCGCCCTCACCACTAGTCATTTCCTTGATACGGTTGGCCTAATCACCGTGTCCACCGCCGGATATTATCACCAGCGGTATGTATTGAGTAGCATCTACGCTGCCTGTGCCCTGGCTGCGTTGATTTGCTTCGTCATTAGGTTGGCGAAAAATTGCATGTCC…
L1C	Shanxi-3-2024	Shanxi	2024	Self-detection	ATGTTGGGGAAATGCTTGACCGCGGGTTATTGCTCGCAATTGCTTTTTTTGTGGTGTATCGTGCCGTCCTTTTTTATTGTGCTCGTCAACGCCAACAACAGCAGCTCCCACTTACAGTTGATTTATAACCTGACGATATGTGAGCTGAATGGCACAGGTTGGCTGAATGACAAATTTGACTGGGCAGTGGAGACCTTTGTCATTTTTCCTGTGTTGACTCATATTGTCTCTTATGGTGCCCTCACCACTAGCCATTTTCTTGACGCGGCCGGCCTGATCACTGTGTCCACCGCCGGTTATTACCACGGGCGGTATGTATTGAGTAGCATTTACGCTGTTTGTGCTCTGGCTGCGTTGGTTTGCTTCGCCTTTAGGTTGGCTAAAAACTGCATGTCCTGG…
L1A	Sichuan-1-2024	Sichuan	2024	Self-detection	ATGTTGGGGAAATGCTTGACCGCGGGCTGCTGCTCGCAATTGCCTTTTTTGTGGTGTATCGTGCCGTTCTGTTTAGTTGCGCTCGTCAACGCCAACACAAACAGCAGCTCCCATTTACAGTTGATTTACAACCTGACGATATGTGAGCTGAATGGCACAGATTGGCTAAACAAAAGTTTTGATTGGGCGGTGGAGACCTTTGTTATTTTTCCTGTGTTGACTCATATTGTCTCCTACGGCGCCCTAACCACCAGCCATTTCCTTGACACAGTCGGCTTGGTTACTGTGTCTGCCGCCGGATATTACCATGGGCGGTATGTCTTGAGCAGCATCTACGCCGTCTGCGCCCTAGCTGCGTTAACTTGCTTCATCATCAGGCTAACAAAAAACTGCATGTCC…
L1C	Sichuan-2-2024	Sichuan	2024	Self-detection	ATGTTGGGGAAATGCTTGATCGCGGGTTTTTGCTCGCAATTGCTTTTTTTGTGGTGTATCGTGCCATTCTGTTTTGTTGCGCTCGTCAACGCCAGCAACAACAGCAGCTCCCATTTACAGTTGATTTATAACCTGACGATATGTGAGCTGAATGGCACAGATTGGCTGAACAAAAATTTTAATTGGGCCGTGGAGACTTTTGTCATTTTTCCTGTGTTGACTCATATTGTTTCCTACGGTGCCCTCACTACTAGTCATTTTCTTGACACGGTCGGCCTGATCACTGTGTCCACCGCCGGATATTATCACGGGCGGTATGTATTGAGTAGCATCTACGCCGTCTGTGCCCTGGCTGCGTTGGTTTGCTTCACCATTAGGTTGGTGAAAAATTGCATGTCT…
L1A	Sichuan-3-2024	Sichuan	2024	Self-detection	ATGTTGGGGAAATGCTTGACCGCGGGCTGCTGCTCGCAATTGCCTTTTTTGTGGTGTATCGTGCCGTTCTGTTTAGTTGCGCTCGTCAACGCCAACACAAACAGCAGCTCCCATTTACAGTTGATTTACAACCTGACGATATGTGAGCTGAATGGCACAGATTGGCTAAACAAAAGTTTTGATTGGGCGGTGGAGACCTTTGTTATTTTTCCTGTGTTGACTCATATTGTCTCCTACGGCGCCCTAACCACCAGCCATTTCCTTGACACAGTCGGCTTGGTTACTGTGTCTGCCGCCGGATATTACCATGGGCGGTATGTCTTGAGCAGCATCTACGCCGTCTGCGCCCTAGCTGCGTTAACTTGCTTCATCATCAGGCTAACAAAAAACTGCATGTCC…
L5A	Sichuan-4-2024	Sichuan	2024	Self-detection	ATGTTGGGGAAGTGCTTGACCGCGGGCTGTTGCTCGCAATTGCTTTCTTTGTGGTGTATCGTGCCGTTCTGTTTTGCTGCGCTCGCCAACGCCAGCAACGACAGCAGCTCCCATCTACAGCTGATTTACAACTTGACGCTATGTGAGCTGAATGGCACAGATTGGCTAGCTAACAAATTTGATTGGGCAGTGGAGAGTTTTGTCATCTTTCCCGTTTTGACTCACATTGTCTCCTATGGTGCCCTCACTACTAGCCATTTCCTTGACACAGTCGCTTTAGTCACTGTGTCTACCGCCGGGTTTGTTCACGGGCGGTATGTCCTAAGTAGCATCTACGCGGTCTGTGCCCTGGCTGCGTTGACTTGCTTCGTCATTAGGTTTGCAAAGAATTGCATGTCC…
L1C	Sichuan-5-2024	Sichuan	2024	Self-detection	ATGTTGGGGAAATGCTTGACCGCGGGTTATTGCTCGCAGTTGCCTTTTTTGTGGTGTATCGTGCCGTTCTGTTTTGCTGCGCTCGTCAACGCCAGCAACAACAACAGCTCCCATTTACAACTGATTTATAACCTGACGATATGTGAGCTGAATGGCACACAATGGCTGGGCAATCACTTTAATTGGGCAGTGGAGACTTTTGTCATCTTCCCTGCATTGACTCACATTGTCTCTTACGGTGCCCTTACCACTAGCCATTTTCTTGACACGGTCGGTCTTGCCATTGTGTCCACCGCCGGTTATTACCACGGGCGGTATGTGTTGAGTAGCATCTACGCTGTTTGTGCTCTGGCTGCGTTGGTTTGCTTTTCTTTTCGGTTGGTAAAAAATTGCATGTCT…
L1C	Sichuan-6-2024	Sichuan	2024	Self-detection	ATGTTGGAGAAATGCTTGACCGCGGGTTATTGCTCGCGATTGCTTTTTTTGTGGTGTATCGTGCCATTCTGTTTTGTTGTGCTCGTCAACGCCAACAGCAGCAGCTCCCATTTACAGTCGATTTACAACCTGACGATATGTGAGCTGAATGGCACAAAATGGCTGGGTGATCATTTTAATTGGGCAGTGGAGACTTTTGTCATCTTCCCTGCATTGACCCACATTGTCTCTTACGGTGCCCTTACCACTAGCCATTTTCTTGACACGGTCGGCCTTGCCATTGTGTCCACCGCCGGTTATTACCACGGGCGGTATGTGTTGAGTAGCATCTACGCTGTCTGTGCTCTGGCTGCGTTGGTTTGCTTTGCTTTCCGGTTGGCAAAAAATTGCATGTCTTGG…
L1A	Sichuan-7-2024	Sichuan	2024	Self-detection	ATGTTGGGGAAATGCTTGACCGCGGGCTGCTGCTCGCAATTGCCTTTTTTGTGGTGTATCGTGCCGTTCTGTTTAGTTGCGCTCGTCAACGCCAACACAAACAGCAGCTCCCATTTACAGTTGATTTACAACCTGACGATATGTGAGCTGAATGGCACAGATTGGCTAAATGAAAGTTTTGATTGGGCGGTGGAGACCTTTGTTATTTTTCCTGTGTTGACTCATATTGTCTCCTACGGCGCCCTAACCACCAGCCATTTCCTTGACACAGTCGGCTTGACCACTGTGTCTGCCGCCGGATATTATCATGAGCGGTATGTCTTGAGCAGCATCTACGCCGTCTGCGCCCTAGCTGCGTTTACTTGCTTCATCATCAGGCTAACAAAAAACTGCATGTCC…
L5A	Sichuan-8-2024	Sichuan	2024	Self-detection	ATGTTGGGGAAATGCTTGACCGCGGGCTGTTGCTCGCAATTGCTTTCTTTGTGGTGTATCGTGCCGTTCTGTTTTGCTGTGCTCGCCAACGCCAGCAGCAACAACAGCTCCCATCTACAGCTGATTTACAACTTGACGCTATGTGAGCTGAATGGCACAGATTGGCTAGCTAACAAATTTGATTGGGCAGTGGAGAGTTTTGTCATCTTCCCCGTTTTGACTCACATTGTCTCCTATGGTGCCCTCACTACTAGCCATTTCCTTGACACAGTCGCTTTAGTCACTGTGTCCACCGCCGGGTTTGTTCACGGGCGGTATGTCCTAAGTAGCATCTACGCGGTCTGTGCCCTGGCTGCGTTGACTTGCTTCGTCATTAGGTTTGCAAAGAATTGCATGTCC…
L1C	Sichuan-9-2024	Sichuan	2024	Self-detection	ATGTTGGGGAAATGCTTGACCGCGGGTTATTGCTCATCATTGCTTTTTTTGTGGTGTATCGTGCTATTCTGTTTTGTTGCGCTCGCCAACGCCAACGACAACAGCAGCTCTCATTTACAGTTGATTTATAACTTAACGATATGTGAGCTGAATGGCACAGACTGGCTAAGTGGCAGGTTTGCCTGGGCAGTGGAGACTTTCGTTGTCTTTCCTGTGTTAACTCATATTGTCTCTTATGGCGCTCTTACCACTAGCCATTTTCTCGACACGGTCGGCCTGACCACTGTGTCCACCGCTGGATATTATCACGGGCGGTATGTATTGAGTAGCATCTACGCTGTCTGTGCCCTGGCTGCGTTGGTTTGCTTCACCGTCAGGTTGGTAAAAAATTTCATGTCT…
L5A	Chongqing-1-2024	Chongqing	2024	Self-detection	ATGTTGGGGAAGTGCTTGACCGCGGGCTGTTGCTCGCAATTGCTTTCTTTGTGGTGTATCGTGCCGTTCTGTTTTGCTGCGCTCGCCAACGCCAGCAACGACAGCAGCTCCCATCTACAGCTGATTTACAACTTGACGCTATGTGAGCTGAATGGCACAGATTGGCTAGCTAACAAATTTGATTGGGCAGTGGAGAGTTTTGTCATCTTTCCCGTTTTGACTCACATTGTCTCCTATGGTGCCCTCACTACTAGCCATTTCCTTGACACAGTCGCTTTAGTCACTGTGTCTACCGCCGGGTTTGTTCACGGGCGGTATGTCCTAAGTAGCATCTACGCGGTCTGTGCCCTGGCTGCGTTGACTTGCTTCGTCATTAGGTTTGCAAAGAATTGCATGTCC…
L1C	Chongqing-2-2024	Chongqing	2024	Self-detection	ATGTTGGGGAAATGCTTGATCGCGGGTTATTGCTCGCAATTGCTTTTTTTGTGGTGTATCGTGCCATTCTGTTTTGTTGCGCTCGTCAACGCCGGCAACAGCAGCAGCTCCCATTTACAGTTGATTTATAACCTGACGATATGTGAGCTGAATGGCACAGATTGGCTGAACAATCATTTTAGTTGGGCCGTGGAGACTTTTGTCATTTTTCCTGTGTTGACTCATATTGTTTCCTACGGCGCCCTCACCACTAGTCATTTTCTTGACACGGTCGGCCTGGTTACCGTGTCCACCGCCGGATATTATCACGGGCGGAATGTATTGAGTAGCATCTACGCTGTCTGTGCCCTGGCTGCGTTGGTTTGCTTCACCATTAGGTTGGTGAAAAATTGCATGTCT…
L1A	Chongqing-3-2024	Chongqing	2024	Self-detection	ATGTTGGGGAAGTGCTTGACCGCGGGCTGCTGCTCGCAATTGCTTTTTTTGTGGTGTATCGTGCCGTTCTGTTTAGTTTCGCTCGTCAACGCCAACAACAGCAGCAGCTCTCATTTACAATTGATCTATAACCTGACGATATGTGAGCTGAATGGCACAGATTGGCTAAATAAAAGTTTTGATTGGGCAGTGGAGACCTTTGTTATTTTTCCTGTGTTGACTCATATTGTCTCCTATGGCGCCCTAACCACCAGCCATTTCCTTGACACAGTCGGCCTGATCACCGTGTCTACCGCTGGATATTACCATGAGCGGTATGTCTTGAGCAGTATCTACGCCGTCTGCGCCCTAGCTGCGTTAACTTGCTTCGTCATCAGGCTAACAAAAAATTGCATGTCC…
L1C	Hubei-1-2024	Hubei	2024	Self-detection	ATGTTGGGGAAATGCTTGACCGCGGGTTATTGCTCGCAATTGCCTTTTTTGTGGTATATCGTGCCATTCTGTTTTGCTGCGTTCGCCAACGCCGACAACAACAGCAGCTCCCACTTACAGTTGATTTATAACCTGACGATATGTGAGCTGAATGGCACGGAATGGCTGAACCACCATTTTTCTTGGGCAGTGGAGACTTTCGTTATCTTCCCAGTGTTGACCCATATTGTCTCTTACGGCGCCCTTACCGCTAGCCATTTTCTTGACACGGCCGGCTTAATCACTGTGTCCACCGCCGGGTATTATCACGAGCGGTATGTATTGAGTAGCATCTACGCTGTCTGTGCCCTGGCTGCGTTGGTTTGTTTCGCCATTAGGTTGGCAAAAAATTGCATGTCC…
L1C	Hubei-2-2024	Hubei	2024	Self-detection	ATGTTGGGGAAATGCTCGACCGCGGGTTATTGCTCATCATTGCTTTTTTTGTGGTGTATCGTGCCATTCTGTTCTGTTGCGCTCGTCAACGCCAGCAACAACAGCAGCTCTCATTTACAGTCGATCTATAAATTAACGATATGTGAGCTGAATGGCACAGACTGGCTAAGTGATAGGTTTGCCTGGGCAGTGGAGACTTTCGTTATCTTTCCTGTGTTAACTCATATTGTTTCTTATGGCGCTCTTACCACTAGCCATTTTCTCGACACGATCGGCCTGACCATTGTGTCCACCGCTGGATATTATCACGAGCGGTATGTATTGAGTAGCATCTACGCTGTCTGTGCCCTGGCTGCGTTGGTTTGCTTCACCATCAGGTTGGTAAAAAATTTCATGTCT…
L1C	Hubei-3-2024	Hubei	2024	Self-detection	ATGTTGGGGAAATGCTTGACCGCGGGTTATTGCTTGCAATTGCCTTTTTTGTGGTGTATCGTGCCATTCTGCTTTGTTGTGCTCGTCAACGCCAACAGCAGCAGCTCCCATTTACAGTTGATTTATAACCTGACGATATGTGAGCTGAATGGCACGGAGTGGCTGGGTGAACATTTTAGTTGGGCAGTGGAGACTTTTGTCATCTTTCCTGCGTTGACTCACATTGTCTCTTACGGTGCCCTTACTACTAGCCATTTTCTCGACACAGTCGGCCTCGCCACTGTGTCCACCGCCGGTTATTATCACGGGCGGTATGTGTTGAGTAGCATCTACGCTGTCTGTGCTCTGGCTGCGTTGGTTTGCTTTGTTTTTCGGTTGGCAAGAAATTGCATGTCCTGG…
L1C	Hubei-4-2024	Hubei	2024	Self-detection	ATGTTGGGGAAATGCTTGACCGCGGGTTATTGCTTGCAATTGCCTTTTTTGTGGTGTATCGTGCCATTCTGCTTTGTTGTGCTCGTCAACGCCAACAGCAGCAGCTCCCATTTACAGTTGATTTATAACCTGACGATATGTGAGCTGAATGGCACGGATTGGCTGGGTGAACATTTTAGTTGGGCAGTGGAGACTTTTGTCATCTTTCCTGCGTTGACTCACATTGTGTCTTACGGTGCCCTTACTACTAGCCATTTTCTCGACACGGTCGGCCTCGCCACTGTGTCCACCGCCGGTTATTATCACGGGCGGTATGTGTTGAGTAGCATCTACGCTGTCTGTGCTCTGGCTGCGTTGGCTTGCTTTGCTTTTCGGTTGGCAAAAAATTGCATGTCCTGG…
L1C	Hubei-5-2024	Hubei	2024	Self-detection	ATGTTGGGGAAATGCTTGACCGCGGGTTATTACTCGCAATTGCCTTTTTTGTGGTGTATCGTGCCATTCTGTTTTGCTGTGCTCGTCAACGCCAACAGCAACAGCAGCTCCCACTTGCAGTTAATTTATAACCTGACGATATGTGAGCTGAACGGCACAGATTGGCTGAATAGACAATTTTCTTGGGCTGTGGAGACTTTCGTTATCTTCCCTGTATTGACTCATATTGTCTCTTACGGCGCCCTCACCACTAGCCATTTTCTTGACACGGTCGGTCTAATCACTGTGTCCACCGCCGGATATTATCACCAGCGGTATGTGTTGAGTAGCATCTACGCTGTCTGTGCCCTGGCTGCGTTAGTTTGCTTCGTCATCAGGCTGGCAAAAAATTGCATGTCT…
L5A	Hubei-6-2024	Hubei	2024	Self-detection	ATGTTGGGGAAATGCTTGACCGCGGGCTGTTGCTCGCAATTGCTTTCTTTGTGGTGTATCGTGCCGTTCTGTTTTGCTGTGCTCGTCAACGCCAGCAACAACAGCAGCTCCCATCTACAGCTGATTTACAACTTGACGCTATGTGAGCTGAATGGCACAGATTGGCTAGCTAACAAATTTGATTGGGCAGTGGAGAGTTTTGTCATCTTTCCCGTTTTGACTCACATTGTCTCCTATGGTGCCCTCACTACCAGCCATTTCCTTGACACAGTCGCTTTAGTCACTGTGTCTACCGCCGGGTTTGTTCACGGGCGGTATGTCCTAAGTAGCATCTACGCGGTCTGTGCCCTGGCTGCGTTGACTTGCTTCGTCATTAGGTTTGCAAAGAATTGCATGTCC…
L1C	Hubei-7-2024	Hubei	2024	Self-detection	ATGTTGGGGAAATGCTTGACCGCGGGTTATTGCTTGCAATTGCCTTTTTTGTGGTGTATCGTGCCATTCTGCTTTGTTGTGCTCGTCAACGCCAACAGCAGCAGCTCCCATTTACAGTTGATTTATAACCTGACGATATGTGAGCTGAATGGCACGGAGTGGCTGGATGAACATTTTAGTTGGGCAGTGGAGACTTTTGTCATCTTTCCTGCGTTGACTCACATTGTCTCTTACGGTGCCCTTACTACTAGCCATTTTCTCGACACAGTCGGCCTCGCCACTGTGTCCACCGCCGGTTATTATCACGGGCGGTATGTGTTGAGTAGCATCTACGCTGTCTGTGCTCTGGCTGCGTTGGTTTGCTTTGCTTTTCGGTTGGCAAGAAATTGCATGTCCTGG…
L5A	Hubei-8-2024	Hubei	2024	Self-detection	ATGTTGGGGAAATGCTTGACCGCGGGCTGTTGCTCGCAATTGCTTTCTTTGTGGTGTATCGTGCCGTTCTGTTTTGCTGTGCTCGCCAACGCCAGCAACAGCAGCAGCTCCCATCTACAGCTGATTTACAACTTGACGCTATGTGAGCTGAATGGCACAGATTGGCTAGCTGGCAAATTTGATTGGGCAGTGGAGAGTTTTGTCATCTTTCCCGTTTTGACTCACATTGTCTCCTATGGCGCCCTCACTACCAGCCATTTCCTTGACGCAGTCGCTTTAGTCACTGTGTCTACCGCCGGGTTTGTTCACGGGCGGTGTGTCCTAAGTAGCATCTACGCGGTCTGTGCCCTGGCTGCGTTGACTTGCTTCGTCATTAGGTTTGCAAAAAATTGCATGTCC…
L1C	Hubei-9-2024	Hubei	2024	Self-detection	ATGTTGGGGAAATGCTTGACCGCGGGTTATTGCTCATCATTGCTTTTTTTGTGGTGTATCGTGCCATTCTGTTCTGTTGCGCTCGCCAACGTCGGCAACAACAGCAGCTCTCATTTACAGTTGATTTATAACTTAACGATATGTGAGCTGAATGGCACAGACTGGCTAAGTGATAAGTTTGCCTGGGCAGTGGAGACTTTCGTTATCTTTCCTGTGTTAACTCACATTGTTTCTTATGGCGCTCTTACCACTAGCCATTTTCTCGACACGATCGGCCTGATCACTGTGTCCACCGCTGGATATTATCACGGGCGGTATGTATTGAGTAGCATCTACGCTGTCTGTGCCCTGGCTGCGTTGGTTTGCTTCACCATCAGGTTGGTAAAAAATTTCATGTCT…
L1A	Jiangxi-1-2024	Jiangxi	2024	Self-detection	ATGTTGGGGAAATGCTTGACCGCGGGCTGCTGCTCGCAATTGCTTTTTTTGTGGTGTATCGTGCCGTTCTGTTTAGTTGCGCTCGTCAACGCCGCCAACAGCAGCAGCTCCCATTTACAGTTGATTTATAATCTGACGATATGTGAGCTGAATGGCACAGATTGGCTAAATAGAAGCTTTGATTGGGCAGTGGAGACCTTTGTTATCTTTCCTGTGTTGACTCATATTGTCTCCTATGGCGCCCTGACCACCAGCCATTTCCTTGACACAGTCGGCCTGATCACCGTATCTACTGCTGGATATTGCCACGAGCGGTACGTCTTGAGCAGCATTTACGCCGTCTGCGCCCTAGCTGCGTTAGCTTGCTTCGTCATCAGGCTAACAAAAAATTGCATGTCT…
L1C	Jiangxi-2-2024	Jiangxi	2024	Self-detection	ATGTTGGGGAAGTGCTTGACCGCGGGTTATTGCTTGCAATTGCCTTTTTTGTGGTGTATCGTGCCGTTCTGTTTTGTTGCGCTCGTCAACGCCAACAGCAGCAGCTCCCATTTACAGTTGATCTATAACCTGACGATATGTGAGCTGAATGGCACAGACTGGCTGGGTGGTCATTTTAATTGGGCAGTGGAGACTTTTGTCATCTTTCCTGCGTTGACCCACATTGTCTCTTACGGTGCCCTTACCACTAGCCATTTTCTTGACGCGGTCGGCCTGGCCACTGTGTCCACCGCCGGTTATTATCACGGGCGGTATGTGTTGAGTAGCATCTACGCTGTCTGTGCTCTGGCTGCGTTGGTCTGCTTTGCCTTTCGGTTGGCAAAAAATTGCATGTCCTGG…
L1C	Zhejiang-1-2024	Zhejiang	2024	Self-detection	ATGTTGGGGAAATGCTTGACCGCGGGTTATTGCTCGCAATTGCCTTTTTTGTGGTGTATCGTGCCGTTCTGTTTTGCTGTGCTCGTCGACGCCAACAGCAGCAGCAGCTCCCATTTACAGTCGATTTACAACTTGACGATATGTGAGCTGAACGGCACAGATTGGCTGGATCAAAAATTTAACTGGGCAGTGGAAACTTTTGTCATCTTTCCTGTTTTGACTCATATTGTTTCTTATGGTGCCCTCACCACTAGCCATTTTCTTGACACGGTCGGCCTGCTCGTTGTGTCCACTGCTGGATATTGGCACAAGCGGTACGTACTGAGTAGCATCTACGCTGTCTGTGCCCTGGCTGCGTTTGCTTGCTTCGCCATTAGGTTGGCGAAAAATTGCATGTCC…
L1C	Zhejiang-2-2024	Zhejiang	2024	Self-detection	ATGTTGGGGAAGTGCTTGACCGCGTGTTATTGCTCATCATTGCTTTTTTTGTGGTGTATCGTGCTATTCTGTTCTGTTGCGCCCGCCAACGCCAACGACAACAGCAGCTCTCATTTACAGTTGATTTATAACTTAACGATATGTGAGCTGAATGGCACAGACTGGCTAAGAGACAGGTTTGCCTGGGCAGTGGAGACTTTCGTTATCTTTCCTGTGTTAACTCATATTGTCTCTTATGGCGCTCTTACCACTAGCCATTTTCTCGACACGGTCGGCCTGGCCACTGTGTCCACCGCTGGATATTATCACGGGCGGTATGTATTGAGCAGCATCTACGCTGTCTGTGCCCTGGCTGCGTTGGTTTGCTTCACCATCAGGTTAGTAAAAAATTTCATGTCT…
L1C	Zhejiang-3-2024	Zhejiang	2024	Self-detection	ATGTTGGGGAGATGCTTGATCGCGGGTTATTGCTCGCAATTGCTTTTTTTGTGGTGTATCGTGCCATTCTGTTTTGTTGTGCTCGTCAACGCCGAAAACAGCAGCTCCCATTTACAGTCGATTTATAACCTGACAATATGTGAGCTGAATGGCACAGAATGGCTGGGAAGAAAATTCGATTGGGCAGTGGAGACTTTCGTCATTTTTCCTGTGTTAACTCATATTGTCTCTTACGGCGCCCTCACCACTAGCCATTTTCTTGACACGGTCGGCCTGACCATTGTGTCCACCGCCGGGTACTATCACGGGCGGTATGTATTGAGTAGCATCTACGCTGTCTGTGCCCTAGCTGCGTTTGTTTGCTTCGCCATTAGGTTGGCAAAAAATTGCATGTCTTGG…
L1C	Zhejiang-4-2024	Zhejiang	2024	Self-detection	ATGTTTTGGGAATGCTTGACCGCGGGTTATTGCTCGCAATTGCTTTTTTTGTGGTGTATCGTGCCATTCTGTTTTGTTGCACTCGTCAACGCCGGAAACAGCAGCTCCCATTTACAGTCGATTTATAACCTGACAATATGTGAGCTGAATGGCACAGACTGGCTGAACGCGAAATTCGGCTGGGCGGTGGAGACTTTCGTCATCTTTCCCGTGTTGACTCATATTGTCTCTTACGGTGCCCTTACCACTAGCCATTTTCTCGATGTGGTCGGCCTGACTACTGTGTCCACCGCCGGTTATTATCACGGGCGGTACGTGTTGAGTAGCATTTACGCTACCTGTGCTCTGGCTGCGTTGGTTTGCTTCACCATTAGGTTTGCAAAGAACTGCATGTCCTGG…
L1C	Zhejiang-5-2024	Zhejiang	2024	Self-detection	ATGTTGGGGAAATGCTTGACCGCGGGTTATTGCTCGCAATTGCTTTTTTTGTGGTGTATCGTGCCATTCTGTTTTGTTGTGCTCGTCAACGCCAACAACAGCAGCTCCCATTTGCAGTTGATTTATAACCTGACGATATGTGAGCTGAATGGCACAGATTGGCTGAAAGAACACTTTAGCTGGGCAGTGGAGACTTTCGTCATCTTTCCTGCGTTTACTCACATTGTCTCTTACGGTGCTCTCACCACCAGCCATTTTCTTGATGCAGTCGGCCTTGCCACTGTGTCCACCGCCGGTTATTATCACGGGCGGCGTGTATTGAGTAGCATTTACGCTGTCTGCGCTCTGGCTGCGTTGGTTTGCTTTGCTATCAGGTTTGCAAAAAATTGCATGTCCTGG…
L1C	Zhejiang-6-2024	Zhejiang	2024	Self-detection	ATGTTGGGGAAATGCTTGACCGCGGGTTGTTGCTCGCAATTGCTTTTTTTGTGGTGTATCGTGCCATTCTGTTTTGTTGTGCTCGTCAACGCCGAAAACAGCAGCTCCCATCTACAGTTGATTTATAACCTGACAATATGTGAGCTGAATGGCACGGAATGGCTGGGAAAAAAATTCGATTGGGCAGTGGAGACTTTCGTCATTTTTCCTGTGTTAACTCATATTGTCTCTTACGGCGCCCTCACCACTAGCCATTTTCTTGACACGGTCGGCCTGACCATTGTGTCCACCGCCGGGTACTATCACGAGCGGTATGTATTGAGTAGCATCTACGCTGTCTGTGCCCTAGCTGCGTTTGTTTGCTTCGCCATTAGGTTGGCAAAAAATTGCATGTCTTGG…
L8E	Zhejiang-7-2024	Zhejiang	2024	Self-detection	ATGTTGGGGAAGTGCTTGACCGCGTGCTGTTGCTCGCGATTGCTTTTTTTGTGGTGTATTGTGCCGTCCTATCTTGCTGTGCTCGTCAACGCCAGCAACAACAACAGCTCTCATATTCAGTTGATTTATAACTTAACGCTATGTGAGCTGAATGGCACAGATTGGCTGGGAAAAAAATTTGACTGGGCAGTGGAGACTTTTGTCATCTTCCCCGTGTTGACTCACATTGTTTCCTATGGGGCACTCACCACCAGCCATTTCCTTGACACAGTTGGTCTGGTCACTGTGTCCACCGCCGGATATTATCACGGGCGGTATGTCTTGAGTAGCATTTACGCAGTCTGTGCTCTGGCTGCGCTGATTTGCTTTGTCATTAGGCTTGCGAAGAACTGCATGTCC…
L5A	Guizhou-1-2024	Guizhou	2024	Self-detection	ATGTTGGGGAAGTGCTTGACCGCGGGCTGTTGCTCGCGATTGCTTTCTTTGTGGTGTATCGTGCCGTTCTGTTTTGCTGCGCTCGCCAACGCCAGCAACGACAGCAGCTCCCATCTACAGCTGATTTACAACTTGACGCTATGTGAGCTGAATGGCACAGATTGGCTAGCTAACAAATTTGATTGGGCAGTGGAGAGTTTTGTCATCTTTCCCGTTTTGACTCACATTGTCTCCTATGGTGCCCTCACTACCAGCCATTTCCTTGACACAGTCGCTTTAGTCACTGTGTCTACCGCCGGGTTTGCTCACGGGCGGTATGTCCTAAGTAGCATCTACGCGGTCTGTGCCCTGGCTGCGTTGACTTGCTTCGTCATTAGGTTTGCAAAGAATTGCATGTCC…
L1C	Guizhou-2-2024	Guizhou	2024	Self-detection	ATGTTGGGGAAGTGCTTGACCGCGGGCTATTGCTCGCAATTGCCTTTTTTGTGGTGTATCGTGCCGTTCTGTTTTGTTGCGCTCGTCAGCGCCAGCACCAACAGCAGCTCCCATTTACAGTTGATTTACAACCTGACGATATGTGAGCTGAATGGCACAGATTGGCTAAATGAAAAATTTGATTGGGCAGTGGAGACTTTCGTCATTTTTCCTGCGTTGACTCACATTGTCTCCTACGGCGCCCTCACCACTAGTCATTTCCTTGATACGGTTGGCCTAATCACCGTGTCCACCGCCGGATATTATCACCAGCGGTATGTATTGAGTAGCATCTACGCTGCCTGTGCCCTGGCTGCGTTGATTTGCTTCGTCATTAGGTTGGCGAAAAATTGCATGTCC…
L1C	Guizhou-3-2024	Guizhou	2024	Self-detection	ATGTTGGGGAAGTGCTTGACCGCGGGCTATTGCTCGCAATTGCTTTTTTTGTGGTGTATCGTGCCGTTCTGTTTTGTTGCGCTCGTCAGCGCCAACACCAACAGCAGCTCCCATTTACAGTTGATTTACAACCTGACGATATGTGAGCTGAATGGCACAGATTGGCTAAATGAAAAATTTGATTGGGCAGTGGAGACTTTCGTCATTTTTCCTGCGTTGACTCATGTTGTCTCCTACGGCGCCCTCACCACTAGTCATTTCCTTGATACGGTTGGCCTAATCACCGTGTCCACCGCCGGATATTATCACGGGCGGTATGTATTGAGTAGCATCTACGCTGCCTGTGCCCTGGCTGCGTTGATTTGCTTCGTCATTAGGTTGGCGAAAAATTGCATGTCC…
L1C	Guizhou-4-2024	Guizhou	2024	Self-detection	ATGTTGGGGAAATGCTTGACCGCGGGTTATTGCTCATCATTGCTTTTTTTGTGGTGTATCGTGCCATTCTGTTCTGTTGCGCTCGTCAACGCCAGCAACAGCAGCAGCTCTCATTTACAGTTGATTTATAACTTAACGATATGTGAGCTGAATGGCACAGACTGGCTAAATGACAAGTTTGCCTGGGCAGTGGAGACTTTCGTCATCTTTCCTGTGTTAACTCATATTGTCTCTTATGGCGCTCTTACCACTAGCCATTTTCTCGACACGGTCGGCCTGGCCACTGTGTCCACCGCTGGATATTATCACGGGCGGTATGTATTGAGCAGCATCTACGCTGTCTGTGCCCTGGCTGCGTTGGTTTGCTTCACCATCAGGTTGGTAAAAAATTTTATGTCT…
L1C	Guizhou-5-2024	Guizhou	2024	Self-detection	ATGTTGGGGAAGTGCTTGACCGCGGGTTATTGCTTGCAATTGCTTTTTTTGTGGTGTATCGTGCCATTCTGCTTTGTTGTGCTCGTCGACGCCAACAGCAGCAGCTCCCATTTACAGTCGATTTACAACCTGACGATATGTGAGCTGAACGGCACGCAATGGCTGGGTAATCATTTCAATTGGGCAGTGGAGACTTTCGTCATCTTTCCTGCGCTGACTCACATTGTCTCTTACGGTGCCCTTACCACTAGCCATTTTCTTGACACGGTCGGCCTTGCCACTGTGTCCACCGCCGGTTATTATCACGGGCGGTTTGTGCTGAGTAGCGTCTACGCTGTCTGCGCTCTGGCTGCGTTTGTTTGCTTTGTTTTTCGGTTGGCAAAAAATTGCATGTCCTGG…
L1C	Guizhou-6-2024	Guizhou	2024	Self-detection	ATGTTGGGGAAATGCTTGACCGCGGGTTATTGCTCATCATTGCTTTTTTTGTGGTGTATCGTGCCATTCTGTTCTGTTGCGCTCGCCAACGTCAGCAACGACAGCAGCTCTCATTTACAGTTGATCTATAACTTAACGATATGTGAGCTGAATGGCACAGACTGGCTAAGTGGTGAGTTTGCCTGGGCAGTGGAGACTTTCGTTGTCTTTCCTGTGTTAACTCATATTGTTTCTTATGGCGCTCTTACCACTAGCCATTTTCTCGACACGATCGGCCTGATCACTGTGTCCACCGCTGGATATTGTCACGGGCGGTATGTATTGAGTAGCATTTACGCTGTCTGTGCCCTGGCTGCGTTGGTTTGCTTCACCATCAGGTTGGTAAAAAATTTCATGTCT…
L1C	Guizhou-7-2024	Guizhou	2024	Self-detection	ATGTTGGGGAAATGCTTGACCGCGGGTTGTTGCTCGCAGTTGCCTTTTTTGTGGTGTATCGTGCCATTCTGTTTTGTTGCGCTCGTCAGCGCCAACAACAGCAGCTCAAATCTGCAGTTGATTTATAATCTAACGATATGTGAGCTGAATGGCACAGAATGGCTGAACCAACATTTTTCCTGGGCAGTGGAGACTTTTGTTATCTTTCCTGCATTGACCCATATTGTCTCTTACGGTGCCCTCACCACTAGTCATTTTCTCGACACAGTTGGCCTGGTCACTGTGTCCACTGCCGGTTATTATCACGGGCGGTATGTATTGAGTAGCATCTACGCTGTCTGTGCTCTGGCTGCGTTGATTTGTTTCGCCATCAGATTGGCGAAAAATTGCATGTCCTGG…
L1C	Guizhou-8-2024	Guizhou	2024	Self-detection	ATGTTGGGGAAATGCTTGACCGCGGGTTGTTGCTCGCAGTTGCCTTTTTTGTGGTGTATCGTGCCATTCTGTTTTGTTGCGCTCGTCAGCGCCAACAACAGCAGCTCAAATCTGCAGTTGATTTATAATCTAACGATATGTGAGCTGAATGGCACAGAATGGCTGAACCAACATTTTTCCTGGGCAGTGGAGACTTTTGTTATCTTTCCTGCATTGACCCATATTGTCTCTTACGGTGCCCTCACCACTAGTCATTTTCTCGACACAGTTGGCCTGGTCACTGTGTCCACTGCCGGTTATTGTCACGGGCGGTATGTATTGAGTAGCATCTACGCTGTCTGTGCTCTGGCTGCGTTGATTTGTTTCGCCATCAGATTGGCGAAAAATTGCATGTCCTGG…
L5A	Guizhou-9-2024	Guizhou	2024	Self-detection	ATGTTGGAGAAATGCTTGACCGCGGGCTGTTGCTCGCAATTGCTTTCTTTGTGGTGTATCGTGCCGTTCTGTTTTGCTGCGCTCGCCAACGCCAGCAACGACAGCAGCTCCCATCTACAGCTGATTTACAACTTGACGCTATGTGAGCTGAATGGCACAGATTGGCTAGCTAACAAATTTGATTGGGCAGTGGAGAGTTTTGTCATCTTTCCCGTTTTGACTCACATTGTCTCCTATGGTGCCCTCACTACTAGCCATTTCCTTGACACAGTCGCTTTAGTCACTGTGTCTACCGCCGGGTTTTTTCACGGGCGGTATGTCCTAAGTAGCATCTACGCGGTCTGTGCCCTGGCTGCGTTGACTTGCTTCGTCATTAGGTTTGCAAAGAATTGCATGTCC…
L5A	Guizhou-10-2024	Guizhou	2024	Self-detection	ATGTTGGAGAAATGCTTGACCGCGGGCTGTTGCTCGCAATTGCTTTCTTTGTGGTGTATCGTGCCGTTCTGTTTTGCTGCGCTCGCCAACGCCAGCAACGACAGCAGCTCCCATCTACAGCTGATTTACAACTTGACGCTATGTGAGCTGAATGGCACAGATTGGCTAGCTAACAAATTTGATTGGGCAGTGGAGAGTTTTGTCATCTTTCCCGTTTTGACTCACATTGTCTCCTATGGTGCCCTCACTACCAGCCATTTCCTTGACACAGTCGCTTTAGTCACTGTGTCTACCGCCGGGTTTGCTCACGGGCGGTATGTCCTAAGTAGCATCTACGCGGTCTGTGCCCTGGCTGCGTTGACTTGCTTCGTCATTAGGTTTGCAAAGAATTGCATGTCC…
L1C	Hainan-1-2024	Hainan	2024	Self-detection	ATGTTGGGGAAATGCTTGACCGCGGGTTATTGCTCGCAATTGCCTTTTTTGTGGTGTATCGTGCCGTTCTGTTTTGCTGTGCTCGTCGACGCCAACAGCAGCAGCAGCTCCCATTTACAGTCGATTTACAACTTGACGATATGTGAGCTGAACGGCACAGATTGGCTGAATCAAAAATTTAACTGGGCAGTGGAAACTTTTGTCATCTTTCCTGTTTTGACTCATATTGTTTCTTATGGTGCCCTCACCACTAGCCATTTTCTTGACACGGTCGGCCTGCTCGTTGTGTCCACTGCTGGATATTGGCACAGGCGGTACGTACTGAGTAGCATCTACGCTGTTTGTGCCCTGGCTGCGTTTGCTTGCTTCGCCATTAGGTTGGCGAAAAATTGCATGTCC…
L1C	Hainan-2-2024	Hainan	2024	Self-detection	ATGTTGGGGAAATGCTTGACCGCGGGTTATTGCTCGCAATTGCCTTTTTTGTGGTGTATCGTGCCGTTCTGTTTTGCTGTGCTCGTCGACGCCAACAGCAGCAGCAGCTCCCATTTACAGTCGATTTACAACTTGACGATATGTGAGCTGAACGGCACAGATTGGCTGAATCAAAAATTTAACTGGGCAGTGGAAACTTTTGTCATCTTTCCTGTTTTGACTCATATTGTTTCTTATGGTGCCCTCACCACTAGCCATTTTCTTGACACGGTCGGCCTGCTCGTTGTGTCCACTGCTGGATATTGGCACAGGCGGTACGTACTGAGTAGCATCTACGCTGTTTGTGCCCTGGCTGCGTTTGCTTGCTTCGCCATTAGGTTGGCGAAAAATTGCATGTCC…
L1A	Hainan-3-2024	Hainan	2024	Self-detection	ATGTTGGGGAAATGCTTGACCGCGGGCTGCTGCTCGCAATTGCTTTTTTTGTGGTGTATCGTGCCGTTCTGTTTAGTTTCGCTCGTCAACGCCAACAACAGCAGCAGCTCCCATTTACAATTGATTTATAACCTGACGATATGTGAGCTGAATGGCACAGATTGGCTAAATAAAAGTTTTGATTGGGCAGTGGAGACCTTTGTCATTTTTCCTGTGTTGACTCATATTGTCTCCTATGGCGCCCTAACCACCAGCCATTTCCTTGACACAGTCGGCCTGATCACCGTGTCTACCGCTGGATATTACCATGGGCGGTATGTCTTGAGCAGTATCTATGCCACCTGCGCCCTAGCTGCGTTAACTTGCTTCGTCATCAGGCTAACAAAAAATTGCATGTCC…
L1A	Hainan-4-2024	Hainan	2024	Self-detection	ATGTTGGGGAAATGCTTGACCGCGGGCTGCTGCTCGCAATTGCTTTTTTTGTGGTGTATCGTGCCGTTCTGTTTAGTTTCGCTCGTCAACGCCAACAACAGCAGCAGCTCCCATTTACAATTGATTTATAACCTGACGATATGTGAGCTGAATGGCACAGATTGGCTAAATAAAAGTTTTGATTGGGCAGTGGAGACCTTTGTCATTTTTCCTGTGTTGACTCATATTGTCTCCTATGGCGCCCTAACCACCAGCCATTTCCTTGACACAGTCGGCCTGATCACCGTGTCTACCGCTGGATATTACCATGGGCGGTATGTCTTGAGCAGTATCTACGCCACCTGCGCCCTAGCTGCGTTAACTTGCTTCGTCATCAGGCTAACAAAAAATTGCATGTCC…
L1A	Hainan-5-2024	Hainan	2024	Self-detection	ATGTTGGGGAAGTGCTTGACCGCGGGCTGCTGCTCGCAATTGCTTTTTTTGTGGTGTATCGTGCCGTTCTGTTTAGTTTCGCTCGTCAACGCCAACAACAGCAGCAGCTCCCATTTACAATTGATTTATAACCTGACGATATGTGAGCTGAATGGCACAGATTGGCTAAATAAAAGTTTTGATTGGGCAGTGGAGACCTTTGTCATTTTTCCTGTGTTGACTCATATTGTCTCCTATGGCGCCCTAACCACCAGCCATTTCCTTGACACAGTCGGCCTGATCACCGTGTCTACCGCTGGATATTACCATGGGCGGTATGTCTTGAGCAGTATCTACGCCGTCTGCGCCCTAGCTGCGTTAATTTGCTTCGTCATCAGGCTAACAAAAAATTGCATGTCC…
L1A	Hainan-6-2024	Hainan	2024	Self-detection	ATGTTGGGGGAAGGCTTGACTGCGGGCTGCTGCTCGCAATTGCTTTTTTTGTGGTGTATCGTGCCGTTCTGTTTAGTTTCGCTCGTCAACGCCAACAACAGCAGCAGCTCCCATTTACAATTGATTTATAACCTGACGATATGTGAGCTGAATGGCACAGATTGGCTAAATAAAAGTTTTGATTGGGCAGTGGAGACCTTTGTCATTTTTCCTGTGTTGACTCATATTGTCTCCTATGGCGCCCTAACCACCAGCCATTTCCTTGACACAGTCGGCCTGATCACCGTGTCTACCGCTGGATATTACCATGGGCGGTATGTCTTGAGCAGTATCTACGCCGTCTGCGCCCTAGCTGCGTTAATTTGTTTCGTCATCAGGCTAACAAAAAATTGCATGTCC…
L5A	Hainan-7-2024	Hainan	2024	Self-detection	ATGTTGGAGAAATGCTTGACCGCGGGCTGTTGCTCGCGATTGCTTTCTTTGTGGTGTATCGTGCCGTTCTGTTTTGCTGTGCTCGCCAACGCCAGCGCCAACAGCAGCTCCCATCTGCAGCTGATTTACAACTTGACGCTATGTGAGCTGAATGGCACAGATTGGCTAGCTAACAAATTTGATTGGGCAGTGGAGAGTTTTGTCATCTTTCCCGTTTTGACTCACATTGTCTCCTATGGTGCCCTCACTACTAGCCATTTCCTTGACACAGTCGCTTTAGTCACTGTGTCTACCGCCGGTTTTGTTCACGGGCGGTATGTCCTAAGTAGCATCTACGCGGTCTGTGCCCTGGCTGCGTTGACTTGCTTCGTCATTAGGTTTGCAAAGAATTGCATGTCC…
L5A	Gansu-1-2024	Gansu	2024	Self-detection	ATGTTGGAGAAATGCTTGACCGCGGGCTGTTGCTCGCAATTGCTTTCTTTGTGGTGTATCGTGCCGTTCTGTTTTGCTGCGCTCGCCAACGCCAGCAACGACAGCAGCTCCCATTTACAGCTGATTTACAACTTGACGCTATGTGAGCTGAATGGCACAGATTGGCTAGCTAACAAATTTGATTGGGCAGTGGAGAGTTTTGTCATCTTTCCCGTTTTGACTCACATTGTCTCCTATGGTGCCCTCACTACCAGCCATTTCCTTGACACAGTCGCTTTAGTCACTGTGTCTACCGCCGGGTTTGCTCACGGGCGGTATGTCCTAAGTAGCATCTACGCGGTCTGTGCCCTGGCTGCGTTGACTTGCTTCGTCATTAGGTTTGCAAAGAATTGCATGTCC…
L1C	Gansu-2-2024	Gansu	2024	Self-detection	ATGTTGGGGAAATGCTTGACCGCGGGCTATTGCTCGCAATTGCCTTTTTTGTGGTGTATCGTGCCGTTCTGTTTTGCTGCGCTCGTCAGCGCCAACACCAACAGCAGCTCCCATTTACAGTTGATTTACAACCTGACGATATGTGAGCTGAATGGCACAGATTGGCTAAATAAAAAATTTGATTGGGCAGTGGAGACTTTCGTCATTTTTCCTGCGTTGACTCATATTGTCTCCTATGGTGCCCTCACCACTAGTCATTTCCTTGATACGGTTGGCCTAATCACCGTGTCCACCGCCGGATATTATCACGGGCGGTATGTATTGAGTAGCATCTACGCTGCCTGTGCCCTGGCTGCGTTGATTTGCTTCGTCATTAGGTTGGCAAAAAATTGCATGTCC…
L1C	Gansu-3-2024	Gansu	2024	Self-detection	ATGTTGGGGAAATGCTTGATCGCGGGCTATTGCTCGCAATTGCCTTTTTTGTGGTGTATCGTGCCATTCTGTTTTGTTGCGCTCGTCAACGCCAACAACAGCAGCAGCTCAAATTTACAGTTGATTTACAATCTGACGATATGTGAGCTGAACGGCACAGATTGGCTGAATAATAAATTTAGTTGGGCCGTGGAGACTTTTGTTATCTTTCCTGCATTGACTCATATTGTTTCCTACGGCGCCCTCACCACTAGCCATCTTCTTGACACGGTCGGCCTAATCACTGTGTCCACCGCCGGATATTATCACGGGCGGTATGTATTGAGTAGCATCTACGCCGTCTGTGCCCTGGCTGCATTGGTTTGCTTCACCATTAGGTTGGTAAAAAATTGCTTGTCC…
L1C	Gansu-4-2024	Gansu	2024	Self-detection	ATGTTGGGGAAATGCTTGATCGCGGGTTATTGCTCGCAATTGCCTTTTTTGTGGTGTATCGTGCCATTCTGTTTTGTTGTGCTCGTCAACGCCAACAACAGCAGCAGCTCAAATTTACAGTTGATTTATAATCTGACGATATGTGAGCTGAACGGCACAAATTGGCTGAATAATAAATTTAGTTGGGCCGTGGAGACTTTTGTCATCTTTCCTGCATTGACTCATATTGTTTCCTACGGCGCCCTCACCACTAGCCATTTTCTTGACACGGTCGGCCTGATCACTGTGTCCACCGCCGGATATTATCACGGGCGGTATGTATTGAGTAGCATCTACGCCGTCTGTGCCCTGGCTGCATTGGTTTGCTTCACCATTAGGTTGGTAAAAAATTGCATGTCC…
L1C	Hunan-1-2024	Hunan	2024	Self-detection	ATGTTGGGGAAATGCTTGACCGCGGGTTATTGCTTGCAATTGCCTTTTTTGTGGTGTATCGTGCCATTCTGTTTTGTTGTGCTCGTCAACGCCAACAACAGCAGCTCCCATTTACAGTTGATTTATAACCTGACGATATGTGAGCTGAATGGCACAGACTGGCTGGGTGATCATTTTGATTGGGCAGTGGAGACTTTTGTCATCTTCCCTGCATTGACCCACATTGTTTCTTACGGTGCCCTTACCACTAGCCATTTCCTTGACGCGGTCGGCCTGGCTACTGTGTCCACCGCCGGTTATTATCACGGGCGGTATGTGTTGAGTAGCATCTACGCTGTCTGTGCTCTGGCTGCGTTGGTCTGCTTTGCTTTTCGGTTGGCAAAAAATTGCATGTCCTGG…
L1C	Hunan-2-2024	Hunan	2024	Self-detection	ATGTCGGGGAAATGCTTGACCGCGGGTTGTTGCTCGCAATTGCCTTTTTTGTGGTATATCGTGCCATTCTGTTTTGTTGTGCTCGTCAACGCCAACAACAACGACAGCTCCCACTTGCAGTTGATTTATAACCTGACGATATGTGAGCTGAATGGCACGGATTGGTTGAACAACCACTTTTCCTGGGCAGTGGAGACTTTTGTCATCTTTCCTGTGTTGACTCATATTGTCTCCTACGGTGCCCTCACCACTAGCCATTTTCTTGACACGGTCGGCCTGATCACTGTGTCCACCGCCGGGTATTATCACAGGCGGTATGTACTGAGTAGCATCTACGCTGTCTGTGCCCTGGCTGCATTTGTTTGCTTTGCCATCAGGTTGGCGAAAAATTGCATGTCC…
L1C	Fujian-1-2024	Fujian	2024	Self-detection	ATGTCGGGGAAATGCTTGACCGCGGGTTACTGCTCGCAATTGCTTTTTTTGTGGTATATCGTGCCGTTCTGTTTTGTTGCGCTCGTCAACGCCAGCAACAACAGCAGCTCCCATTTGCAGTCGATTTATAACATGACGATATGTGAGCTGAATGGCACAGATTGGCTAAGCGGTAATTTCAACTGGGCAGTGGAGACTTTTGTTATTTTTCCTGTGTTGACTCACATCGTCTCCTATGGTGCCCTTACCACTAGCCATTTTCTTGACATGGCTGGCCTTACCATAGTGTCCGTCGCCGGTTATTTTCATCATCGGTACGTATTGAGTAGCATCTATGCTGTTTGTGCCCTGGCTGCGCTGATTTGCTTCGTCATTAGGTTGGTAAAAAATTGCATGTCC…
L1C	Fujian-2-2024	Fujian	2024	Self-detection	ATGTCGGGGAAGTGCTTGACCGCGGGTTATTGCTCATCATTGCTTTTTTTGTGGTGTATCGTGCCATTCTGTTCTGTTGCGCTCGTCAACGCCAACAACATCAGCAGCTCTCATTTACAGTTAATTTATAACTTGACGATATGTGAGCTGAATGGCACAGACTGGCTAAGTGACAAGTTTGCCTGGGCAGTGGAGACTTTCGTTATCTTTCCTGTGTTAACTCATATTGTCTCTTATGGCGCTCTTACTACTAGCCATTTTCTCGACACGGTCGGCCTGACCGCTGTGTCCACCGCTGGATATTATCACGGGCGGTATGTATTGAGTAGCATCTACGCGGTCTGCGCCCTGGCTGCGTTGTTTTGCTTCACCATCAGGTTGGTAAAAAATTTCATGTCT…
L1C	Fujian-3-2024	Fujian	2024	Self-detection	ATGTCGGGGAAGTGCTTGACCGCGGGTTATTGCTCATCATTGCTTTTTTTGTGGTGTATCGTGCCATTCTGTTCTGTTGCGCTCGTCAACGCCAACAACATCAGCAGCTCTCATTTACAGTTAATTTATAACTTGACGATATGTGAGCTGAATGGCACAGACTGGCTAAATGACAAGTTTGCCTGGGCAGTGGAGACTTTCGTTATCTTTCCTGTGTTAACTCATATTGTCTCTTATGGCGCTCTTACTACTAGCCATTTTCTCGACACGGTCGGCCTGACCGCTGTGTCCACCGCTGGATATTATCACGGGCGGTATGTATTGAGTAGCATCTACGCGGTCTGTGCCCTGGCTGCGTTGTTTTGCTTCACCATCAGGTTGGTAAAAAATTTCATGTCT…
L1C	Beijing-1-2024	Beijing	2024	Self-detection	ATGTTGGGGAAATGCTTGACCGCGGGTTATTGCTCGCAATTGCTTTTTTTGTGGTGTATCGTGCCGTTCTGGCTTGCTGCGCTCGTCAGCGCCAACAGCAACAGCAGCTCCCATTTACAGTTGATTTATAACTTGACGATATGTGAGCTGAATGGCACAGAATGGCTGGGCGCAAAGTTTGACTGGGCAGTGGAGACTTTCGTCATTTTTCCCGTGTTGACTCACATTGTCTCTTACGGTGCCTTAACCACTAGCCATCTCCTTGACACGGTCGGTCTGATCACTGTGTCCACCGCCGGATATTATCACGGGCGGTATGTGTTGAGTAGCATCTACGCTGTCTGCGCCCTGGCTGCGTTTTCTTGCTTCGCCATTAGGTTGACAAAAAACTGCATGTCC…
L1C	Tianjin-1-2024	Tianjin	2024	Self-detection	ATGTTGGGGAAATGCTTGACCGCGGGTTATTGCTCATCATTGCTTTTTTTGTGGTGTATCGTGCCATTCTGTTCTGTTGCGCCCGCCAACGCCAGCAACAGCAGCAGCTCTCATTTACAGTTGATCTATAACTTAACGATATGTGAGCTGAATGGCACAGACTGGCTAAATGATAGGTTTGACTGGGCAGTGGAGACTTTTGTTATCTTTCCTGTGTTAACTCATATTGTCTCTTATGGCGCTCTCACCACTAGCCATTTTCTCGACACGGTCGGCCTGACCACTGTGTCCACCGCTGGATATTATCACGGGCGGTATGTATTAAGTAGCATCTACGCTGTCTGTGCCCTGGCTGCGTTGGTTTGCTTCACCATCAGGTTGGTAAAAAATTTCATGTCT…
L1C	Tianjin-2-2024	Tianjin	2024	Self-detection	ATGTTGGGGAAATGCTTGACCGCGGGTTACTGCTTGCAATTGCTTTTTTTGTGGTGTATCGTGCCGTTCTGTTTTGTTGCGCCCGTCAACGCCAGCAGCAACAGCAGCTCCCACTTACAGTTGATTTACAACTTAACGATATGTGAGCTGAATGGCACAGATTGGTTGAACGATCATTTTTCTTGGGCAGTAGAGACTTTTGTCATCTTTCCTGCGTTAACTCATATTGTCTCTTACGGTGCCCTCACCACTAGCCATTTTCTTGACACGGTCGGCCTGATCACTGTGTCCACCGCCGGGTATTATCACAGGCGGTATGTATTGAGTAGCATCTACGCTGTCTGTGCCCTAGCTGCGTTTGTCTGCTTCGCCATTAGATTGGCAAAAAATTGCATGTCC…
L1C	Tianjin-3-2024	Tianjin	2024	Self-detection	ATGTTGGGGAAATGCTTGACCGCGGGCTACTGCTCACAATCGCTTTTTTTGTGGTGTATCGTGCCGTTTTGTTTTGCTGCGCTCGTCAGCGCCAACAAAAGCAACAGCTCCCACTTACAGTTGATTTATAACCTGACAATATGTGAGCTGAATGGCACCGATTGGCTGAATGATAAGTTTGACTGGGCAGTGGAGACTTTCGTCATCTTTCCTGTGTTGACTCACATTGTCTCTTACGGTGCCCTCACCACCAGCCATTTTCTCGACATGGTTGGCCTGACCACCGTGTCCACCGCCGGTTACTACCACGGGCGGTATGTTTTGAGCAGCATCTACGCTGTCTGTGCGCTAGCTGCGTCTGTTTGCTTCGCCGTTAGGTTTGCGAAAAATTGCATGTCC…
